# Supplementary material for: An evaluation of interventions within a Growth Through Nutrition project aimed at enhancing optimal nutrition and water, sanitation and hygiene (WASH) and nutrition practices among nutritionally most vulnerable households (MVHHs) in Ethiopia
Source: PLoS One. 2024 Oct 31;19(10):e0309426. doi: 10.1371/journal.pone.0309426 (PMC11527315; doi:10.1371/journal.pone.0309426)
Supplement: S1 Data — (XLSX) [file pone.0309426.s001.xlsx]

## Sheet: Merged Dem_Inf_MainData
start	end	time	Date_Interview	Interviewer_name	How_do_you_do_My_n_savethechildren_org	Do_you_have_any_ques_urther_clarification	Do_you_agree_to_continue_with_	Q101_Region_name	Q102_Woreda_name	Q103_Kebele_Name	@_102_1_Is_this_new_Kebele_not	Q104_Village	Q105_Household_ID	Q106_Beneficiary_Name	Q107_Registered_as_beneficiary	@_108_Why_did_the_ben_ign_from_the_program	@_201_Name_of_Household_residents	Q202_Relationship_to_HH_Head	Q203_Sex	Q204_Age	@_205_Age_in_completed_months	@_206_MARITAL_STATUS	Q207_Education_level	Q208_Attending_school	Q209_Grade	@_210_Is_s_he_physica_nd_or_manage_animals	@_211_REGISTERED_AS_BENEFICIARY	@_301_Type_of_HH	Other_specify	@_302_What_is_the_main_source_o	Other_specify_001	@_303_Did_your_household_able_t	@_304_For_how_many_mo_he_food_gap_occurred	@_305_Which_months_yo_s_with_this_food_gap	@_305_Which_months_yo_s_with_this_food_gapoption_1	@_305_Which_months_yo_s_with_this_food_gapoption_2	@_305_Which_months_yo_s_with_this_food_gapmarch	@_305_Which_months_yo_s_with_this_food_gapapril	@_305_Which_months_yo_s_with_this_food_gapmay	@_305_Which_months_yo_s_with_this_food_gapjune	@_305_Which_months_yo_s_with_this_food_gapjuly	@_305_Which_months_yo_s_with_this_food_gapaugust	@_305_Which_months_yo_s_with_this_food_gapseptember	@_305_Which_months_yo_s_with_this_food_gapoctober	@_305_Which_months_yo_s_with_this_food_gapnovember	@_305_Which_months_yo_s_with_this_food_gapdecember	@_306_Did_your_househ_gh_Nutrition_project	@_307_Is_there_pregna_er_in_your_household	@_308_Are_there_child_age_in_the_household
2020-02-14T03:40:43.116+03	2020-02-14T12:00:48.786+03	02:40:00.000+03	2020-02-14	7	0	2	1	3	becho	Daka Guda	2	Basi	201011511	Demitu Dendena	1	0	Gelana Ifa	01	1	35		2	3			1	2	3	0	1	0	2	3	july august september	0	0	0	0	0	0	1	1	1	0	0	0	2	1	2
2020-02-14T03:40:43.116+03			2020-02-14	7	0	2	1	3	becho	Daka Guda	2	Basi	201011511	Demitu Dendena	1	0	Demitu Dendena	02	2	30		2	0			1	1	3	0	1	0	2	3	july august september	0	0	0	0	0	0	1	1	1	0	0	0	2	1	2
2020-02-14T03:40:43.116+03			2020-02-14	7	0	2	1	3	becho	Daka Guda	2	Basi	201011511	Demitu Dendena	1	0	Kebene Gelana	03	2	15		1	3	1	7		2	3	0	1	0	2	3	july august september	0	0	0	0	0	0	1	1	1	0	0	0	2	1	2
2020-02-14T03:40:43.116+03			2020-02-14	7	0	2	1	3	becho	Daka Guda	2	Basi	201011511	Demitu Dendena	1	0	Tadelu Gelana	03	2	13			3	1	5			3	0	1	0	2	3	july august september	0	0	0	0	0	0	1	1	1	0	0	0	2	1	2
2020-02-14T03:40:43.116+03			2020-02-14	7	0	2	1	3	becho	Daka Guda	2	Basi	201011511	Demitu Dendena	1	0	Fantaye Gelana	03	2	10			3	1	2			3	0	1	0	2	3	july august september	0	0	0	0	0	0	1	1	1	0	0	0	2	1	2
2020-02-14T03:40:43.116+03			2020-02-14	7	0	2	1	3	becho	Daka Guda	2	Basi	201011511	Demitu Dendena	1	0	Urgesa Gelana	03	1	3	44		0					3	0	1	0	2	3	july august september	0	0	0	0	0	0	1	1	1	0	0	0	2	1	2
2020-02-14T04:43:29.774+03			2020-02-14	7	0	2	1	3	becho	Daka Guda	2	Sadeki	201011514	Sukare Diriba	1	0	Disasa Megersa	01	1	35		2	0			1	2	3	0	1	0	2	3	july august september	0	0	0	0	0	0	1	1	1	0	0	0	2	2	2
2020-02-14T04:43:29.774+03			2020-02-14	7	0	2	1	3	becho	Daka Guda	2	Sadeki	201011514	Sukare Diriba	1	0	Sukare Diriba	02	2	24		2	3	2		1	1	3	0	1	0	2	3	july august september	0	0	0	0	0	0	1	1	1	0	0	0	2	2	2
2020-02-14T04:43:29.774+03			2020-02-14	7	0	2	1	3	becho	Daka Guda	2	Sadeki	201011514	Sukare Diriba	1	0	Adenu Disasa	03	2	7			3	1	1			3	0	1	0	2	3	july august september	0	0	0	0	0	0	1	1	1	0	0	0	2	2	2
2020-02-14T04:43:29.774+03			2020-02-14	7	0	2	1	3	becho	Daka Guda	2	Sadeki	201011514	Sukare Diriba	1	0	An basal Disasa	03	1	3	42		0					3	0	1	0	2	3	july august september	0	0	0	0	0	0	1	1	1	0	0	0	2	2	2
2020-02-14T05:26:47.806+03			2020-02-14	7	0	2	1	3	becho	Daka Guda	2	Chari	201011510	Dandane Muleta	1	0	Dandane Muleta	01	2	28		5	0			1	1	1	0	1	0	2	5	june july august september october	0	0	0	0	0	1	1	1	1	1	0	0	2	1	2
2020-02-14T05:26:47.806+03			2020-02-14	7	0	2	1	3	becho	Daka Guda	2	Chari	201011510	Dandane Muleta	1	0	Merga Kumsa	03	1	10			3	1	4			1	0	1	0	2	5	june july august september october	0	0	0	0	0	1	1	1	1	1	0	0	2	1	2
2020-02-14T05:26:47.806+03			2020-02-14	7	0	2	1	3	becho	Daka Guda	2	Chari	201011510	Dandane Muleta	1	0	Ayelach Kumsa	03	2	8			3	1	2			1	0	1	0	2	5	june july august september october	0	0	0	0	0	1	1	1	1	1	0	0	2	1	2
2020-02-14T05:26:47.806+03			2020-02-14	7	0	2	1	3	becho	Daka Guda	2	Chari	201011510	Dandane Muleta	1	0	Desita Kumsa	03	2	6			0	2				1	0	1	0	2	5	june july august september october	0	0	0	0	0	1	1	1	1	1	0	0	2	1	2
2020-02-14T05:26:47.806+03			2020-02-14	7	0	2	1	3	becho	Daka Guda	2	Chari	201011510	Dandane Muleta	1	0	Kalbecha Kumsa	03	1	3	41		0					1	0	1	0	2	5	june july august september october	0	0	0	0	0	1	1	1	1	1	0	0	2	1	2
2020-02-14T06:15:43.376+03			2020-02-14	7	0	2	1	3	becho	Daka Guda	2	Kashame	201011516	Mulu Jida	1	0	Negesa kena	01	1	36		2	0			1	2	3	0	1	0	2	4	june july august september	0	0	0	0	0	1	1	1	1	0	0	0	2	2	2
2020-02-14T06:15:43.376+03			2020-02-14	7	0	2	1	3	becho	Daka Guda	2	Kashame	201011516	Mulu Jida	1	0	Mulu Jida	02	2	29		2	0			1	1	3	0	1	0	2	4	june july august september	0	0	0	0	0	1	1	1	1	0	0	0	2	2	2
2020-02-14T06:15:43.376+03			2020-02-14	7	0	2	1	3	becho	Daka Guda	2	Kashame	201011516	Mulu Jida	1	0	Chaltu Negesa	03	2	14			3	1	5			3	0	1	0	2	4	june july august september	0	0	0	0	0	1	1	1	1	0	0	0	2	2	2
2020-02-14T06:15:43.376+03			2020-02-14	7	0	2	1	3	becho	Daka Guda	2	Kashame	201011516	Mulu Jida	1	0	Gete Negesa	03	2	11			3	1	2			3	0	1	0	2	4	june july august september	0	0	0	0	0	1	1	1	1	0	0	0	2	2	2
2020-02-14T06:15:43.376+03			2020-02-14	7	0	2	1	3	becho	Daka Guda	2	Kashame	201011516	Mulu Jida	1	0	Tolesa Negesa	03	1	7			0	2				3	0	1	0	2	4	june july august september	0	0	0	0	0	1	1	1	1	0	0	0	2	2	2
2020-02-14T06:15:43.376+03			2020-02-14	7	0	2	1	3	becho	Daka Guda	2	Kashame	201011516	Mulu Jida	1	0	Kabane Negesa	03	2	3	0		0					3	0	1	0	2	4	june july august september	0	0	0	0	0	1	1	1	1	0	0	0	2	2	2
2020-02-14T06:15:43.376+03			2020-02-14	7	0	2	1	3	becho	Daka Guda	2	Kashame	201011516	Mulu Jida	1	0	Dajane Negesa	03	1	3	0		0					3	0	1	0	2	4	june july august september	0	0	0	0	0	1	1	1	1	0	0	0	2	2	2
2020-02-14T04:12:00.533+03			2020-02-14	10	0	1	1	3	becho	Daka Guda	2	Cheleleka	201011505	Wosene Gemeda	1	0	Wosene Gemeda	02	2	35		2	0			1	1	3	0	1	0	2	3	july august september	0	0	0	0	0	0	1	1	1	0	0	0	2	1	1
2020-02-14T04:12:00.533+03			2020-02-14	10	0	1	1	3	becho	Daka Guda	2	Cheleleka	201011505	Wosene Gemeda	1	0	Kuma Turesa	01	1	40		2	3			1	2	3	0	1	0	2	3	july august september	0	0	0	0	0	0	1	1	1	0	0	0	2	1	1
2020-02-14T04:12:00.533+03			2020-02-14	10	0	1	1	3	becho	Daka Guda	2	Cheleleka	201011505	Wosene Gemeda	1	0	Gerema Kuma	03	1	16		1	3	1	4		2	3	0	1	0	2	3	july august september	0	0	0	0	0	0	1	1	1	0	0	0	2	1	1
2020-02-14T04:12:00.533+03			2020-02-14	10	0	1	1	3	becho	Daka Guda	2	Cheleleka	201011505	Wosene Gemeda	1	0	Burtu Kuma	03	2	14			3	1	2			3	0	1	0	2	3	july august september	0	0	0	0	0	0	1	1	1	0	0	0	2	1	1
2020-02-14T04:12:00.533+03			2020-02-14	10	0	1	1	3	becho	Daka Guda	2	Cheleleka	201011505	Wosene Gemeda	1	0	Chalu Kuma	03	1	12			3	1	3			3	0	1	0	2	3	july august september	0	0	0	0	0	0	1	1	1	0	0	0	2	1	1
2020-02-14T04:12:00.533+03			2020-02-14	10	0	1	1	3	becho	Daka Guda	2	Cheleleka	201011505	Wosene Gemeda	1	0	Meskeli Kuma	03	2	5			0	2				3	0	1	0	2	3	july august september	0	0	0	0	0	0	1	1	1	0	0	0	2	1	1
2020-02-14T04:12:00.533+03			2020-02-14	10	0	1	1	3	becho	Daka Guda	2	Cheleleka	201011505	Wosene Gemeda	1	0	Genet Kuma	03	2	2	28							3	0	1	0	2	3	july august september	0	0	0	0	0	0	1	1	1	0	0	0	2	1	1
2020-02-14T04:12:00.533+03			2020-02-14	10	0	1	1	3	becho	Daka Guda	2	Cheleleka	201011505	Wosene Gemeda	1	0	Tasu Kuma	03	1	0	3							3	0	1	0	2	3	july august september	0	0	0	0	0	0	1	1	1	0	0	0	2	1	1
2020-02-14T04:51:26.349+03			2020-02-14	10	0	1	1	3	becho	Daka Guda	2	Dembi atete	201011509	Ture kejela	1	0	Ture kejela	02	2	32		2	0			1	1	3	0	1	0	2	3	august september october	0	0	0	0	0	0	0	1	1	1	0	0	2	1	2
2020-02-14T04:51:26.349+03			2020-02-14	10	0	1	1	3	becho	Daka Guda	2	Dembi atete	201011509	Ture kejela	1	0	Dejene Balcha	01	1	42		2	0			1	2	3	0	1	0	2	3	august september october	0	0	0	0	0	0	0	1	1	1	0	0	2	1	2
2020-02-14T04:51:26.349+03			2020-02-14	10	0	1	1	3	becho	Daka Guda	2	Dembi atete	201011509	Ture kejela	1	0	Chala Dejene	03	1	15		1	3	1	5		2	3	0	1	0	2	3	august september october	0	0	0	0	0	0	0	1	1	1	0	0	2	1	2
2020-02-14T04:51:26.349+03			2020-02-14	10	0	1	1	3	becho	Daka Guda	2	Dembi atete	201011509	Ture kejela	1	0	Meseret Dejene	03	2	12			3	1	4			3	0	1	0	2	3	august september october	0	0	0	0	0	0	0	1	1	1	0	0	2	1	2
2020-02-14T04:51:26.349+03			2020-02-14	10	0	1	1	3	becho	Daka Guda	2	Dembi atete	201011509	Ture kejela	1	0	Aleminesh Dejene	03	2	2	31							3	0	1	0	2	3	august september october	0	0	0	0	0	0	0	1	1	1	0	0	2	1	2
2020-02-14T05:24:39.191+03			2020-02-14	10	0	1	1	3	becho	Daka Guda	2	Golole	201011508	Shewaye shibiru	1	0	Shewaye shibiru	02	2	30		2	0			1	1	3	0	1	0	2	4	july august september october	0	0	0	0	0	0	1	1	1	1	0	0	2	2	2
2020-02-14T05:24:39.191+03			2020-02-14	10	0	1	1	3	becho	Daka Guda	2	Golole	201011508	Shewaye shibiru	1	0	Merga Beharu	01	1	38		2	0			1	2	3	0	1	0	2	4	july august september october	0	0	0	0	0	0	1	1	1	1	0	0	2	2	2
2020-02-14T05:24:39.191+03			2020-02-14	10	0	1	1	3	becho	Daka Guda	2	Golole	201011508	Shewaye shibiru	1	0	Kebene merga	03	2	15		1	3	2			2	3	0	1	0	2	4	july august september october	0	0	0	0	0	0	1	1	1	1	0	0	2	2	2
2020-02-14T05:24:39.191+03			2020-02-14	10	0	1	1	3	becho	Daka Guda	2	Golole	201011508	Shewaye shibiru	1	0	Tadelu Merga	03	2	13			3	2				3	0	1	0	2	4	july august september october	0	0	0	0	0	0	1	1	1	1	0	0	2	2	2
2020-02-14T05:24:39.191+03			2020-02-14	10	0	1	1	3	becho	Daka Guda	2	Golole	201011508	Shewaye shibiru	1	0	Terefe merga	03	1	12			3	1	3			3	0	1	0	2	4	july august september october	0	0	0	0	0	0	1	1	1	1	0	0	2	2	2
2020-02-14T05:24:39.191+03			2020-02-14	10	0	1	1	3	becho	Daka Guda	2	Golole	201011508	Shewaye shibiru	1	0	Desalegn merga	03	1	8			3	1	1			3	0	1	0	2	4	july august september october	0	0	0	0	0	0	1	1	1	1	0	0	2	2	2
2020-02-14T05:24:39.191+03			2020-02-14	10	0	1	1	3	becho	Daka Guda	2	Golole	201011508	Shewaye shibiru	1	0	Genet merga	03	2	5			0	2				3	0	1	0	2	4	july august september october	0	0	0	0	0	0	1	1	1	1	0	0	2	2	2
2020-02-14T05:24:39.191+03			2020-02-14	10	0	1	1	3	becho	Daka Guda	2	Golole	201011508	Shewaye shibiru	1	0	Habtamu merga	03	1	4	49		0					3	0	1	0	2	4	july august september october	0	0	0	0	0	0	1	1	1	1	0	0	2	2	2
2020-02-14T06:19:26.310+03			2020-02-14	10	0	1	1	3	becho	Daka Guda	2	Osira	201011507	Dawi Nanecha	1	0	Dawi Nanecha	02	2	28		2	0			1	1	3	0	1	0	2	3	july august september	0	0	0	0	0	0	1	1	1	0	0	0	2	2	2
2020-02-14T06:19:26.310+03			2020-02-14	10	0	1	1	3	becho	Daka Guda	2	Osira	201011507	Dawi Nanecha	1	0	Beyene kebede	01	1	45		2	3			1	2	3	0	1	0	2	3	july august september	0	0	0	0	0	0	1	1	1	0	0	0	2	2	2
2020-02-14T06:19:26.310+03			2020-02-14	10	0	1	1	3	becho	Daka Guda	2	Osira	201011507	Dawi Nanecha	1	0	Askale Beyene	03	2	13			3	1	2			3	0	1	0	2	3	july august september	0	0	0	0	0	0	1	1	1	0	0	0	2	2	2
2020-02-14T06:19:26.310+03			2020-02-14	10	0	1	1	3	becho	Daka Guda	2	Osira	201011507	Dawi Nanecha	1	0	Bekelu Beyene	03	2	12			3	1	2			3	0	1	0	2	3	july august september	0	0	0	0	0	0	1	1	1	0	0	0	2	2	2
2020-02-14T06:19:26.310+03			2020-02-14	10	0	1	1	3	becho	Daka Guda	2	Osira	201011507	Dawi Nanecha	1	0	Desta Beyene	03	2	10			0	2				3	0	1	0	2	3	july august september	0	0	0	0	0	0	1	1	1	0	0	0	2	2	2
2020-02-14T06:19:26.310+03			2020-02-14	10	0	1	1	3	becho	Daka Guda	2	Osira	201011507	Dawi Nanecha	1	0	Anbese Beyene	03	1	2	31							3	0	1	0	2	3	july august september	0	0	0	0	0	0	1	1	1	0	0	0	2	2	2
2020-02-15T10:40:46.879+03			2020-02-15	21	0	2	1	4	south ari	Mama	2	Mama	309010409	Wuro Deysalko	1	0	Wuro Deysalko	01	2	44		5	3			1	1	1	0	1	0	1	0	0	0	0	0	0	0	0	0	0	0	0	0	0	2	2	1
2020-02-15T10:40:46.879+03			2020-02-15	21	0	2	1	4	south ari	Mama	2	Mama	309010409	Wuro Deysalko	1	0	Toro Urago	03	1	14			3	1	7			1	0	1	0	1	0	0	0	0	0	0	0	0	0	0	0	0	0	0	2	2	1
2020-02-15T10:40:46.879+03			2020-02-15	21	0	2	1	4	south ari	Mama	2	Mama	309010409	Wuro Deysalko	1	0	Misaya Urago	03	1	9			3	1	2			1	0	1	0	1	0	0	0	0	0	0	0	0	0	0	0	0	0	0	2	2	1
2020-02-15T10:40:46.879+03			2020-02-15	21	0	2	1	4	south ari	Mama	2	Mama	309010409	Wuro Deysalko	1	0	Yenenesh Mikrachew	04	2	3	46		0					1	0	1	0	1	0	0	0	0	0	0	0	0	0	0	0	0	0	0	2	2	1
2020-02-15T13:37:52.431+03			2020-02-15	21	0	2	1	4	south ari	Mama	2	Godtire	309010415	Manalesh Bedilu	1	0	Shiche Gizawin	01	1	28		2	3			1	2	3	0	1	0	1	0	0	0	0	0	0	0	0	0	0	0	0	0	0	2	2	2
2020-02-15T13:37:52.431+03			2020-02-15	21	0	2	1	4	south ari	Mama	2	Godtire	309010415	Manalesh Bedilu	1	0	Manalesh Bedilu	02	2	25		2	3			1	1	3	0	1	0	1	0	0	0	0	0	0	0	0	0	0	0	0	0	0	2	2	2
2020-02-15T13:37:52.431+03			2020-02-15	21	0	2	1	4	south ari	Mama	2	Godtire	309010415	Manalesh Bedilu	1	0	Tamirat Shiche	03	1	10			3	1	4			3	0	1	0	1	0	0	0	0	0	0	0	0	0	0	0	0	0	0	2	2	2
2020-02-15T13:37:52.431+03			2020-02-15	21	0	2	1	4	south ari	Mama	2	Godtire	309010415	Manalesh Bedilu	1	0	Enat Shiche	03	2	3	37		0					3	0	1	0	1	0	0	0	0	0	0	0	0	0	0	0	0	0	0	2	2	2
2020-02-15T01:47:05.764+03			2020-02-15	7	0	2	1	3	becho	Karra	1	Karra 2	201011614	Aberu Kebeta	1	0	Tsagaye Bayena	01	1	43		2	3			1	2	3	0	1	0	2	3	july august september	0	0	0	0	0	0	1	1	1	0	0	0	2	1	2
2020-02-15T01:47:05.764+03			2020-02-15	7	0	2	1	3	becho	Karra	1	Karra 2	201011614	Aberu Kebeta	1	0	Aberu Kebeta	02	2	32		2	0			1	1	3	0	1	0	2	3	july august september	0	0	0	0	0	0	1	1	1	0	0	0	2	1	2
2020-02-15T01:47:05.764+03			2020-02-15	7	0	2	1	3	becho	Karra	1	Karra 2	201011614	Aberu Kebeta	1	0	Gabisa Tsagaye	03	1	16		1	3	2			2	3	0	1	0	2	3	july august september	0	0	0	0	0	0	1	1	1	0	0	0	2	1	2
2020-02-15T01:47:05.764+03			2020-02-15	7	0	2	1	3	becho	Karra	1	Karra 2	201011614	Aberu Kebeta	1	0	Dinkitu Tsagaye	03	2	9			0	2				3	0	1	0	2	3	july august september	0	0	0	0	0	0	1	1	1	0	0	0	2	1	2
2020-02-15T01:47:05.764+03			2020-02-15	7	0	2	1	3	becho	Karra	1	Karra 2	201011614	Aberu Kebeta	1	0	Chaltu Tsagaye	03	2	6			0	2				3	0	1	0	2	3	july august september	0	0	0	0	0	0	1	1	1	0	0	0	2	1	2
2020-02-15T01:47:05.764+03			2020-02-15	7	0	2	1	3	becho	Karra	1	Karra 2	201011614	Aberu Kebeta	1	0	Lelise Tsagaye	03	2	2	28							3	0	1	0	2	3	july august september	0	0	0	0	0	0	1	1	1	0	0	0	2	1	2
2020-02-15T03:15:04.082+03			2020-02-15	7	0	2	1	3	becho	Karra	1	Karra 2	201011611	Lomi Bira	1	0	Aduna kuma	01	1	35		2	0			1	2	3	0	1	0	2	4	june july august september	0	0	0	0	0	1	1	1	1	0	0	0	2	2	2
2020-02-15T03:15:04.082+03			2020-02-15	7	0	2	1	3	becho	Karra	1	Karra 2	201011611	Lomi Bira	1	0	Lomi Bira	02	2	28		2	0			1	1	3	0	1	0	2	4	june july august september	0	0	0	0	0	1	1	1	1	0	0	0	2	2	2
2020-02-15T03:15:04.082+03			2020-02-15	7	0	2	1	3	becho	Karra	1	Karra 2	201011611	Lomi Bira	1	0	Birko Aduna	03	2	12			3	1	3			3	0	1	0	2	4	june july august september	0	0	0	0	0	1	1	1	1	0	0	0	2	2	2
2020-02-15T03:15:04.082+03			2020-02-15	7	0	2	1	3	becho	Karra	1	Karra 2	201011611	Lomi Bira	1	0	Atalu Aduna	03	2	10			3	1	2			3	0	1	0	2	4	june july august september	0	0	0	0	0	1	1	1	1	0	0	0	2	2	2
2020-02-15T03:15:04.082+03			2020-02-15	7	0	2	1	3	becho	Karra	1	Karra 2	201011611	Lomi Bira	1	0	Dasi Aduna	03	2	7			0	2				3	0	1	0	2	4	june july august september	0	0	0	0	0	1	1	1	1	0	0	0	2	2	2
2020-02-15T03:15:04.082+03			2020-02-15	7	0	2	1	3	becho	Karra	1	Karra 2	201011611	Lomi Bira	1	0	Lelise Aduna	03	1	3	38		0					3	0	1	0	2	4	june july august september	0	0	0	0	0	1	1	1	1	0	0	0	2	2	2
2020-02-15T03:38:20.553+03			2020-02-15	7	0	2	1	3	becho	Karra	1	Sadeki 2	201011604	Abebu Kene	1	0	Tasfaye Metafara	01	1	37		2	0			1	2	3	0	1	0	2	3	june july august	0	0	0	0	0	1	1	1	0	0	0	0	2	2	2
2020-02-15T03:38:20.553+03			2020-02-15	7	0	2	1	3	becho	Karra	1	Sadeki 2	201011604	Abebu Kene	1	0	Abebu Kene	02	2	32		2	0			1	1	3	0	1	0	2	3	june july august	0	0	0	0	0	1	1	1	0	0	0	0	2	2	2
2020-02-15T03:38:20.553+03			2020-02-15	7	0	2	1	3	becho	Karra	1	Sadeki 2	201011604	Abebu Kene	1	0	Fayisa Tasfaye	03	1	14			3	1	3			3	0	1	0	2	3	june july august	0	0	0	0	0	1	1	1	0	0	0	0	2	2	2
2020-02-15T03:38:20.553+03			2020-02-15	7	0	2	1	3	becho	Karra	1	Sadeki 2	201011604	Abebu Kene	1	0	Dinkitu Tsagaye	03	2	10			3	1	2			3	0	1	0	2	3	june july august	0	0	0	0	0	1	1	1	0	0	0	0	2	2	2
2020-02-15T03:38:20.553+03			2020-02-15	7	0	2	1	3	becho	Karra	1	Sadeki 2	201011604	Abebu Kene	1	0	Tolash Tasfaye	03	2	7			3	1	1			3	0	1	0	2	3	june july august	0	0	0	0	0	1	1	1	0	0	0	0	2	2	2
2020-02-15T03:38:20.553+03			2020-02-15	7	0	2	1	3	becho	Karra	1	Sadeki 2	201011604	Abebu Kene	1	0	Tarafa Tasfaye	03	1	3	38		0					3	0	1	0	2	3	june july august	0	0	0	0	0	1	1	1	0	0	0	0	2	2	2
2020-02-15T04:04:47.394+03			2020-02-15	7	0	2	1	3	becho	Karra	1	Sadek 1	201011605	Abebu Dandena	1	0	Jabecha Kumsa	01	1	40		2	3			1	2	3	0	1	0	2	4	june july august september	0	0	0	0	0	1	1	1	1	0	0	0	2	2	2
2020-02-15T04:04:47.394+03			2020-02-15	7	0	2	1	3	becho	Karra	1	Sadek 1	201011605	Abebu Dandena	1	0	Abebu Dandena	02	2	32		2	0			1	1	3	0	1	0	2	4	june july august september	0	0	0	0	0	1	1	1	1	0	0	0	2	2	2
2020-02-15T04:04:47.394+03			2020-02-15	7	0	2	1	3	becho	Karra	1	Sadek 1	201011605	Abebu Dandena	1	0	Mulisa Jabecha	03	1	10			3	1	2			3	0	1	0	2	4	june july august september	0	0	0	0	0	1	1	1	1	0	0	0	2	2	2
2020-02-15T04:04:47.394+03			2020-02-15	7	0	2	1	3	becho	Karra	1	Sadek 1	201011605	Abebu Dandena	1	0	Sorsa Jabecha	03	1	8			3	1	1			3	0	1	0	2	4	june july august september	0	0	0	0	0	1	1	1	1	0	0	0	2	2	2
2020-02-15T04:04:47.394+03			2020-02-15	7	0	2	1	3	becho	Karra	1	Sadek 1	201011605	Abebu Dandena	1	0	Gete Jabecha	03	2	6			0	2				3	0	1	0	2	4	june july august september	0	0	0	0	0	1	1	1	1	0	0	0	2	2	2
2020-02-15T04:04:47.394+03			2020-02-15	7	0	2	1	3	becho	Karra	1	Sadek 1	201011605	Abebu Dandena	1	0	Gadise Jabecha	03	2	3	42		0					3	0	1	0	2	4	june july august september	0	0	0	0	0	1	1	1	1	0	0	0	2	2	2
2020-02-15T04:36:13.981+03			2020-02-15	7	0	2	1	3	becho	Karra	1	Kara genji	201011613	Bekelu Negera	1	0	Jabesa Shalama	01	1	35		2	0			1	2	3	0	1	0	2	4	june july august september	0	0	0	0	0	1	1	1	1	0	0	0	2	1	2
2020-02-15T04:36:13.981+03			2020-02-15	7	0	2	1	3	becho	Karra	1	Kara genji	201011613	Bekelu Negera	1	0	Bekelu Negera	02	2	30		2	0			1	1	3	0	1	0	2	4	june july august september	0	0	0	0	0	1	1	1	1	0	0	0	2	1	2
2020-02-15T04:36:13.981+03			2020-02-15	7	0	2	1	3	becho	Karra	1	Kara genji	201011613	Bekelu Negera	1	0	Aduna Jabesa	03	1	12			3	1	2			3	0	1	0	2	4	june july august september	0	0	0	0	0	1	1	1	1	0	0	0	2	1	2
2020-02-15T04:36:13.981+03			2020-02-15	7	0	2	1	3	becho	Karra	1	Kara genji	201011613	Bekelu Negera	1	0	Gadisa Jabesa	03	1	10			3	1	2			3	0	1	0	2	4	june july august september	0	0	0	0	0	1	1	1	1	0	0	0	2	1	2
2020-02-15T04:36:13.981+03			2020-02-15	7	0	2	1	3	becho	Karra	1	Kara genji	201011613	Bekelu Negera	1	0	Abera Jabesa	03	1	7			0	2				3	0	1	0	2	4	june july august september	0	0	0	0	0	1	1	1	1	0	0	0	2	1	2
2020-02-15T04:36:13.981+03			2020-02-15	7	0	2	1	3	becho	Karra	1	Kara genji	201011613	Bekelu Negera	1	0	Abebe Jabesa	03	1	5			0	2				3	0	1	0	2	4	june july august september	0	0	0	0	0	1	1	1	1	0	0	0	2	1	2
2020-02-15T04:36:13.981+03			2020-02-15	7	0	2	1	3	becho	Karra	1	Kara genji	201011613	Bekelu Negera	1	0	Bekele Jabesa	03	1	2	27							3	0	1	0	2	4	june july august september	0	0	0	0	0	1	1	1	1	0	0	0	2	1	2
2020-02-15T10:29:44.917+03			2020-02-15	2	0	2	1	4	south ari	Mama	2	Barka no.2	309010410	Balaynesh Tamiru	1	0	tilahun Atimo	01	1	28		2	3			1	2	3	0	1	0	2	3	april may june	0	0	0	1	1	1	0	0	0	0	0	0	2	2	2
2020-02-15T10:29:44.917+03			2020-02-15	2	0	2	1	4	south ari	Mama	2	Barka no.2	309010410	Balaynesh Tamiru	1	0	Balaynesh Tamiru	02	2	26		2	3			1	1	3	0	1	0	2	3	april may june	0	0	0	1	1	1	0	0	0	0	0	0	2	2	2
2020-02-15T10:29:44.917+03			2020-02-15	2	0	2	1	4	south ari	Mama	2	Barka no.2	309010410	Balaynesh Tamiru	1	0	Yabsira Tilahun	03	1	5			2	1	0			3	0	1	0	2	3	april may june	0	0	0	1	1	1	0	0	0	0	0	0	2	2	2
2020-02-16T09:47:34.286+03			2020-02-16	2	0	2	1	4	south ari	Chelegod	1	Bukamer	309010613	Bezalem kaydaki	1	0	Bermi Halobulo	01	1	30		2	4			1	2	3	0	1	0	2	3	option_1 april december	1	0	0	1	0	0	0	0	0	0	0	1	2	1	1
2020-02-16T09:47:34.286+03			2020-02-16	2	0	2	1	4	south ari	Chelegod	1	Bukamer	309010613	Bezalem kaydaki	1	0	Bezalem kaydaki	02	2	26		2	3			1	1	3	0	1	0	2	3	option_1 april december	1	0	0	1	0	0	0	0	0	0	0	1	2	1	1
2020-02-16T09:47:34.286+03			2020-02-16	2	0	2	1	4	south ari	Chelegod	1	Bukamer	309010613	Bezalem kaydaki	1	0	Abiti Bermi	03	1	8			3	1	2			3	0	1	0	2	3	option_1 april december	1	0	0	1	0	0	0	0	0	0	0	1	2	1	1
2020-02-16T09:47:34.286+03			2020-02-16	2	0	2	1	4	south ari	Chelegod	1	Bukamer	309010613	Bezalem kaydaki	1	0	Bereket Bermi	03	1	5			3	1	0			3	0	1	0	2	3	option_1 april december	1	0	0	1	0	0	0	0	0	0	0	1	2	1	1
2020-02-16T09:47:34.286+03			2020-02-16	2	0	2	1	4	south ari	Chelegod	1	Bukamer	309010613	Bezalem kaydaki	1	0	fikadu Bermi	03	1	3	42		0					3	0	1	0	2	3	option_1 april december	1	0	0	1	0	0	0	0	0	0	0	1	2	1	1
2020-02-16T09:47:34.286+03			2020-02-16	2	0	2	1	4	south ari	Chelegod	1	Bukamer	309010613	Bezalem kaydaki	1	0	yitages Bermi	03	1	0	6							3	0	1	0	2	3	option_1 april december	1	0	0	1	0	0	0	0	0	0	0	1	2	1	1
2020-02-16T12:09:31.381+03			2020-02-16	2	0	2	1	4	south ari	Chelegod	1	Ayseter	309010611	Etenesh Wayta	1	0	Getachew Tena	01	1	48		2	0			1	2	3	0	1	0	1	0	0	0	0	0	0	0	0	0	0	0	0	0	0	2	2	2
2020-02-16T12:09:31.381+03			2020-02-16	2	0	2	1	4	south ari	Chelegod	1	Ayseter	309010611	Etenesh Wayta	1	0	Etenesh Wayta	02	2	40		2	0			1	1	3	0	1	0	1	0	0	0	0	0	0	0	0	0	0	0	0	0	0	2	2	2
2020-02-16T12:09:31.381+03			2020-02-16	2	0	2	1	4	south ari	Chelegod	1	Ayseter	309010611	Etenesh Wayta	1	0	milkiyas Getachew	03	1	21		1	3	1	8	1	2	3	0	1	0	1	0	0	0	0	0	0	0	0	0	0	0	0	0	0	2	2	2
2020-02-16T12:09:31.381+03			2020-02-16	2	0	2	1	4	south ari	Chelegod	1	Ayseter	309010611	Etenesh Wayta	1	0	Sitota Getachew	03	1	18		1	4	1	10	2	2	3	0	1	0	1	0	0	0	0	0	0	0	0	0	0	0	0	0	0	2	2	2
2020-02-16T12:09:31.381+03			2020-02-16	2	0	2	1	4	south ari	Chelegod	1	Ayseter	309010611	Etenesh Wayta	1	0	Nigist Getachew	03	2	16		1	3	2			2	3	0	1	0	1	0	0	0	0	0	0	0	0	0	0	0	0	0	0	2	2	2
2020-02-16T12:09:31.381+03			2020-02-16	2	0	2	1	4	south ari	Chelegod	1	Ayseter	309010611	Etenesh Wayta	1	0	minale Getachew	03	1	12			3	1	4			3	0	1	0	1	0	0	0	0	0	0	0	0	0	0	0	0	0	0	2	2	2
2020-02-16T12:09:31.381+03			2020-02-16	2	0	2	1	4	south ari	Chelegod	1	Ayseter	309010611	Etenesh Wayta	1	0	Emish Getachew	03	2	8			0	2				3	0	1	0	1	0	0	0	0	0	0	0	0	0	0	0	0	0	0	2	2	2
2020-02-16T14:04:00.474+03			2020-02-16	2	0	2	1	4	south ari	Chelegod	1	mihiret	309010603	Ribka Milisha	2	the left from discussion by her self because she has eppilepsy. She cannot stay in meeting.	Tagay Marko	01	1	22		2	3	2		1	2	3	0	1	0	1	0	0	0	0	0	0	0	0	0	0	0	0	0	0	2	1	1
2020-02-16T14:04:00.474+03			2020-02-16	2	0	2	1	4	south ari	Chelegod	1	mihiret	309010603	Ribka Milisha	2	the left from discussion by her self because she has eppilepsy. She cannot stay in meeting.	Ribka Milisha	02	2	20		2	3	2		1	1	3	0	1	0	1	0	0	0	0	0	0	0	0	0	0	0	0	0	0	2	1	1
2020-02-16T14:04:00.474+03			2020-02-16	2	0	2	1	4	south ari	Chelegod	1	mihiret	309010603	Ribka Milisha	2	the left from discussion by her self because she has eppilepsy. She cannot stay in meeting.	Habtamu Marko	08	1	17		1	3	1	8		2	3	0	1	0	1	0	0	0	0	0	0	0	0	0	0	0	0	0	0	2	1	1
2020-02-16T14:04:00.474+03			2020-02-16	2	0	2	1	4	south ari	Chelegod	1	mihiret	309010603	Ribka Milisha	2	the left from discussion by her self because she has eppilepsy. She cannot stay in meeting.	Alemgena Tagay	03	2	2	26							3	0	1	0	1	0	0	0	0	0	0	0	0	0	0	0	0	0	0	2	1	1
2020-02-16T14:04:00.474+03			2020-02-16	2	0	2	1	4	south ari	Chelegod	1	mihiret	309010603	Ribka Milisha	2	the left from discussion by her self because she has eppilepsy. She cannot stay in meeting.	Dibora Tagay	03	2	0	7							3	0	1	0	1	0	0	0	0	0	0	0	0	0	0	0	0	0	0	2	1	1
2020-02-16T15:41:30.501+03			2020-02-16	2	0	2	1	4	south ari	Chelegod	1	Mentaber	309010601	Ezera Mandi	1	0	Addisu Worku	01	1	35		2	0			1	2	3	0	1	0	1	0	0	0	0	0	0	0	0	0	0	0	0	0	0	2	1	1
2020-02-16T15:41:30.501+03			2020-02-16	2	0	2	1	4	south ari	Chelegod	1	Mentaber	309010601	Ezera Mandi	1	0	Ezera Mandi	02	2	30		2	0			1	1	3	0	1	0	1	0	0	0	0	0	0	0	0	0	0	0	0	0	0	2	1	1
2020-02-16T15:41:30.501+03			2020-02-16	2	0	2	1	4	south ari	Chelegod	1	Mentaber	309010601	Ezera Mandi	1	0	Dawit Addisun	03	1	15		1	3	2			2	3	0	1	0	1	0	0	0	0	0	0	0	0	0	0	0	0	0	0	2	1	1
2020-02-16T15:41:30.501+03			2020-02-16	2	0	2	1	4	south ari	Chelegod	1	Mentaber	309010601	Ezera Mandi	1	0	Nazret Addisu	03	2	12			3	1	6			3	0	1	0	1	0	0	0	0	0	0	0	0	0	0	0	0	0	0	2	1	1
2020-02-16T15:41:30.501+03			2020-02-16	2	0	2	1	4	south ari	Chelegod	1	Mentaber	309010601	Ezera Mandi	1	0	Tadelech Addisu	03	2	9			3	1	5			3	0	1	0	1	0	0	0	0	0	0	0	0	0	0	0	0	0	0	2	1	1
2020-02-16T15:41:30.501+03			2020-02-16	2	0	2	1	4	south ari	Chelegod	1	Mentaber	309010601	Ezera Mandi	1	0	zetseat Addisu	03	2	1	12							3	0	1	0	1	0	0	0	0	0	0	0	0	0	0	0	0	0	0	2	1	1
2020-02-16T15:41:30.501+03			2020-02-16	2	0	2	1	4	south ari	Chelegod	1	Mentaber	309010601	Ezera Mandi	1	0	y	98	2	99999		1	98			2	2	3	0	1	0	1	0	0	0	0	0	0	0	0	0	0	0	0	0	0	2	1	1
2020-02-14T10:12:22.399+03			2020-02-14	6	0	2	1	1	alefa	dengelber	2	Aberta	101012111	Yekaba Webet	1	0	Getu ayale	01	1	38		2	0			1	2	3	0	1	0	2	2	september october	0	0	0	0	0	0	0	0	1	1	0	0	2	2	2
2020-02-14T10:12:22.399+03			2020-02-14	6	0	2	1	1	alefa	dengelber	2	Aberta	101012111	Yekaba Webet	1	0	Yekaba webet	02	2	36		2	0			1	1	3	0	1	0	2	2	september october	0	0	0	0	0	0	0	0	1	1	0	0	2	2	2
2020-02-14T10:12:22.399+03			2020-02-14	6	0	2	1	1	alefa	dengelber	2	Aberta	101012111	Yekaba Webet	1	0	Andebet Getu	03	1	16		1	3	1	6		2	3	0	1	0	2	2	september october	0	0	0	0	0	0	0	0	1	1	0	0	2	2	2
2020-02-14T10:12:22.399+03			2020-02-14	6	0	2	1	1	alefa	dengelber	2	Aberta	101012111	Yekaba Webet	1	0	Tanawerk getu	03	2	12			3	1	2			3	0	1	0	2	2	september october	0	0	0	0	0	0	0	0	1	1	0	0	2	2	2
2020-02-14T10:12:22.399+03			2020-02-14	6	0	2	1	1	alefa	dengelber	2	Aberta	101012111	Yekaba Webet	1	0	Bekalu getu	03	1	8			2	1	1			3	0	1	0	2	2	september october	0	0	0	0	0	0	0	0	1	1	0	0	2	2	2
2020-02-14T10:12:22.399+03			2020-02-14	6	0	2	1	1	alefa	dengelber	2	Aberta	101012111	Yekaba Webet	1	0	Tiruedle getu	03	2	3	43		0					3	0	1	0	2	2	september october	0	0	0	0	0	0	0	0	1	1	0	0	2	2	2
2020-02-14T11:47:00.807+03			2020-02-14	6	0	2	1	1	alefa	dengelber	2	Abretie	101012114	Esay Dessie	1	0	Kasahun ayechew	01	1	39		2	0			1	2	3	0	2	0	2	4	july august september october	0	0	0	0	0	0	1	1	1	1	0	0	2	98	2
2020-02-14T11:47:00.807+03			2020-02-14	6	0	2	1	1	alefa	dengelber	2	Abretie	101012114	Esay Dessie	1	0	Esay Dessie	02	2	29		2	0			1	1	3	0	2	0	2	4	july august september october	0	0	0	0	0	0	1	1	1	1	0	0	2	98	2
2020-02-14T11:47:00.807+03			2020-02-14	6	0	2	1	1	alefa	dengelber	2	Abretie	101012114	Esay Dessie	1	0	Habtamu kasahun	03	2	12			3	1	4			3	0	2	0	2	4	july august september october	0	0	0	0	0	0	1	1	1	1	0	0	2	98	2
2020-02-14T11:47:00.807+03			2020-02-14	6	0	2	1	1	alefa	dengelber	2	Abretie	101012114	Esay Dessie	1	0	Derso kasahun	03	1	7			0	2				3	0	2	0	2	4	july august september october	0	0	0	0	0	0	1	1	1	1	0	0	2	98	2
2020-02-14T11:47:00.807+03			2020-02-14	6	0	2	1	1	alefa	dengelber	2	Abretie	101012114	Esay Dessie	1	0	Kidst kasahun	03	2	3	44		0					3	0	2	0	2	4	july august september october	0	0	0	0	0	0	1	1	1	1	0	0	2	98	2
2020-02-14T14:21:19.590+03			2020-02-14	6	0	2	1	1	alefa	dengelber	2	Geter mender	101012103	Tiru malde	1	0	Tiru malde	01	2	46		5	0			1	1	1	0	1	0	2	3	august september october	0	0	0	0	0	0	0	1	1	1	0	0	2	2	2
2020-02-14T14:21:19.590+03			2020-02-14	6	0	2	1	1	alefa	dengelber	2	Geter mender	101012103	Tiru malde	1	0	Addisu sisay	03	1	19		1	3	1	8	1	2	1	0	1	0	2	3	august september october	0	0	0	0	0	0	0	1	1	1	0	0	2	2	2
2020-02-14T14:21:19.590+03			2020-02-14	6	0	2	1	1	alefa	dengelber	2	Geter mender	101012103	Tiru malde	1	0	Mulusew Sisay	03	1	15		1	3	1	6		2	1	0	1	0	2	3	august september october	0	0	0	0	0	0	0	1	1	1	0	0	2	2	2
2020-02-14T14:21:19.590+03			2020-02-14	6	0	2	1	1	alefa	dengelber	2	Geter mender	101012103	Tiru malde	1	0	Mednkiya sisay	03	2	12			3	1	6			1	0	1	0	2	3	august september october	0	0	0	0	0	0	0	1	1	1	0	0	2	2	2
2020-02-14T14:21:19.590+03			2020-02-14	6	0	2	1	1	alefa	dengelber	2	Geter mender	101012103	Tiru malde	1	0	Yemareweha sisay	03	2	7			2	1	1			1	0	1	0	2	3	august september october	0	0	0	0	0	0	0	1	1	1	0	0	2	2	2
2020-02-14T14:21:19.590+03			2020-02-14	6	0	2	1	1	alefa	dengelber	2	Geter mender	101012103	Tiru malde	1	0	Nigatu sisay	03	1	3	42		0					1	0	1	0	2	3	august september october	0	0	0	0	0	0	0	1	1	1	0	0	2	2	2
2020-02-14T15:14:59.143+03			2020-02-14	6	0	2	1	1	alefa	dengelber	2	Geter mender	101012104	China Germew	1	0	Tezera mersha	01	1	30		2	4			1	2	3	0	1	0	1	0	0	0	0	0	0	0	0	0	0	0	0	0	0	2	1	1
2020-02-14T15:14:59.143+03			2020-02-14	6	0	2	1	1	alefa	dengelber	2	Geter mender	101012104	China Germew	1	0	China Germew	02	2	28		2	4			1	1	3	0	1	0	1	0	0	0	0	0	0	0	0	0	0	0	0	0	0	2	1	1
2020-02-14T15:14:59.143+03			2020-02-14	6	0	2	1	1	alefa	dengelber	2	Geter mender	101012104	China Germew	1	0	Yalemfera tezera	03	2	4	53		0					3	0	1	0	1	0	0	0	0	0	0	0	0	0	0	0	0	0	0	2	1	1
2020-02-14T15:14:59.143+03			2020-02-14	6	0	2	1	1	alefa	dengelber	2	Geter mender	101012104	China Germew	1	0	Habtamu Tezera	03	1	0	4							3	0	1	0	1	0	0	0	0	0	0	0	0	0	0	0	0	0	0	2	1	1
2020-02-15T08:53:48.949+03			2020-02-15	6	0	1	1	1	alefa	dengelber	2	Aberti	101012108	Mulu Berhanu	1	0	Tefera Molla	01	1	48		2	1			1	2	3	0	1	0	1	0	0	0	0	0	0	0	0	0	0	0	0	0	0	2	1	2
2020-02-15T08:53:48.949+03			2020-02-15	6	0	1	1	1	alefa	dengelber	2	Aberti	101012108	Mulu Berhanu	1	0	Mulu Berhanu	02	2	37		2	0			1	1	3	0	1	0	1	0	0	0	0	0	0	0	0	0	0	0	0	0	0	2	1	2
2020-02-15T08:53:48.949+03			2020-02-15	6	0	1	1	1	alefa	dengelber	2	Aberti	101012108	Mulu Berhanu	1	0	Abeje terefe	03	1	18		1	4	1	10	1	2	3	0	1	0	1	0	0	0	0	0	0	0	0	0	0	0	0	0	0	2	1	2
2020-02-15T08:53:48.949+03			2020-02-15	6	0	1	1	1	alefa	dengelber	2	Aberti	101012108	Mulu Berhanu	1	0	Engudaye terefe	03	2	16		1	3	1	8		2	3	0	1	0	1	0	0	0	0	0	0	0	0	0	0	0	0	0	0	2	1	2
2020-02-15T08:53:48.949+03			2020-02-15	6	0	1	1	1	alefa	dengelber	2	Aberti	101012108	Mulu Berhanu	1	0	Tigst terefe	03	2	10			3	1	1			3	0	1	0	1	0	0	0	0	0	0	0	0	0	0	0	0	0	0	2	1	2
2020-02-15T08:53:48.949+03			2020-02-15	6	0	1	1	1	alefa	dengelber	2	Aberti	101012108	Mulu Berhanu	1	0	Alemnesh Terefe	03	2	4	57		0					3	0	1	0	1	0	0	0	0	0	0	0	0	0	0	0	0	0	0	2	1	2
2020-02-15T08:53:48.949+03			2020-02-15	6	0	1	1	1	alefa	dengelber	2	Aberti	101012108	Mulu Berhanu	1	0	Habtam Terefe	03	2	2	30							3	0	1	0	1	0	0	0	0	0	0	0	0	0	0	0	0	0	0	2	1	2
2020-02-15T11:10:31.784+03			2020-02-15	6	0	2	1	1	alefa	beles	1	Tach Beles	101011107	Ateresh Atanaw	1	0	Ateresh Atanaw	01	2	38		3	1			1	1	1	0	1	0	2	2	august september	0	0	0	0	0	0	0	1	1	0	0	0	2	2	2
2020-02-15T11:10:31.784+03			2020-02-15	6	0	2	1	1	alefa	beles	1	Tach Beles	101011107	Ateresh Atanaw	1	0	Andebet Amsalu	03	1	21		1	3	1	8	1	2	1	0	1	0	2	2	august september	0	0	0	0	0	0	0	1	1	0	0	0	2	2	2
2020-02-15T11:10:31.784+03			2020-02-15	6	0	2	1	1	alefa	beles	1	Tach Beles	101011107	Ateresh Atanaw	1	0	Tewdrose Misganaw	03	1	16		1	3	1	6		2	1	0	1	0	2	2	august september	0	0	0	0	0	0	0	1	1	0	0	0	2	2	2
2020-02-15T11:10:31.784+03			2020-02-15	6	0	2	1	1	alefa	beles	1	Tach Beles	101011107	Ateresh Atanaw	1	0	Mengesha misganaw	03	1	13			3	1	4			1	0	1	0	2	2	august september	0	0	0	0	0	0	0	1	1	0	0	0	2	2	2
2020-02-15T11:10:31.784+03			2020-02-15	6	0	2	1	1	alefa	beles	1	Tach Beles	101011107	Ateresh Atanaw	1	0	Tiruedle misganaw	03	2	10			3	1	1			1	0	1	0	2	2	august september	0	0	0	0	0	0	0	1	1	0	0	0	2	2	2
2020-02-15T11:10:31.784+03			2020-02-15	6	0	2	1	1	alefa	beles	1	Tach Beles	101011107	Ateresh Atanaw	1	0	Anyat misganaw	03	2	7			3	1	1			1	0	1	0	2	2	august september	0	0	0	0	0	0	0	1	1	0	0	0	2	2	2
2020-02-15T12:06:51.758+03			2020-02-15	6	0	2	1	1	alefa	beles	1	Tach Beles	101011106	Naney Meseret	1	0	Belete Atenaw	01	1	42		2	1			1	2	3	0	1	0	1	0	0	0	0	0	0	0	0	0	0	0	0	0	0	2	1	1
2020-02-15T12:06:51.758+03			2020-02-15	6	0	2	1	1	alefa	beles	1	Tach Beles	101011106	Naney Meseret	1	0	Naney Meseret	02	2	34		2	0			1	1	3	0	1	0	1	0	0	0	0	0	0	0	0	0	0	0	0	0	0	2	1	1
2020-02-15T12:06:51.758+03			2020-02-15	6	0	2	1	1	alefa	beles	1	Tach Beles	101011106	Naney Meseret	1	0	Degitu Belete	03	2	16		1	4	1	9		2	3	0	1	0	1	0	0	0	0	0	0	0	0	0	0	0	0	0	0	2	1	1
2020-02-15T12:06:51.758+03			2020-02-15	6	0	2	1	1	alefa	beles	1	Tach Beles	101011106	Naney Meseret	1	0	Atekelt Belete	03	2	13			3	1	7			3	0	1	0	1	0	0	0	0	0	0	0	0	0	0	0	0	0	0	2	1	1
2020-02-15T12:06:51.758+03			2020-02-15	6	0	2	1	1	alefa	beles	1	Tach Beles	101011106	Naney Meseret	1	0	Tezanu Belete	03	2	10			3	1	4			3	0	1	0	1	0	0	0	0	0	0	0	0	0	0	0	0	0	0	2	1	1
2020-02-15T12:06:51.758+03			2020-02-15	6	0	2	1	1	alefa	beles	1	Tach Beles	101011106	Naney Meseret	1	0	Setu Belete	03	2	7			2	1	1			3	0	1	0	1	0	0	0	0	0	0	0	0	0	0	0	0	0	0	2	1	1
2020-02-15T12:06:51.758+03			2020-02-15	6	0	2	1	1	alefa	beles	1	Tach Beles	101011106	Naney Meseret	1	0	Yohanes Belete	03	1	4	56		0					3	0	1	0	1	0	0	0	0	0	0	0	0	0	0	0	0	0	0	2	1	1
2020-02-15T12:06:51.758+03			2020-02-15	6	0	2	1	1	alefa	beles	1	Tach Beles	101011106	Naney Meseret	1	0	Enatnesh Belete	03	2	0	5							3	0	1	0	1	0	0	0	0	0	0	0	0	0	0	0	0	0	0	2	1	1
2020-02-15T13:16:05.854+03			2020-02-15	6	0	2	1	1	alefa	beles	1	Tach Beles	101011108	Asetela Setotaw	1	0	Setotaw Atenaw	01	1	50		2	0			1	2	3	0	1	0	1	0	0	0	0	0	0	0	0	0	0	0	0	0	0	2	2	2
2020-02-15T13:16:05.854+03			2020-02-15	6	0	2	1	1	alefa	beles	1	Tach Beles	101011108	Asetela Setotaw	1	0	Asetela Setotaw	02	2	38		2	0			1	1	3	0	1	0	1	0	0	0	0	0	0	0	0	0	0	0	0	0	0	2	2	2
2020-02-15T13:16:05.854+03			2020-02-15	6	0	2	1	1	alefa	beles	1	Tach Beles	101011108	Asetela Setotaw	1	0	Zemena Setotaw	03	2	22		1	4	1	12	1	2	3	0	1	0	1	0	0	0	0	0	0	0	0	0	0	0	0	0	0	2	2	2
2020-02-15T13:16:05.854+03			2020-02-15	6	0	2	1	1	alefa	beles	1	Tach Beles	101011108	Asetela Setotaw	1	0	Tadefalech Setotaw	03	2	16		1	3	1	8		2	3	0	1	0	1	0	0	0	0	0	0	0	0	0	0	0	0	0	0	2	2	2
2020-02-15T13:16:05.854+03			2020-02-15	6	0	2	1	1	alefa	beles	1	Tach Beles	101011108	Asetela Setotaw	1	0	Semachew Setotaw	03	1	18		1	4	1	10	1	2	3	0	1	0	1	0	0	0	0	0	0	0	0	0	0	0	0	0	0	2	2	2
2020-02-15T13:16:05.854+03			2020-02-15	6	0	2	1	1	alefa	beles	1	Tach Beles	101011108	Asetela Setotaw	1	0	Amare Setotaw	03	1	9			3	1	3			3	0	1	0	1	0	0	0	0	0	0	0	0	0	0	0	0	0	0	2	2	2
2020-02-15T14:54:37.979+03			2020-02-15	6	0	2	1	1	alefa	beles	1	Lay Beles	101011114	Mulu Demas	1	0	Gebra Aychew	01	1	60		2	0			1	2	3	0	1	0	1	0	0	0	0	0	0	0	0	0	0	0	0	0	0	2	1	2
2020-02-15T14:54:37.979+03			2020-02-15	6	0	2	1	1	alefa	beles	1	Lay Beles	101011114	Mulu Demas	1	0	Mulu Demas	02	2	49		2	0			1	1	3	0	1	0	1	0	0	0	0	0	0	0	0	0	0	0	0	0	0	2	1	2
2020-02-15T14:54:37.979+03			2020-02-15	6	0	2	1	1	alefa	beles	1	Lay Beles	101011114	Mulu Demas	1	0	Aynadies Gebra	03	2	17		1	4	1	10		2	3	0	1	0	1	0	0	0	0	0	0	0	0	0	0	0	0	0	0	2	1	2
2020-02-15T14:54:37.979+03			2020-02-15	6	0	2	1	1	alefa	beles	1	Lay Beles	101011114	Mulu Demas	1	0	Gezachew Gebra	03	1	14			3	1	6			3	0	1	0	1	0	0	0	0	0	0	0	0	0	0	0	0	0	0	2	1	2
2020-02-15T14:54:37.979+03			2020-02-15	6	0	2	1	1	alefa	beles	1	Lay Beles	101011114	Mulu Demas	1	0	Misganaw Gebra	03	1	10			3	1	2			3	0	1	0	1	0	0	0	0	0	0	0	0	0	0	0	0	0	0	2	1	2
2020-02-15T14:54:37.979+03			2020-02-15	6	0	2	1	1	alefa	beles	1	Lay Beles	101011114	Mulu Demas	1	0	Meseret Gebra	03	2	9			3	1	1			3	0	1	0	1	0	0	0	0	0	0	0	0	0	0	0	0	0	0	2	1	2
2020-02-15T14:54:37.979+03			2020-02-15	6	0	2	1	1	alefa	beles	1	Lay Beles	101011114	Mulu Demas	1	0	Kalkidan Gebra	03	2	7			2	1	1			3	0	1	0	1	0	0	0	0	0	0	0	0	0	0	0	0	0	0	2	1	2
2020-02-15T14:54:37.979+03			2020-02-15	6	0	2	1	1	alefa	beles	1	Lay Beles	101011114	Mulu Demas	1	0	Weynshet Gebra	03	2	2	29							3	0	1	0	1	0	0	0	0	0	0	0	0	0	0	0	0	0	0	2	1	2
2020-02-15T16:10:04.758+03			2020-02-15	6	0	2	1	1	alefa	beles	1	Lay Beles	101011102	Zenebech Moges	1	0	Abeje Mesfen	01	1	34		2	3			1	2	3	0	1	0	1	0	0	0	0	0	0	0	0	0	0	0	0	0	0	2	1	1
2020-02-15T16:10:04.758+03			2020-02-15	6	0	2	1	1	alefa	beles	1	Lay Beles	101011102	Zenebech Moges	1	0	Zenebech Moges	02	2	31		2	3			1	1	3	0	1	0	1	0	0	0	0	0	0	0	0	0	0	0	0	0	0	2	1	1
2020-02-15T16:10:04.758+03			2020-02-15	6	0	2	1	1	alefa	beles	1	Lay Beles	101011102	Zenebech Moges	1	0	Tadela Abeje	03	2	16		1	3	1	8		2	3	0	1	0	1	0	0	0	0	0	0	0	0	0	0	0	0	0	0	2	1	1
2020-02-15T16:10:04.758+03			2020-02-15	6	0	2	1	1	alefa	beles	1	Lay Beles	101011102	Zenebech Moges	1	0	Alemneh Abeje	03	1	14			3	1	5			3	0	1	0	1	0	0	0	0	0	0	0	0	0	0	0	0	0	0	2	1	1
2020-02-15T16:10:04.758+03			2020-02-15	6	0	2	1	1	alefa	beles	1	Lay Beles	101011102	Zenebech Moges	1	0	Melkam Abeje	03	2	11			3	1	5			3	0	1	0	1	0	0	0	0	0	0	0	0	0	0	0	0	0	0	2	1	1
2020-02-15T16:10:04.758+03			2020-02-15	6	0	2	1	1	alefa	beles	1	Lay Beles	101011102	Zenebech Moges	1	0	Abraham Abeje	03	1	6			0	2				3	0	1	0	1	0	0	0	0	0	0	0	0	0	0	0	0	0	0	2	1	1
2020-02-15T16:10:04.758+03			2020-02-15	6	0	2	1	1	alefa	beles	1	Lay Beles	101011102	Zenebech Moges	1	0	Maru Abeje	03	1	3	37		0					3	0	1	0	1	0	0	0	0	0	0	0	0	0	0	0	0	0	0	2	1	1
2020-02-15T16:10:04.758+03			2020-02-15	6	0	2	1	1	alefa	beles	1	Lay Beles	101011102	Zenebech Moges	1	0	Yemker Abeje	03	2	0	1							3	0	1	0	1	0	0	0	0	0	0	0	0	0	0	0	0	0	0	2	1	1
2020-02-16T08:54:23.805+03			2020-02-16	6	0	2	1	1	alefa	beles	1	Tach Beles	101011112	Yatbya Mula	1	0	Taddese Engedaw	01	1	32		2	0			1	2	3	0	1	0	1	0	0	0	0	0	0	0	0	0	0	0	0	0	0	2	1	2
2020-02-16T08:54:23.805+03			2020-02-16	6	0	2	1	1	alefa	beles	1	Tach Beles	101011112	Yatbya Mula	1	0	Yatbya Mula	02	2	27		2	3			1	1	3	0	1	0	1	0	0	0	0	0	0	0	0	0	0	0	0	0	0	2	1	2
2020-02-16T08:54:23.805+03			2020-02-16	6	0	2	1	1	alefa	beles	1	Tach Beles	101011112	Yatbya Mula	1	0	Wabi Tadesse	03	1	7			3	1	1			3	0	1	0	1	0	0	0	0	0	0	0	0	0	0	0	0	0	0	2	1	2
2020-02-16T08:54:23.805+03			2020-02-16	6	0	2	1	1	alefa	beles	1	Tach Beles	101011112	Yatbya Mula	1	0	Getnet Tadesse	03	1	4	49		0					3	0	1	0	1	0	0	0	0	0	0	0	0	0	0	0	0	0	0	2	1	2
2020-02-14T04:35:52.827+03			2020-02-14	22	0	2	1	2	agarfa	shanakka	1	4	207011016	Zeni Ebrahim	1	0	Amedin Bushura	01	1	60		2	0			1	2	3	0	1	0	2	3	october november december	0	0	0	0	0	0	0	0	0	1	1	1	2	2	2
2020-02-14T04:35:52.827+03			2020-02-14	22	0	2	1	2	agarfa	shanakka	1	4	207011016	Zeni Ebrahim	1	0	Zeni Ebrahim	02	2	38		2	0			1	1	3	0	1	0	2	3	october november december	0	0	0	0	0	0	0	0	0	1	1	1	2	2	2
2020-02-14T04:35:52.827+03			2020-02-14	22	0	2	1	2	agarfa	shanakka	1	4	207011016	Zeni Ebrahim	1	0	Misira Amedin	03	2	12			3	1	3			3	0	1	0	2	3	october november december	0	0	0	0	0	0	0	0	0	1	1	1	2	2	2
2020-02-14T04:35:52.827+03			2020-02-14	22	0	2	1	2	agarfa	shanakka	1	4	207011016	Zeni Ebrahim	1	0	Kedir Amedin	03	1	9			3	1	1			3	0	1	0	2	3	october november december	0	0	0	0	0	0	0	0	0	1	1	1	2	2	2
2020-02-14T04:35:52.827+03			2020-02-14	22	0	2	1	2	agarfa	shanakka	1	4	207011016	Zeni Ebrahim	1	0	Usman Amedin	03	1	7			2	1	1			3	0	1	0	2	3	october november december	0	0	0	0	0	0	0	0	0	1	1	1	2	2	2
2020-02-14T04:35:52.827+03			2020-02-14	22	0	2	1	2	agarfa	shanakka	1	4	207011016	Zeni Ebrahim	1	0	Megertu Amedin	03	2	5			0	2				3	0	1	0	2	3	october november december	0	0	0	0	0	0	0	0	0	1	1	1	2	2	2
2020-02-14T05:35:14.407+03			2020-02-14	22	0	2	1	2	agarfa	shanakka	2	7	207011012	Fatuma Suleman	1	0	Fatuma Suleman	01	2	41		2	0			1	1	1	0	1	0	1	0	0	0	0	0	0	0	0	0	0	0	0	0	0	1	1	2
2020-02-14T05:35:14.407+03			2020-02-14	22	0	2	1	2	agarfa	shanakka	2	7	207011012	Fatuma Suleman	1	0	Abas Safit	03	1	17		1	3	2			2	1	0	1	0	1	0	0	0	0	0	0	0	0	0	0	0	0	0	0	1	1	2
2020-02-14T05:35:14.407+03			2020-02-14	22	0	2	1	2	agarfa	shanakka	2	7	207011012	Fatuma Suleman	1	0	Iftu Safit	03	2	11			3	1	1			1	0	1	0	1	0	0	0	0	0	0	0	0	0	0	0	0	0	0	1	1	2
2020-02-14T05:35:14.407+03			2020-02-14	22	0	2	1	2	agarfa	shanakka	2	7	207011012	Fatuma Suleman	1	0	Fatiya Safit	03	2	9			0	2				1	0	1	0	1	0	0	0	0	0	0	0	0	0	0	0	0	0	0	1	1	2
2020-02-14T05:35:14.407+03			2020-02-14	22	0	2	1	2	agarfa	shanakka	2	7	207011012	Fatuma Suleman	1	0	Fayo Safit	03	2	4	54		0					1	0	1	0	1	0	0	0	0	0	0	0	0	0	0	0	0	0	0	1	1	2
2020-02-14T05:35:14.407+03			2020-02-14	22	0	2	1	2	agarfa	shanakka	2	7	207011012	Fatuma Suleman	1	0	Dabo Safit	03	2	2	29							1	0	1	0	1	0	0	0	0	0	0	0	0	0	0	0	0	0	0	1	1	2
2020-02-14T06:42:18.121+03			2020-02-14	22	0	1	1	2	agarfa	shanakka	2	8	207011008	Kedija Hasen	1	0	Abdela Muhammed	01	1	65		2	0			1	2	3	0	1	0	1	0	0	0	0	0	0	0	0	0	0	0	0	0	0	1	1	1
2020-02-14T06:42:18.121+03			2020-02-14	22	0	1	1	2	agarfa	shanakka	2	8	207011008	Kedija Hasen	1	0	Kedija Hasen	02	2	34		2	0			1	1	3	0	1	0	1	0	0	0	0	0	0	0	0	0	0	0	0	0	0	1	1	1
2020-02-14T06:42:18.121+03			2020-02-14	22	0	1	1	2	agarfa	shanakka	2	8	207011008	Kedija Hasen	1	0	Biftu Abdela	03	2	13			0	2				3	0	1	0	1	0	0	0	0	0	0	0	0	0	0	0	0	0	0	1	1	1
2020-02-14T06:42:18.121+03			2020-02-14	22	0	1	1	2	agarfa	shanakka	2	8	207011008	Kedija Hasen	1	0	Chala Abdela	03	1	11			3	1	4			3	0	1	0	1	0	0	0	0	0	0	0	0	0	0	0	0	0	0	1	1	1
2020-02-14T06:42:18.121+03			2020-02-14	22	0	1	1	2	agarfa	shanakka	2	8	207011008	Kedija Hasen	1	0	Arebo Abdela	03	1	9			3	1	1			3	0	1	0	1	0	0	0	0	0	0	0	0	0	0	0	0	0	0	1	1	1
2020-02-14T06:42:18.121+03			2020-02-14	22	0	1	1	2	agarfa	shanakka	2	8	207011008	Kedija Hasen	1	0	Sudi Abdela	03	1	8			3	1	2			3	0	1	0	1	0	0	0	0	0	0	0	0	0	0	0	0	0	0	1	1	1
2020-02-14T06:42:18.121+03			2020-02-14	22	0	1	1	2	agarfa	shanakka	2	8	207011008	Kedija Hasen	1	0	Mauya Abdela	03	1	1	22							3	0	1	0	1	0	0	0	0	0	0	0	0	0	0	0	0	0	0	1	1	1
2020-02-14T07:42:27.578+03			2020-02-14	22	0	1	1	2	agarfa	shanakka	2	6	207011015	Nuriya Muhammed	1	0	Nuriya Muhammed	01	2	39		2	0			1	1	1	0	1	0	1	0	0	0	0	0	0	0	0	0	0	0	0	0	0	1	1	2
2020-02-14T07:42:27.578+03			2020-02-14	22	0	1	1	2	agarfa	shanakka	2	6	207011015	Nuriya Muhammed	1	0	Famia Abro	03	2	14			3	2				1	0	1	0	1	0	0	0	0	0	0	0	0	0	0	0	0	0	0	1	1	2
2020-02-14T07:42:27.578+03			2020-02-14	22	0	1	1	2	agarfa	shanakka	2	6	207011015	Nuriya Muhammed	1	0	Obsa Abro	03	1	8			0	2				1	0	1	0	1	0	0	0	0	0	0	0	0	0	0	0	0	0	0	1	1	2
2020-02-14T07:42:27.578+03			2020-02-14	22	0	1	1	2	agarfa	shanakka	2	6	207011015	Nuriya Muhammed	1	0	Dugomsa Abro	03	1	5			0	2				1	0	1	0	1	0	0	0	0	0	0	0	0	0	0	0	0	0	0	1	1	2
2020-02-14T07:42:27.578+03			2020-02-14	22	0	1	1	2	agarfa	shanakka	2	6	207011015	Nuriya Muhammed	1	0	Bilale Abro	03	1	2	32							1	0	1	0	1	0	0	0	0	0	0	0	0	0	0	0	0	0	0	1	1	2
2020-02-14T08:22:03.681+03			2020-02-15	22	0	2	1	2	agarfa	shanakka	2	4	207011010	Memuna Mume	1	0	Adem Ebrahim	01	1	46		2	3			1	2	3	0	1	0	2	2	november december	0	0	0	0	0	0	0	0	0	0	1	1	1	2	2
2020-02-14T08:22:03.681+03			2020-02-15	22	0	2	1	2	agarfa	shanakka	2	4	207011010	Memuna Mume	1	0	Memuna Mume	02	2	42		2	0			1	1	3	0	1	0	2	2	november december	0	0	0	0	0	0	0	0	0	0	1	1	1	2	2
2020-02-14T08:22:03.681+03			2020-02-15	22	0	2	1	2	agarfa	shanakka	2	4	207011010	Memuna Mume	1	0	Sebona Adem	03	1	10			3	2				3	0	1	0	2	2	november december	0	0	0	0	0	0	0	0	0	0	1	1	1	2	2
2020-02-14T08:22:03.681+03			2020-02-15	22	0	2	1	2	agarfa	shanakka	2	4	207011010	Memuna Mume	1	0	Monaliza Adem	03	2	5			0	2				3	0	1	0	2	2	november december	0	0	0	0	0	0	0	0	0	0	1	1	1	2	2
2020-02-15T03:57:14.831+03			2020-02-15	22	0	1	1	2	agarfa	shanakka	2	4	207011009	Biltiya Abdulahi	1	0	Muhammed Abdureman	01	1	62		2	0			1	2	3	0	1	0	2	4	option_1 october november december	1	0	0	0	0	0	0	0	0	1	1	1	1	2	2
2020-02-15T03:57:14.831+03			2020-02-15	22	0	1	1	2	agarfa	shanakka	2	4	207011009	Biltiya Abdulahi	1	0	Biltiya Abdulahi	02	2	28		2	0			1	1	3	0	1	0	2	4	option_1 october november december	1	0	0	0	0	0	0	0	0	1	1	1	1	2	2
2020-02-15T03:57:14.831+03			2020-02-15	22	0	1	1	2	agarfa	shanakka	2	4	207011009	Biltiya Abdulahi	1	0	Nafize Muhammed	03	2	10			0	2				3	0	1	0	2	4	option_1 october november december	1	0	0	0	0	0	0	0	0	1	1	1	1	2	2
2020-02-15T03:57:14.831+03			2020-02-15	22	0	1	1	2	agarfa	shanakka	2	4	207011009	Biltiya Abdulahi	1	0	Muslima Muhammed	03	2	6			0	2				3	0	1	0	2	4	option_1 october november december	1	0	0	0	0	0	0	0	0	1	1	1	1	2	2
2020-02-15T03:57:14.831+03			2020-02-15	22	0	1	1	2	agarfa	shanakka	2	4	207011009	Biltiya Abdulahi	1	0	Turjuma Muhammed	03	1	4	54		0					3	0	1	0	2	4	option_1 october november december	1	0	0	0	0	0	0	0	0	1	1	1	1	2	2
2020-02-15T03:57:14.831+03			2020-02-15	22	0	1	1	2	agarfa	shanakka	2	4	207011009	Biltiya Abdulahi	1	0	Hamdiya Muhammed	03	2	3	38		0					3	0	1	0	2	4	option_1 october november december	1	0	0	0	0	0	0	0	0	1	1	1	1	2	2
2020-02-14T10:22:23.283+03			2020-02-14	1	0	2	1	1	alefa	dengelber	2	Aberti	101012107	Sirawdink Abiche	1	0	Kenaw Moges	01	1	35		2	4			1	2	3	0	1	0	1	0	0	0	0	0	0	0	0	0	0	0	0	0	0	2	1	1
2020-02-14T10:22:23.283+03			2020-02-14	1	0	2	1	1	alefa	dengelber	2	Aberti	101012107	Sirawdink Abiche	1	0	Serawdink Abiche	02	2	28		2	3			1	1	3	0	1	0	1	0	0	0	0	0	0	0	0	0	0	0	0	0	0	2	1	1
2020-02-14T10:22:23.283+03			2020-02-14	1	0	2	1	1	alefa	dengelber	2	Aberti	101012107	Sirawdink Abiche	1	0	Kalkidan Kena	03	2	13			3	1	4			3	0	1	0	1	0	0	0	0	0	0	0	0	0	0	0	0	0	0	2	1	1
2020-02-14T10:22:23.283+03			2020-02-14	1	0	2	1	1	alefa	dengelber	2	Aberti	101012107	Sirawdink Abiche	1	0	G/hiwot Kena	03	1	9			3	1	1			3	0	1	0	1	0	0	0	0	0	0	0	0	0	0	0	0	0	0	2	1	1
2020-02-14T10:22:23.283+03			2020-02-14	1	0	2	1	1	alefa	dengelber	2	Aberti	101012107	Sirawdink Abiche	1	0	Amanuel Kena	03	1	3	42		0					3	0	1	0	1	0	0	0	0	0	0	0	0	0	0	0	0	0	0	2	1	1
2020-02-14T10:22:23.283+03			2020-02-14	1	0	2	1	1	alefa	dengelber	2	Aberti	101012107	Sirawdink Abiche	1	0	Bereket Kena	03	1	0	11							3	0	1	0	1	0	0	0	0	0	0	0	0	0	0	0	0	0	0	2	1	1
2020-02-14T11:34:17.716+03			2020-02-14	1	0	2	1	1	alefa	dengelber	2	Aberti	101012115	Yeshiwork Abebaw	1	0	Babey Ale	01	1	35		2	0			1	2	3	0	1	0	1	0	0	0	0	0	0	0	0	0	0	0	0	0	0	2	2	2
2020-02-14T11:34:17.716+03			2020-02-14	1	0	2	1	1	alefa	dengelber	2	Aberti	101012115	Yeshiwork Abebaw	1	0	Yeshiwork Abebaw	02	2	29		2	0			1	1	3	0	1	0	1	0	0	0	0	0	0	0	0	0	0	0	0	0	0	2	2	2
2020-02-14T11:34:17.716+03			2020-02-14	1	0	2	1	1	alefa	dengelber	2	Aberti	101012115	Yeshiwork Abebaw	1	0	Mengesha Babey	03	1	12			3	1	5			3	0	1	0	1	0	0	0	0	0	0	0	0	0	0	0	0	0	0	2	2	2
2020-02-14T11:34:17.716+03			2020-02-14	1	0	2	1	1	alefa	dengelber	2	Aberti	101012115	Yeshiwork Abebaw	1	0	Aregitu babey	03	2	9			3	1	2			3	0	1	0	1	0	0	0	0	0	0	0	0	0	0	0	0	0	0	2	2	2
2020-02-14T11:34:17.716+03			2020-02-14	1	0	2	1	1	alefa	dengelber	2	Aberti	101012115	Yeshiwork Abebaw	1	0	Habtamu babey	03	1	6			0	2				3	0	1	0	1	0	0	0	0	0	0	0	0	0	0	0	0	0	0	2	2	2
2020-02-14T11:34:17.716+03			2020-02-14	1	0	2	1	1	alefa	dengelber	2	Aberti	101012115	Yeshiwork Abebaw	1	0	Tiruedil Babey	03	2	3	42		0					3	0	1	0	1	0	0	0	0	0	0	0	0	0	0	0	0	0	0	2	2	2
2020-02-14T14:19:56.655+03			2020-02-14	1	0	2	1	1	alefa	dengelber	2	Geter mender	101012101	Meseret Yenesew	1	0	Ambaw Tegegne	01	1	40		2	3			1	2	3	0	1	0	1	0	0	0	0	0	0	0	0	0	0	0	0	0	0	2	1	2
2020-02-14T14:19:56.655+03			2020-02-14	1	0	2	1	1	alefa	dengelber	2	Geter mender	101012101	Meseret Yenesew	1	0	Meseret Yenesew	02	2	35		2	0			1	1	3	0	1	0	1	0	0	0	0	0	0	0	0	0	0	0	0	0	0	2	1	2
2020-02-14T14:19:56.655+03			2020-02-14	1	0	2	1	1	alefa	dengelber	2	Geter mender	101012101	Meseret Yenesew	1	0	Yeatbiya Ambaw	03	2	21		1	4	1	9	1	2	3	0	1	0	1	0	0	0	0	0	0	0	0	0	0	0	0	0	0	2	1	2
2020-02-14T14:19:56.655+03			2020-02-14	1	0	2	1	1	alefa	dengelber	2	Geter mender	101012101	Meseret Yenesew	1	0	Addise Ambaw	03	1	19		1	4	1	11	1	2	3	0	1	0	1	0	0	0	0	0	0	0	0	0	0	0	0	0	0	2	1	2
2020-02-14T14:19:56.655+03			2020-02-14	1	0	2	1	1	alefa	dengelber	2	Geter mender	101012101	Meseret Yenesew	1	0	Gizachew Ambaw	03	1	15		1	3	1	8		2	3	0	1	0	1	0	0	0	0	0	0	0	0	0	0	0	0	0	0	2	1	2
2020-02-14T14:19:56.655+03			2020-02-14	1	0	2	1	1	alefa	dengelber	2	Geter mender	101012101	Meseret Yenesew	1	0	Muluye Ambaw	03	1	12			3	1	4			3	0	1	0	1	0	0	0	0	0	0	0	0	0	0	0	0	0	0	2	1	2
2020-02-14T14:19:56.655+03			2020-02-14	1	0	2	1	1	alefa	dengelber	2	Geter mender	101012101	Meseret Yenesew	1	0	Bezawit Ambaw	03	2	5			2	1	0			3	0	1	0	1	0	0	0	0	0	0	0	0	0	0	0	0	0	0	2	1	2
2020-02-14T14:19:56.655+03			2020-02-14	1	0	2	1	1	alefa	dengelber	2	Geter mender	101012101	Meseret Yenesew	1	0	Habtamu Ambaw	03	1	2	30							3	0	1	0	1	0	0	0	0	0	0	0	0	0	0	0	0	0	0	2	1	2
2020-02-14T15:14:01.342+03			2020-02-14	1	0	2	1	1	alefa	dengelber	2	Geter mender	101012102	Kasaye Demeke	1	0	Azanaw Abita	01	1	40		2	0			1	2	3	0	1	0	1	0	0	0	0	0	0	0	0	0	0	0	0	0	0	2	2	2
2020-02-14T15:14:01.342+03			2020-02-14	1	0	2	1	1	alefa	dengelber	2	Geter mender	101012102	Kasaye Demeke	1	0	Kasaye Demeke	02	2	33		2	0			1	1	3	0	1	0	1	0	0	0	0	0	0	0	0	0	0	0	0	0	0	2	2	2
2020-02-14T15:14:01.342+03			2020-02-14	1	0	2	1	1	alefa	dengelber	2	Geter mender	101012102	Kasaye Demeke	1	0	Fentanesh Azanaw	03	2	15		1	3	1	5		2	3	0	1	0	1	0	0	0	0	0	0	0	0	0	0	0	0	0	0	2	2	2
2020-02-14T15:14:01.342+03			2020-02-14	1	0	2	1	1	alefa	dengelber	2	Geter mender	101012102	Kasaye Demeke	1	0	Firnus Azanaw	03	2	13			3	1	3			3	0	1	0	1	0	0	0	0	0	0	0	0	0	0	0	0	0	0	2	2	2
2020-02-14T15:14:01.342+03			2020-02-14	1	0	2	1	1	alefa	dengelber	2	Geter mender	101012102	Kasaye Demeke	1	0	Yeshambel Azanaw	03	1	10			3	1	1			3	0	1	0	1	0	0	0	0	0	0	0	0	0	0	0	0	0	0	2	2	2
2020-02-14T15:14:01.342+03			2020-02-14	1	0	2	1	1	alefa	dengelber	2	Geter mender	101012102	Kasaye Demeke	1	0	Getnet Azanaw	03	1	7			0	2				3	0	1	0	1	0	0	0	0	0	0	0	0	0	0	0	0	0	0	2	2	2
2020-02-14T15:14:01.342+03			2020-02-14	1	0	2	1	1	alefa	dengelber	2	Geter mender	101012102	Kasaye Demeke	1	0	Birhanu Azanaw	03	1	2	32							3	0	1	0	1	0	0	0	0	0	0	0	0	0	0	0	0	0	0	2	2	2
2020-02-15T08:58:45.143+03			2020-02-15	1	0	2	1	1	alefa	dengelber	2	Aberti	101012109	Azagne Akele	1	0	Ayanaw Moges	01	1	47		2	0			1	2	3	0	1	0	1	0	0	0	0	0	0	0	0	0	0	0	0	0	0	2	1	2
2020-02-15T08:58:45.143+03			2020-02-15	1	0	2	1	1	alefa	dengelber	2	Aberti	101012109	Azagne Akele	1	0	Azagne Akele	02	2	40		2	0			1	1	3	0	1	0	1	0	0	0	0	0	0	0	0	0	0	0	0	0	0	2	1	2
2020-02-15T08:58:45.143+03			2020-02-15	1	0	2	1	1	alefa	dengelber	2	Aberti	101012109	Azagne Akele	1	0	Birhanu Ayanew	03	1	19		1	3	1	8	1	2	3	0	1	0	1	0	0	0	0	0	0	0	0	0	0	0	0	0	0	2	1	2
2020-02-15T08:58:45.143+03			2020-02-15	1	0	2	1	1	alefa	dengelber	2	Aberti	101012109	Azagne Akele	1	0	Yeshimebet Ayanaw	03	2	13			3	1	5			3	0	1	0	1	0	0	0	0	0	0	0	0	0	0	0	0	0	0	2	1	2
2020-02-15T08:58:45.143+03			2020-02-15	1	0	2	1	1	alefa	dengelber	2	Aberti	101012109	Azagne Akele	1	0	Betelihem Ayanaw	03	2	9			3	1	1			3	0	1	0	1	0	0	0	0	0	0	0	0	0	0	0	0	0	0	2	1	2
2020-02-15T08:58:45.143+03			2020-02-15	1	0	2	1	1	alefa	dengelber	2	Aberti	101012109	Azagne Akele	1	0	Getachew Ayanaw	03	1	4	54		0					3	0	1	0	1	0	0	0	0	0	0	0	0	0	0	0	0	0	0	2	1	2
2020-02-15T08:58:45.143+03			2020-02-15	1	0	2	1	1	alefa	dengelber	2	Aberti	101012109	Azagne Akele	1	0	Eyerus Ayanaw	03	2	2	30							3	0	1	0	1	0	0	0	0	0	0	0	0	0	0	0	0	0	0	2	1	2
2020-02-15T11:10:18.484+03			2020-02-15	1	0	2	1	1	alefa	beles	1	Tach beles	101011109	Nitsuh Adebabay	1	0	Mulat Assefa	01	1	33		2	0			1	2	3	0	1	0	1	0	0	0	0	0	0	0	0	0	0	0	0	0	0	2	1	2
2020-02-15T11:10:18.484+03			2020-02-15	1	0	2	1	1	alefa	beles	1	Tach beles	101011109	Nitsuh Adebabay	1	0	Nitsuh Adebabay	02	2	30		2	0			1	1	3	0	1	0	1	0	0	0	0	0	0	0	0	0	0	0	0	0	0	2	1	2
2020-02-15T11:10:18.484+03			2020-02-15	1	0	2	1	1	alefa	beles	1	Tach beles	101011109	Nitsuh Adebabay	1	0	Mantegbosh Mulat	03	2	13			3	1	6			3	0	1	0	1	0	0	0	0	0	0	0	0	0	0	0	0	0	0	2	1	2
2020-02-15T11:10:18.484+03			2020-02-15	1	0	2	1	1	alefa	beles	1	Tach beles	101011109	Nitsuh Adebabay	1	0	Worknat Mulat	03	2	7			3	1	2			3	0	1	0	1	0	0	0	0	0	0	0	0	0	0	0	0	0	0	2	1	2
2020-02-15T11:10:18.484+03			2020-02-15	1	0	2	1	1	alefa	beles	1	Tach beles	101011109	Nitsuh Adebabay	1	0	Yeshareg Mulat	03	2	7			2	1	0			3	0	1	0	1	0	0	0	0	0	0	0	0	0	0	0	0	0	0	2	1	2
2020-02-15T11:10:18.484+03			2020-02-15	1	0	2	1	1	alefa	beles	1	Tach beles	101011109	Nitsuh Adebabay	1	0	Tewachew Mulat	03	1	3	38		0					3	0	1	0	1	0	0	0	0	0	0	0	0	0	0	0	0	0	0	2	1	2
2020-02-15T12:14:52.468+03			2020-02-15	1	0	2	1	1	alefa	beles	1	Tach Beles	101011103	Sindu Getahun	1	0	Tadeg Bizuayehu	01	1	45		2	0			1	2	3	0	1	0	1	0	0	0	0	0	0	0	0	0	0	0	0	0	0	2	1	2
2020-02-15T12:14:52.468+03			2020-02-15	1	0	2	1	1	alefa	beles	1	Tach Beles	101011103	Sindu Getahun	1	0	Sindu Getahun	02	2	35		2	0			1	1	3	0	1	0	1	0	0	0	0	0	0	0	0	0	0	0	0	0	0	2	1	2
2020-02-15T12:14:52.468+03			2020-02-15	1	0	2	1	1	alefa	beles	1	Tach Beles	101011103	Sindu Getahun	1	0	Desalegn Tadege	03	1	18		1	4	1	9	1	2	3	0	1	0	1	0	0	0	0	0	0	0	0	0	0	0	0	0	0	2	1	2
2020-02-15T12:14:52.468+03			2020-02-15	1	0	2	1	1	alefa	beles	1	Tach Beles	101011103	Sindu Getahun	1	0	Muluye Tadeg	03	1	14			3	1	3			3	0	1	0	1	0	0	0	0	0	0	0	0	0	0	0	0	0	0	2	1	2
2020-02-15T12:14:52.468+03			2020-02-15	1	0	2	1	1	alefa	beles	1	Tach Beles	101011103	Sindu Getahun	1	0	Esubalew Tadeg	03	1	11			3	1	1			3	0	1	0	1	0	0	0	0	0	0	0	0	0	0	0	0	0	0	2	1	2
2020-02-15T12:14:52.468+03			2020-02-15	1	0	2	1	1	alefa	beles	1	Tach Beles	101011103	Sindu Getahun	1	0	Teje Tadeg	03	2	8			2	1	0			3	0	1	0	1	0	0	0	0	0	0	0	0	0	0	0	0	0	0	2	1	2
2020-02-15T12:14:52.468+03			2020-02-15	1	0	2	1	1	alefa	beles	1	Tach Beles	101011103	Sindu Getahun	1	0	Habtam Tadeg	03	2	2	32							3	0	1	0	1	0	0	0	0	0	0	0	0	0	0	0	0	0	0	2	1	2
2020-02-15T13:17:55.462+03			2020-02-15	1	0	2	1	1	alefa	beles	1	Tach Beles	101011105	Emebet Lakie	1	0	Desie Chekol	01	1	38		2	0			1	2	3	0	1	0	1	0	0	0	0	0	0	0	0	0	0	0	0	0	0	2	2	2
2020-02-15T13:17:55.462+03			2020-02-15	1	0	2	1	1	alefa	beles	1	Tach Beles	101011105	Emebet Lakie	1	0	Emebet Lakie	02	2	34		2	0			1	1	3	0	1	0	1	0	0	0	0	0	0	0	0	0	0	0	0	0	0	2	2	2
2020-02-15T13:17:55.462+03			2020-02-15	1	0	2	1	1	alefa	beles	1	Tach Beles	101011105	Emebet Lakie	1	0	Melkamsra Desie	03	2	17		1	4	1	9		2	3	0	1	0	1	0	0	0	0	0	0	0	0	0	0	0	0	0	0	2	2	2
2020-02-15T13:17:55.462+03			2020-02-15	1	0	2	1	1	alefa	beles	1	Tach Beles	101011105	Emebet Lakie	1	0	Mizan Desie	03	1	16		1	4	1	9		2	3	0	1	0	1	0	0	0	0	0	0	0	0	0	0	0	0	0	0	2	2	2
2020-02-15T13:17:55.462+03			2020-02-15	1	0	2	1	1	alefa	beles	1	Tach Beles	101011105	Emebet Lakie	1	0	Damtie Dessie	03	1	13			3	1	3			3	0	1	0	1	0	0	0	0	0	0	0	0	0	0	0	0	0	0	2	2	2
2020-02-15T13:17:55.462+03			2020-02-15	1	0	2	1	1	alefa	beles	1	Tach Beles	101011105	Emebet Lakie	1	0	Nigatu Dessie	03	1	6			3	1	1			3	0	1	0	1	0	0	0	0	0	0	0	0	0	0	0	0	0	0	2	2	2
2020-02-15T14:50:42.121+03			2020-02-15	1	0	2	1	1	alefa	beles	1	Beles	101011113	Workie Asmir	1	0	Yeshiwas Tefera	01	1	43		2	1			1	2	3	0	1	0	1	0	0	0	0	0	0	0	0	0	0	0	0	0	0	2	1	1
2020-02-15T14:50:42.121+03			2020-02-15	1	0	2	1	1	alefa	beles	1	Beles	101011113	Workie Asmir	1	0	Workie Asmir	02	2	37		2	0			1	1	3	0	1	0	1	0	0	0	0	0	0	0	0	0	0	0	0	0	0	2	1	1
2020-02-15T14:50:42.121+03			2020-02-15	1	0	2	1	1	alefa	beles	1	Beles	101011113	Workie Asmir	1	0	Legasu Yeshiwas	03	1	18		1	3	1	8	1	2	3	0	1	0	1	0	0	0	0	0	0	0	0	0	0	0	0	0	0	2	1	1
2020-02-15T14:50:42.121+03			2020-02-15	1	0	2	1	1	alefa	beles	1	Beles	101011113	Workie Asmir	1	0	Yikeber Yeshiwas	03	1	16		2	3	1	5		2	3	0	1	0	1	0	0	0	0	0	0	0	0	0	0	0	0	0	0	2	1	1
2020-02-15T14:50:42.121+03			2020-02-15	1	0	2	1	1	alefa	beles	1	Beles	101011113	Workie Asmir	1	0	Alemnesh Yeshiwas	03	2	14			3	1	7			3	0	1	0	1	0	0	0	0	0	0	0	0	0	0	0	0	0	0	2	1	1
2020-02-15T14:50:42.121+03			2020-02-15	1	0	2	1	1	alefa	beles	1	Beles	101011113	Workie Asmir	1	0	Birtukan yeshiwas	03	2	10			3	1	1			3	0	1	0	1	0	0	0	0	0	0	0	0	0	0	0	0	0	0	2	1	1
2020-02-15T14:50:42.121+03			2020-02-15	1	0	2	1	1	alefa	beles	1	Beles	101011113	Workie Asmir	1	0	Fasil Yeshiwas	03	1	3	40		0					3	0	1	0	1	0	0	0	0	0	0	0	0	0	0	0	0	0	0	2	1	1
2020-02-15T14:50:42.121+03			2020-02-15	1	0	2	1	1	alefa	beles	1	Beles	101011113	Workie Asmir	1	0	Demeke Yeshiwas	03	1	1	12							3	0	1	0	1	0	0	0	0	0	0	0	0	0	0	0	0	0	0	2	1	1
2020-02-15T16:05:20.795+03			2020-02-15	1	0	2	1	1	alefa	beles	1	Beles	101011116	Abekie Tiru	1	0	Asnake Tefera	01	1	33		2	0			1	2	3	0	1	0	1	0	0	0	0	0	0	0	0	0	0	0	0	0	0	2	2	2
2020-02-15T16:05:20.795+03			2020-02-15	1	0	2	1	1	alefa	beles	1	Beles	101011116	Abekie Tiru	1	0	Abekie Tiru	02	2	23		2	3	2		1	1	3	0	1	0	1	0	0	0	0	0	0	0	0	0	0	0	0	0	0	2	2	2
2020-02-15T16:05:20.795+03			2020-02-15	1	0	2	1	1	alefa	beles	1	Beles	101011116	Abekie Tiru	1	0	Askale Asnake	03	2	5			2	1	0			3	0	1	0	1	0	0	0	0	0	0	0	0	0	0	0	0	0	0	2	2	2
2020-02-16T08:36:19.289+03			2020-02-16	1	0	2	1	1	alefa	dengelber	2	Geter mender	101012105	Gonder Takele	1	0	Gonder Takele	01	2	33		3	0			1	1	1	0	2	0	1	0	0	0	0	0	0	0	0	0	0	0	0	0	0	2	1	1
2020-02-16T08:36:19.289+03			2020-02-16	1	0	2	1	1	alefa	dengelber	2	Geter mender	101012105	Gonder Takele	1	0	Gebeyanesh Abich	03	2	15		1	4	1	9		2	1	0	2	0	1	0	0	0	0	0	0	0	0	0	0	0	0	0	0	2	1	1
2020-02-16T08:36:19.289+03			2020-02-16	1	0	2	1	1	alefa	dengelber	2	Geter mender	101012105	Gonder Takele	1	0	Huluager Yimenie	03	2	5			0	2				1	0	2	0	1	0	0	0	0	0	0	0	0	0	0	0	0	0	0	2	1	1
2020-02-16T08:36:19.289+03			2020-02-16	1	0	2	1	1	alefa	dengelber	2	Geter mender	101012105	Gonder Takele	1	0	Addisie Yimenie	03	2	3	36		0					1	0	2	0	1	0	0	0	0	0	0	0	0	0	0	0	0	0	0	2	1	1
2020-02-16T08:36:19.289+03			2020-02-16	1	0	2	1	1	alefa	dengelber	2	Geter mender	101012105	Gonder Takele	1	0	Sefinew Yimenie	03	1	0	1							1	0	2	0	1	0	0	0	0	0	0	0	0	0	0	0	0	0	0	2	1	1
2020-02-16T08:36:19.289+03			2020-02-16	1	0	2	1	1	alefa	dengelber	2	Geter mender	101012105	Gonder Takele	1	0	Emit Fentie	06	2	78		5	0			2	2	1	0	2	0	1	0	0	0	0	0	0	0	0	0	0	0	0	0	0	2	1	1
2020-02-14T04:02:19.597+03			2020-02-14	15	0	2	1	1	debre elias	banja sherer	2	Abo debre	105010616	Enkuhane Ferede	1	0	Girma Simachew	01	1	45		2	3			1	2	3	0	2	0	2	6	june july august september october november	0	0	0	0	0	1	1	1	1	1	1	0	2	2	2
2020-02-14T04:02:19.597+03			2020-02-14	15	0	2	1	1	debre elias	banja sherer	2	Abo debre	105010616	Enkuhane Ferede	1	0	Enkuhane Ferede	02	2	35		2	0			1	1	3	0	2	0	2	6	june july august september october november	0	0	0	0	0	1	1	1	1	1	1	0	2	2	2
2020-02-14T04:02:19.597+03			2020-02-14	15	0	2	1	1	debre elias	banja sherer	2	Abo debre	105010616	Enkuhane Ferede	1	0	Minale Girma	03	1	15		1	3	2			2	3	0	2	0	2	6	june july august september october november	0	0	0	0	0	1	1	1	1	1	1	0	2	2	2
2020-02-14T04:02:19.597+03			2020-02-14	15	0	2	1	1	debre elias	banja sherer	2	Abo debre	105010616	Enkuhane Ferede	1	0	Alemnesh Girma	03	2	12			3	1	7			3	0	2	0	2	6	june july august september october november	0	0	0	0	0	1	1	1	1	1	1	0	2	2	2
2020-02-14T04:02:19.597+03			2020-02-14	15	0	2	1	1	debre elias	banja sherer	2	Abo debre	105010616	Enkuhane Ferede	1	0	Alemayehu Girma	03	1	10			3	1	4			3	0	2	0	2	6	june july august september october november	0	0	0	0	0	1	1	1	1	1	1	0	2	2	2
2020-02-14T04:02:19.597+03			2020-02-14	15	0	2	1	1	debre elias	banja sherer	2	Abo debre	105010616	Enkuhane Ferede	1	0	Nitsuh Girma	03	2	8			0	2				3	0	2	0	2	6	june july august september october november	0	0	0	0	0	1	1	1	1	1	1	0	2	2	2
2020-02-14T04:02:19.597+03			2020-02-14	15	0	2	1	1	debre elias	banja sherer	2	Abo debre	105010616	Enkuhane Ferede	1	0	Hiwot Girma	03	2	3	38		0					3	0	2	0	2	6	june july august september october november	0	0	0	0	0	1	1	1	1	1	1	0	2	2	2
2020-02-14T05:05:51.735+03			2020-02-14	15	0	2	1	1	debre elias	banja sherer	2	Wenberima	105010607	Haymanot Amsalu	1	0	Mulusew Kase	01	1	38		2	0			1	2	3	0	1	0	2	3	june july august	0	0	0	0	0	1	1	1	0	0	0	0	2	1	2
2020-02-14T05:05:51.735+03			2020-02-14	15	0	2	1	1	debre elias	banja sherer	2	Wenberima	105010607	Haymanot Amsalu	1	0	Haymanot Amsalu	02	2	33		2	3			1	1	3	0	1	0	2	3	june july august	0	0	0	0	0	1	1	1	0	0	0	0	2	1	2
2020-02-14T05:05:51.735+03			2020-02-14	15	0	2	1	1	debre elias	banja sherer	2	Wenberima	105010607	Haymanot Amsalu	1	0	Demeke Mulusew	03	1	11			3	1	4			3	0	1	0	2	3	june july august	0	0	0	0	0	1	1	1	0	0	0	0	2	1	2
2020-02-14T05:05:51.735+03			2020-02-14	15	0	2	1	1	debre elias	banja sherer	2	Wenberima	105010607	Haymanot Amsalu	1	0	Yanteamlak Mulusew	03	1	5			2	1	0			3	0	1	0	2	3	june july august	0	0	0	0	0	1	1	1	0	0	0	0	2	1	2
2020-02-14T05:05:51.735+03			2020-02-14	15	0	2	1	1	debre elias	banja sherer	2	Wenberima	105010607	Haymanot Amsalu	1	0	Mekuanint Mulusew	03	1	2	34							3	0	1	0	2	3	june july august	0	0	0	0	0	1	1	1	0	0	0	0	2	1	2
2020-02-14T06:16:26.648+03			2020-02-14	15	0	2	1	1	debre elias	banja sherer	2	Kereyu	105010611	Yitayish Sinishaw	1	0	Mose Melaku	01	1	40		2	0			1	2	3	0	2	0	2	4	june july august september	0	0	0	0	0	1	1	1	1	0	0	0	2	2	2
2020-02-14T06:16:26.648+03			2020-02-14	15	0	2	1	1	debre elias	banja sherer	2	Kereyu	105010611	Yitayish Sinishaw	1	0	Yitayish Sinishaw	02	2	36		2	0			1	1	3	0	2	0	2	4	june july august september	0	0	0	0	0	1	1	1	1	0	0	0	2	2	2
2020-02-14T06:16:26.648+03			2020-02-14	15	0	2	1	1	debre elias	banja sherer	2	Kereyu	105010611	Yitayish Sinishaw	1	0	Yisfawhode Mose	03	2	10			3	1	2			3	0	2	0	2	4	june july august september	0	0	0	0	0	1	1	1	1	0	0	0	2	2	2
2020-02-14T06:16:26.648+03			2020-02-14	15	0	2	1	1	debre elias	banja sherer	2	Kereyu	105010611	Yitayish Sinishaw	1	0	Getahun Mose	03	1	7			3	1	1			3	0	2	0	2	4	june july august september	0	0	0	0	0	1	1	1	1	0	0	0	2	2	2
2020-02-14T06:16:26.648+03			2020-02-14	15	0	2	1	1	debre elias	banja sherer	2	Kereyu	105010611	Yitayish Sinishaw	1	0	Gizeadis Mose	03	2	2	33							3	0	2	0	2	4	june july august september	0	0	0	0	0	1	1	1	1	0	0	0	2	2	2
2020-02-14T07:08:10.466+03			2020-02-14	15	0	1	1	1	debre elias	banja sherer	2	Chego	105010602	Binalfew kume	1	0	Animut Bekele	01	1	44		2	0			1	2	3	0	2	0	2	8	april may june july august september october november	0	0	0	1	1	1	1	1	1	1	1	0	2	2	2
2020-02-14T07:08:10.466+03			2020-02-14	15	0	1	1	1	debre elias	banja sherer	2	Chego	105010602	Binalfew kume	1	0	Binalfew Kume	02	2	35		2	0			1	1	3	0	2	0	2	8	april may june july august september october november	0	0	0	1	1	1	1	1	1	1	1	0	2	2	2
2020-02-14T07:08:10.466+03			2020-02-14	15	0	1	1	1	debre elias	banja sherer	2	Chego	105010602	Binalfew kume	1	0	Melkam Animut	03	2	18		1	3	2		1	2	3	0	2	0	2	8	april may june july august september october november	0	0	0	1	1	1	1	1	1	1	1	0	2	2	2
2020-02-14T07:08:10.466+03			2020-02-14	15	0	1	1	1	debre elias	banja sherer	2	Chego	105010602	Binalfew kume	1	0	Esuyawkal Animut	03	1	15		1	3	2			2	3	0	2	0	2	8	april may june july august september october november	0	0	0	1	1	1	1	1	1	1	1	0	2	2	2
2020-02-14T07:08:10.466+03			2020-02-14	15	0	1	1	1	debre elias	banja sherer	2	Chego	105010602	Binalfew kume	1	0	Abatehun Animut	03	1	13			3	2				3	0	2	0	2	8	april may june july august september october november	0	0	0	1	1	1	1	1	1	1	1	0	2	2	2
2020-02-14T07:08:10.466+03			2020-02-14	15	0	1	1	1	debre elias	banja sherer	2	Chego	105010602	Binalfew kume	1	0	Asmarech Animut	03	2	10			3	1	1			3	0	2	0	2	8	april may june july august september october november	0	0	0	1	1	1	1	1	1	1	1	0	2	2	2
2020-02-14T07:08:10.466+03			2020-02-14	15	0	1	1	1	debre elias	banja sherer	2	Chego	105010602	Binalfew kume	1	0	Gizew Animut	03	1	8			3	1	1			3	0	2	0	2	8	april may june july august september october november	0	0	0	1	1	1	1	1	1	1	1	0	2	2	2
2020-02-14T07:08:10.466+03			2020-02-14	15	0	1	1	1	debre elias	banja sherer	2	Chego	105010602	Binalfew kume	1	0	Nebiyu Animut	03	1	3	38		0					3	0	2	0	2	8	april may june july august september october november	0	0	0	1	1	1	1	1	1	1	1	0	2	2	2
2020-02-15T03:41:36.111+03			2020-02-15	15	0	1	1	1	debre elias	mankorkoria	2	Sezin	105011101	Melkamie Kase	1	0	Alemu Aschale	01	1	58		2	3			1	2	3	0	1	0	2	4	september october november december	0	0	0	0	0	0	0	0	1	1	1	1	2	2	2
2020-02-15T03:41:36.111+03			2020-02-15	15	0	1	1	1	debre elias	mankorkoria	2	Sezin	105011101	Melkamie Kase	1	0	Melkamie Kase	02	2	38		2	0			1	1	3	0	1	0	2	4	september october november december	0	0	0	0	0	0	0	0	1	1	1	1	2	2	2
2020-02-15T03:41:36.111+03			2020-02-15	15	0	1	1	1	debre elias	mankorkoria	2	Sezin	105011101	Melkamie Kase	1	0	Yenenek Alemu	03	1	18		1	3	2		1	2	3	0	1	0	2	4	september october november december	0	0	0	0	0	0	0	0	1	1	1	1	2	2	2
2020-02-15T03:41:36.111+03			2020-02-15	15	0	1	1	1	debre elias	mankorkoria	2	Sezin	105011101	Melkamie Kase	1	0	Balew Alemu	03	1	16		1	3	2			2	3	0	1	0	2	4	september october november december	0	0	0	0	0	0	0	0	1	1	1	1	2	2	2
2020-02-15T03:41:36.111+03			2020-02-15	15	0	1	1	1	debre elias	mankorkoria	2	Sezin	105011101	Melkamie Kase	1	0	Birtikan Alemu	03	2	6			3	1	4			3	0	1	0	2	4	september october november december	0	0	0	0	0	0	0	0	1	1	1	1	2	2	2
2020-02-15T03:41:36.111+03			2020-02-15	15	0	1	1	1	debre elias	mankorkoria	2	Sezin	105011101	Melkamie Kase	1	0	Medeneka Alemu	03	2	6			0	2				3	0	1	0	2	4	september october november december	0	0	0	0	0	0	0	0	1	1	1	1	2	2	2
2020-02-15T03:41:36.111+03			2020-02-15	15	0	1	1	1	debre elias	mankorkoria	2	Sezin	105011101	Melkamie Kase	1	0	Yigermal Alemu	03	1	6			0	2				3	0	1	0	2	4	september october november december	0	0	0	0	0	0	0	0	1	1	1	1	2	2	2
2020-02-15T03:41:36.111+03			2020-02-15	15	0	1	1	1	debre elias	mankorkoria	2	Sezin	105011101	Melkamie Kase	1	0	Habtame Alemu	03	2	2	31							3	0	1	0	2	4	september october november december	0	0	0	0	0	0	0	0	1	1	1	1	2	2	2
2020-02-14T10:02:29.015+03			2020-02-14	13	0	2	1	1	debre elias	banja sherer	2	Kereyu	105010609	Banchu Zerihun	1	0	Fekadu Desalgn	01	1	42		2	0			1	2	3	0	1	0	1	0	0	0	0	0	0	0	0	0	0	0	0	0	0	2	1	2
2020-02-14T10:02:29.015+03			2020-02-14	13	0	2	1	1	debre elias	banja sherer	2	Kereyu	105010609	Banchu Zerihun	1	0	Banchu Zerihun	02	2	28		2	0			1	1	3	0	1	0	1	0	0	0	0	0	0	0	0	0	0	0	0	0	0	2	1	2
2020-02-14T10:02:29.015+03			2020-02-14	13	0	2	1	1	debre elias	banja sherer	2	Kereyu	105010609	Banchu Zerihun	1	0	Enkwayehu Fekadu	03	2	11			2	1	2			3	0	1	0	1	0	0	0	0	0	0	0	0	0	0	0	0	0	0	2	1	2
2020-02-14T10:02:29.015+03			2020-02-14	13	0	2	1	1	debre elias	banja sherer	2	Kereyu	105010609	Banchu Zerihun	1	0	Temesgen Fekadu	03	1	2	34							3	0	1	0	1	0	0	0	0	0	0	0	0	0	0	0	0	0	0	2	1	2
2020-02-15T04:37:27.377+03			2020-02-15	15	0	2	1	1	debre elias	mankorkoria	2	Seka	105011104	Yenatfenta Adane	1	0	Denekew Teka	01	1	36		2	0			1	2	3	0	1	0	2	1	august	0	0	0	0	0	0	0	1	0	0	0	0	2	2	2
2020-02-15T04:37:27.377+03			2020-02-15	15	0	2	1	1	debre elias	mankorkoria	2	Seka	105011104	Yenatfenta Adane	1	0	Yenatfenta Adane	02	2	33		2	0			1	1	3	0	1	0	2	1	august	0	0	0	0	0	0	0	1	0	0	0	0	2	2	2
2020-02-15T04:37:27.377+03			2020-02-15	15	0	2	1	1	debre elias	mankorkoria	2	Seka	105011104	Yenatfenta Adane	1	0	Mesenbet Denekew	03	2	15		1	3	1	8		2	3	0	1	0	2	1	august	0	0	0	0	0	0	0	1	0	0	0	0	2	2	2
2020-02-15T04:37:27.377+03			2020-02-15	15	0	2	1	1	debre elias	mankorkoria	2	Seka	105011104	Yenatfenta Adane	1	0	Alene Denekew	03	1	12			3	1	5			3	0	1	0	2	1	august	0	0	0	0	0	0	0	1	0	0	0	0	2	2	2
2020-02-15T04:37:27.377+03			2020-02-15	15	0	2	1	1	debre elias	mankorkoria	2	Seka	105011104	Yenatfenta Adane	1	0	Zelalem Denekew	03	1	11			3	1	2			3	0	1	0	2	1	august	0	0	0	0	0	0	0	1	0	0	0	0	2	2	2
2020-02-15T04:37:27.377+03			2020-02-15	15	0	2	1	1	debre elias	mankorkoria	2	Seka	105011104	Yenatfenta Adane	1	0	Hana Denekew	03	2	3	42		0					3	0	1	0	2	1	august	0	0	0	0	0	0	0	1	0	0	0	0	2	2	2
2020-02-14T11:12:10.723+03			2020-02-14	13	0	1	1	1	debre elias	banja sherer	2	Abodeber	105010606	Sewenet Tilahun	1	0	Mognehode Addisu	01	1	43		2	1			1	2	3	0	1	0	1	0	0	0	0	0	0	0	0	0	0	0	0	0	0	2	2	2
2020-02-14T11:12:10.723+03			2020-02-14	13	0	1	1	1	debre elias	banja sherer	2	Abodeber	105010606	Sewenet Tilahun	1	0	Sewenet Tilahun	02	2	37		2	0			1	1	3	0	1	0	1	0	0	0	0	0	0	0	0	0	0	0	0	0	0	2	2	2
2020-02-14T11:12:10.723+03			2020-02-14	13	0	1	1	1	debre elias	banja sherer	2	Abodeber	105010606	Sewenet Tilahun	1	0	Tekalgn Mognehode	03	1	12			2	1	4			3	0	1	0	1	0	0	0	0	0	0	0	0	0	0	0	0	0	0	2	2	2
2020-02-14T11:12:10.723+03			2020-02-14	13	0	1	1	1	debre elias	banja sherer	2	Abodeber	105010606	Sewenet Tilahun	1	0	Hodeabaye Mognehode	03	2	8			2	1	1			3	0	1	0	1	0	0	0	0	0	0	0	0	0	0	0	0	0	0	2	2	2
2020-02-14T11:12:10.723+03			2020-02-14	13	0	1	1	1	debre elias	banja sherer	2	Abodeber	105010606	Sewenet Tilahun	1	0	Tigest Mognehode	03	2	2	34							3	0	1	0	1	0	0	0	0	0	0	0	0	0	0	0	0	0	0	2	2	2
2020-02-14T11:12:10.723+03			2020-02-14	13	0	1	1	1	debre elias	banja sherer	2	Abodeber	105010606	Sewenet Tilahun	1	0	Selame Mognehode	03	2	2	34							3	0	1	0	1	0	0	0	0	0	0	0	0	0	0	0	0	0	0	2	2	2
2020-02-15T05:30:58.074+03			2020-02-15	15	0	2	1	1	debre elias	mankorkoria	2	Seka	105011106	Adanech Elibat	1	0	Mose Ayalew	01	1	41		2	3			1	2	3	0	1	0	2	4	august september october november	0	0	0	0	0	0	0	1	1	1	1	0	2	1	2
2020-02-15T05:30:58.074+03			2020-02-15	15	0	2	1	1	debre elias	mankorkoria	2	Seka	105011106	Adanech Elibat	1	0	Adanech Elibat	02	2	37		2	0			1	1	3	0	1	0	2	4	august september october november	0	0	0	0	0	0	0	1	1	1	1	0	2	1	2
2020-02-15T05:30:58.074+03			2020-02-15	15	0	2	1	1	debre elias	mankorkoria	2	Seka	105011106	Adanech Elibat	1	0	Alehign Mose	03	1	18		1	4	1	9	1	2	3	0	1	0	2	4	august september october november	0	0	0	0	0	0	0	1	1	1	1	0	2	1	2
2020-02-15T05:30:58.074+03			2020-02-15	15	0	2	1	1	debre elias	mankorkoria	2	Seka	105011106	Adanech Elibat	1	0	Endaykefagn Mose	03	2	16		1	3	1	2		2	3	0	1	0	2	4	august september october november	0	0	0	0	0	0	0	1	1	1	1	0	2	1	2
2020-02-15T05:30:58.074+03			2020-02-15	15	0	2	1	1	debre elias	mankorkoria	2	Seka	105011106	Adanech Elibat	1	0	Chilote Mose	03	2	6			0	2				3	0	1	0	2	4	august september october november	0	0	0	0	0	0	0	1	1	1	1	0	2	1	2
2020-02-15T05:30:58.074+03			2020-02-15	15	0	2	1	1	debre elias	mankorkoria	2	Seka	105011106	Adanech Elibat	1	0	Misgana Mose	03	2	3	37		0					3	0	1	0	2	4	august september october november	0	0	0	0	0	0	0	1	1	1	1	0	2	1	2
2020-02-14T11:30:55.399+03			2020-02-14	13	0	1	1	1	debre elias	banja sherer	2	Kereyu	105010608	Yanchiamlak Mengistu	1	0	Tadele Alehgn	01	1	36		2	0			2	2	3	0	2	0	1	0	0	0	0	0	0	0	0	0	0	0	0	0	0	2	1	2
2020-02-14T11:30:55.399+03			2020-02-14	13	0	1	1	1	debre elias	banja sherer	2	Kereyu	105010608	Yanchiamlak Mengistu	1	0	Yanchiamlak Mengistu	02	2	31		2	0			1	1	3	0	2	0	1	0	0	0	0	0	0	0	0	0	0	0	0	0	0	2	1	2
2020-02-14T11:30:55.399+03			2020-02-14	13	0	1	1	1	debre elias	banja sherer	2	Kereyu	105010608	Yanchiamlak Mengistu	1	0	Azmera Tadele	03	2	10			2	1	3			3	0	2	0	1	0	0	0	0	0	0	0	0	0	0	0	0	0	0	2	1	2
2020-02-14T11:30:55.399+03			2020-02-14	13	0	1	1	1	debre elias	banja sherer	2	Kereyu	105010608	Yanchiamlak Mengistu	1	0	BeKalu Tadele	03	1	4	49		0					3	0	2	0	1	0	0	0	0	0	0	0	0	0	0	0	0	0	0	2	1	2
2020-02-14T11:30:55.399+03			2020-02-14	13	0	1	1	1	debre elias	banja sherer	2	Kereyu	105010608	Yanchiamlak Mengistu	1	0	Tariku Tadele	03	1	3	36		0					3	0	2	0	1	0	0	0	0	0	0	0	0	0	0	0	0	0	0	2	1	2
2020-02-15T06:15:25.362+03			2020-02-15	15	0	1	1	1	debre elias	mankorkoria	2	Yegondo	105011116	Mastewal Tadge	1	0	Anteneh Melkamu	01	1	30		2	3			1	2	3	0	1	0	1	0	0	0	0	0	0	0	0	0	0	0	0	0	0	2	1	1
2020-02-15T06:15:25.362+03			2020-02-15	15	0	1	1	1	debre elias	mankorkoria	2	Yegondo	105011116	Mastewal Tadge	1	0	Mastewal Tadge	02	2	28		2	0			1	1	3	0	1	0	1	0	0	0	0	0	0	0	0	0	0	0	0	0	0	2	1	1
2020-02-15T06:15:25.362+03			2020-02-15	15	0	1	1	1	debre elias	mankorkoria	2	Yegondo	105011116	Mastewal Tadge	1	0	Misganaw Anteneh	03	1	8			2	1	0			3	0	1	0	1	0	0	0	0	0	0	0	0	0	0	0	0	0	0	2	1	1
2020-02-15T06:15:25.362+03			2020-02-15	15	0	1	1	1	debre elias	mankorkoria	2	Yegondo	105011116	Mastewal Tadge	1	0	Genet Anteneh	03	2	4	52		0					3	0	1	0	1	0	0	0	0	0	0	0	0	0	0	0	0	0	0	2	1	1
2020-02-15T06:15:25.362+03			2020-02-15	15	0	1	1	1	debre elias	mankorkoria	2	Yegondo	105011116	Mastewal Tadge	1	0	Tirualem Anteneh	03	2	0	11							3	0	1	0	1	0	0	0	0	0	0	0	0	0	0	0	0	0	0	2	1	1
2020-02-14T12:21:43.186+03			2020-02-14	13	0	2	1	1	debre elias	banja sherer	2	Kereyu	105010614	Enatnesh Kere	1	0	Agumase Abreham	01	1	44		2	0			1	2	3	0	1	0	1	0	0	0	0	0	0	0	0	0	0	0	0	0	0	2	1	2
2020-02-14T12:21:43.186+03			2020-02-14	13	0	2	1	1	debre elias	banja sherer	2	Kereyu	105010614	Enatnesh Kere	1	0	Enatnesh kere	02	2	35		2	0			1	1	3	0	1	0	1	0	0	0	0	0	0	0	0	0	0	0	0	0	0	2	1	2
2020-02-14T12:21:43.186+03			2020-02-14	13	0	2	1	1	debre elias	banja sherer	2	Kereyu	105010614	Enatnesh Kere	1	0	Abebu Agumase	03	2	19		3	2	2		1	2	3	0	1	0	1	0	0	0	0	0	0	0	0	0	0	0	0	0	0	2	1	2
2020-02-14T12:21:43.186+03			2020-02-14	13	0	2	1	1	debre elias	banja sherer	2	Kereyu	105010614	Enatnesh Kere	1	0	Belete Agumase	03	1	15		1	2	1	3		2	3	0	1	0	1	0	0	0	0	0	0	0	0	0	0	0	0	0	0	2	1	2
2020-02-14T12:21:43.186+03			2020-02-14	13	0	2	1	1	debre elias	banja sherer	2	Kereyu	105010614	Enatnesh Kere	1	0	Tadese Agumase	03	1	4	52		0					3	0	1	0	1	0	0	0	0	0	0	0	0	0	0	0	0	0	0	2	1	2
2020-02-15T07:09:33.743+03			2020-02-15	15	0	2	1	1	debre elias	mankorkoria	2	Marzeneb	105011103	Yasab Chane	1	0	Belay Abebe	01	1	46		2	3			1	2	3	0	2	0	1	0	0	0	0	0	0	0	0	0	0	0	0	0	0	2	2	2
2020-02-15T07:09:33.743+03			2020-02-15	15	0	2	1	1	debre elias	mankorkoria	2	Marzeneb	105011103	Yasab Chane	1	0	Yasab Chane	02	2	43		2	0			1	1	3	0	2	0	1	0	0	0	0	0	0	0	0	0	0	0	0	0	0	2	2	2
2020-02-15T07:09:33.743+03			2020-02-15	15	0	2	1	1	debre elias	mankorkoria	2	Marzeneb	105011103	Yasab Chane	1	0	Yalemfire Belay	03	2	20		1	4	2		1	2	3	0	2	0	1	0	0	0	0	0	0	0	0	0	0	0	0	0	0	2	2	2
2020-02-15T07:09:33.743+03			2020-02-15	15	0	2	1	1	debre elias	mankorkoria	2	Marzeneb	105011103	Yasab Chane	1	0	Zigiju Belay	03	2	14			3	1	7			3	0	2	0	1	0	0	0	0	0	0	0	0	0	0	0	0	0	0	2	2	2
2020-02-15T07:09:33.743+03			2020-02-15	15	0	2	1	1	debre elias	mankorkoria	2	Marzeneb	105011103	Yasab Chane	1	0	Yekoyesew Belay	03	1	5			0	2				3	0	2	0	1	0	0	0	0	0	0	0	0	0	0	0	0	0	0	2	2	2
2020-02-15T07:09:33.743+03			2020-02-15	15	0	2	1	1	debre elias	mankorkoria	2	Marzeneb	105011103	Yasab Chane	1	0	Alemitu Belay	03	2	3	36		0					3	0	2	0	1	0	0	0	0	0	0	0	0	0	0	0	0	0	0	2	2	2
2020-02-15T09:41:08.132+03			2020-02-15	13	0	1	1	1	debre elias	banja sherer	2	Chego	105010615	Emeneshe Degu	1	0	Antenane Alamerew	01	1	43		2	1			1	2	3	0	2	0	1	0	0	0	0	0	0	0	0	0	0	0	0	0	0	2	1	1
2020-02-15T09:41:08.132+03			2020-02-15	13	0	1	1	1	debre elias	banja sherer	2	Chego	105010615	Emeneshe Degu	1	0	Emeneshe Degu	02	2	34		2	0			1	1	3	0	2	0	1	0	0	0	0	0	0	0	0	0	0	0	0	0	0	2	1	1
2020-02-15T09:41:08.132+03			2020-02-15	13	0	1	1	1	debre elias	banja sherer	2	Chego	105010615	Emeneshe Degu	1	0	Meleshiw Antenane	03	2	13			2	1	4			3	0	2	0	1	0	0	0	0	0	0	0	0	0	0	0	0	0	0	2	1	1
2020-02-15T09:41:08.132+03			2020-02-15	13	0	1	1	1	debre elias	banja sherer	2	Chego	105010615	Emeneshe Degu	1	0	Abebe Antenane	03	1	9			2	1	3			3	0	2	0	1	0	0	0	0	0	0	0	0	0	0	0	0	0	0	2	1	1
2020-02-15T09:41:08.132+03			2020-02-15	13	0	1	1	1	debre elias	banja sherer	2	Chego	105010615	Emeneshe Degu	1	0	Tadese Antenane	03	1	1	17							3	0	2	0	1	0	0	0	0	0	0	0	0	0	0	0	0	0	0	2	1	1
2020-02-16T10:06:57.442+03			2020-02-16	15	0	1	1	1	debre elias	mankorkoria	2	Yegot	1050111112	Banchu Mengist	1	0	Dese Amsalu	01	1	42		2	0			1	2	3	0	1	0	1	0	0	0	0	0	0	0	0	0	0	0	0	0	0	2	1	2
2020-02-16T10:06:57.442+03			2020-02-16	15	0	1	1	1	debre elias	mankorkoria	2	Yegot	1050111112	Banchu Mengist	1	0	Banchu Mengist	02	2	33		2	0			1	1	3	0	1	0	1	0	0	0	0	0	0	0	0	0	0	0	0	0	0	2	1	2
2020-02-16T10:06:57.442+03			2020-02-16	15	0	1	1	1	debre elias	mankorkoria	2	Yegot	1050111112	Banchu Mengist	1	0	Abebaw Dese	03	1	17		1	3	1	2		2	3	0	1	0	1	0	0	0	0	0	0	0	0	0	0	0	0	0	0	2	1	2
2020-02-16T10:06:57.442+03			2020-02-16	15	0	1	1	1	debre elias	mankorkoria	2	Yegot	1050111112	Banchu Mengist	1	0	Yetemegn Dese	03	2	15		1	3	1	2		2	3	0	1	0	1	0	0	0	0	0	0	0	0	0	0	0	0	0	0	2	1	2
2020-02-16T10:06:57.442+03			2020-02-16	15	0	1	1	1	debre elias	mankorkoria	2	Yegot	1050111112	Banchu Mengist	1	0	Hayilemariam Dese	03	1	6			3	1	1			3	0	1	0	1	0	0	0	0	0	0	0	0	0	0	0	0	0	0	2	1	2
2020-02-16T10:06:57.442+03			2020-02-16	15	0	1	1	1	debre elias	mankorkoria	2	Yegot	1050111112	Banchu Mengist	1	0	Ketema Dese	03	2	2	31							3	0	1	0	1	0	0	0	0	0	0	0	0	0	0	0	0	0	0	2	1	2
2020-02-15T11:27:55.371+03			2020-02-15	13	0	2	1	1	debre elias	banja sherer	2	Chego	105010612	Sewalem Anemaw	1	0	Bantei Getei	01	1	35		2	3			1	2	3	0	4	0	1	0	0	0	0	0	0	0	0	0	0	0	0	0	0	2	1	1
2020-02-15T11:27:55.371+03			2020-02-15	13	0	2	1	1	debre elias	banja sherer	2	Chego	105010612	Sewalem Anemaw	1	0	Sewalem Anemaw	02	2	28		2	2			2	1	3	0	4	0	1	0	0	0	0	0	0	0	0	0	0	0	0	0	0	2	1	1
2020-02-15T11:27:55.371+03			2020-02-15	13	0	2	1	1	debre elias	banja sherer	2	Chego	105010612	Sewalem Anemaw	1	0	Amanu Bantei	03	1	9			2	1	1			3	0	4	0	1	0	0	0	0	0	0	0	0	0	0	0	0	0	0	2	1	1
2020-02-15T11:27:55.371+03			2020-02-15	13	0	2	1	1	debre elias	banja sherer	2	Chego	105010612	Sewalem Anemaw	1	0	Besukal Bantei	03	1	4	59		0					3	0	4	0	1	0	0	0	0	0	0	0	0	0	0	0	0	0	0	2	1	1
2020-02-15T11:27:55.371+03			2020-02-15	13	0	2	1	1	debre elias	banja sherer	2	Chego	105010612	Sewalem Anemaw	1	0	Selam Bantei	03	2	1	18							3	0	4	0	1	0	0	0	0	0	0	0	0	0	0	0	0	0	0	2	1	1
2020-02-15T13:23:41.817+03			2020-02-15	13	0	2	1	1	debre elias	mankorkoria	2	Tensi	105011114	Banchu Eimru	1	0	Getei Tegegn	01	1	39		2	1			1	2	3	0	1	0	1	0	0	0	0	0	0	0	0	0	0	0	0	0	0	2	1	2
2020-02-15T13:23:41.817+03			2020-02-15	13	0	2	1	1	debre elias	mankorkoria	2	Tensi	105011114	Banchu Eimru	1	0	Banchu Eimru	02	2	35		2	0			1	1	3	0	1	0	1	0	0	0	0	0	0	0	0	0	0	0	0	0	0	2	1	2
2020-02-15T13:23:41.817+03			2020-02-15	13	0	2	1	1	debre elias	mankorkoria	2	Tensi	105011114	Banchu Eimru	1	0	Abebu Getei	03	2	20		1	3	2		1	2	3	0	1	0	1	0	0	0	0	0	0	0	0	0	0	0	0	0	0	2	1	2
2020-02-15T13:23:41.817+03			2020-02-15	13	0	2	1	1	debre elias	mankorkoria	2	Tensi	105011114	Banchu Eimru	1	0	Yezenanu Getei	03	2	16		1	2	1	8		2	3	0	1	0	1	0	0	0	0	0	0	0	0	0	0	0	0	0	0	2	1	2
2020-02-15T13:23:41.817+03			2020-02-15	13	0	2	1	1	debre elias	mankorkoria	2	Tensi	105011114	Banchu Eimru	1	0	Emebet Getei	03	2	13			2	1	5			3	0	1	0	1	0	0	0	0	0	0	0	0	0	0	0	0	0	0	2	1	2
2020-02-15T13:23:41.817+03			2020-02-15	13	0	2	1	1	debre elias	mankorkoria	2	Tensi	105011114	Banchu Eimru	1	0	Netsuhe Getei	03	2	8			2	1	3			3	0	1	0	1	0	0	0	0	0	0	0	0	0	0	0	0	0	0	2	1	2
2020-02-15T13:23:41.817+03			2020-02-15	13	0	2	1	1	debre elias	mankorkoria	2	Tensi	105011114	Banchu Eimru	1	0	Desalgn Getei	03	1	3	42		0					3	0	1	0	1	0	0	0	0	0	0	0	0	0	0	0	0	0	0	2	1	2
2020-02-14T04:53:58.556+03			2020-02-14	4	0	2	1	1	debre elias	banja sherer	2	Abo debir	105010605	Mulu Alamir	1	0	Enawgaw Abebayew	01	1	40		2	0			1	2	3	0	2	0	1	0	0	0	0	0	0	0	0	0	0	0	0	0	0	2	1	1
2020-02-14T04:53:58.556+03			2020-02-14	4	0	2	1	1	debre elias	banja sherer	2	Abo debir	105010605	Mulu Alamir	1	0	Mulu Alamir	02	2	30		2	0			1	1	3	0	2	0	1	0	0	0	0	0	0	0	0	0	0	0	0	0	0	2	1	1
2020-02-14T04:53:58.556+03			2020-02-14	4	0	2	1	1	debre elias	banja sherer	2	Abo debir	105010605	Mulu Alamir	1	0	Habitam Enawgaw	03	2	15		1	3	1	6		2	3	0	2	0	1	0	0	0	0	0	0	0	0	0	0	0	0	0	0	2	1	1
2020-02-14T04:53:58.556+03			2020-02-14	4	0	2	1	1	debre elias	banja sherer	2	Abo debir	105010605	Mulu Alamir	1	0	Tiruedel Enawgaw	03	2	12			3	1	4			3	0	2	0	1	0	0	0	0	0	0	0	0	0	0	0	0	0	0	2	1	1
2020-02-14T04:53:58.556+03			2020-02-14	4	0	2	1	1	debre elias	banja sherer	2	Abo debir	105010605	Mulu Alamir	1	0	Nebiye Enaswgaw	03	1	9			3	1	1			3	0	2	0	1	0	0	0	0	0	0	0	0	0	0	0	0	0	0	2	1	1
2020-02-14T04:53:58.556+03			2020-02-14	4	0	2	1	1	debre elias	banja sherer	2	Abo debir	105010605	Mulu Alamir	1	0	Tigest Enawgaw	03	2	3	47		0					3	0	2	0	1	0	0	0	0	0	0	0	0	0	0	0	0	0	0	2	1	1
2020-02-14T04:53:58.556+03			2020-02-14	4	0	2	1	1	debre elias	banja sherer	2	Abo debir	105010605	Mulu Alamir	1	0	Chelot Enawgaw	03	1	1	20							3	0	2	0	1	0	0	0	0	0	0	0	0	0	0	0	0	0	0	2	1	1
2020-02-14T05:52:50.629+03			2020-02-14	4	0	2	1	1	debre elias	banja sherer	1	Chago	105010613	Emnesh Sewinet	1	0	Aweke Animaw	01	1	48		2	0			1	2	3	0	1	0	2	2	august september	0	0	0	0	0	0	0	1	1	0	0	0	2	1	1
2020-02-14T05:52:50.629+03			2020-02-14	4	0	2	1	1	debre elias	banja sherer	1	Chago	105010613	Emnesh Sewinet	1	0	Emnesh Sewenet	02	2	35		2	0			1	1	3	0	1	0	2	2	august september	0	0	0	0	0	0	0	1	1	0	0	0	2	1	1
2020-02-14T05:52:50.629+03			2020-02-14	4	0	2	1	1	debre elias	banja sherer	1	Chago	105010613	Emnesh Sewinet	1	0	Tenaw Aweke	03	1	16		1	3	2			2	3	0	1	0	2	2	august september	0	0	0	0	0	0	0	1	1	0	0	0	2	1	1
2020-02-14T05:52:50.629+03			2020-02-14	4	0	2	1	1	debre elias	banja sherer	1	Chago	105010613	Emnesh Sewinet	1	0	Chekol Aweke	03	2	14			0	2				3	0	1	0	2	2	august september	0	0	0	0	0	0	0	1	1	0	0	0	2	1	1
2020-02-14T05:52:50.629+03			2020-02-14	4	0	2	1	1	debre elias	banja sherer	1	Chago	105010613	Emnesh Sewinet	1	0	Nitsu Aweke	03	2	12			3	1	3			3	0	1	0	2	2	august september	0	0	0	0	0	0	0	1	1	0	0	0	2	1	1
2020-02-14T05:52:50.629+03			2020-02-14	4	0	2	1	1	debre elias	banja sherer	1	Chago	105010613	Emnesh Sewinet	1	0	Tesfanew Aweke	03	1	8			3	1	1			3	0	1	0	2	2	august september	0	0	0	0	0	0	0	1	1	0	0	0	2	1	1
2020-02-14T05:52:50.629+03			2020-02-14	4	0	2	1	1	debre elias	banja sherer	1	Chago	105010613	Emnesh Sewinet	1	0	Dehninet Aweke	03	1	6			0	2				3	0	1	0	2	2	august september	0	0	0	0	0	0	0	1	1	0	0	0	2	1	1
2020-02-14T05:52:50.629+03			2020-02-14	4	0	2	1	1	debre elias	banja sherer	1	Chago	105010613	Emnesh Sewinet	1	0	Manaye Aweke	03	1	0	4							3	0	1	0	2	2	august september	0	0	0	0	0	0	0	1	1	0	0	0	2	1	1
2020-02-14T06:50:45.943+03			2020-02-14	4	0	2	1	1	debre elias	banja sherer	2	Kereyu	105010610	Gojam Bizualem	1	0	Getaneh tamiru	01	1	35		2	3			1	2	3	0	2	0	2	2	august september	0	0	0	0	0	0	0	1	1	0	0	0	2	1	1
2020-02-14T06:50:45.943+03			2020-02-14	4	0	2	1	1	debre elias	banja sherer	2	Kereyu	105010610	Gojam Bizualem	1	0	Gojam Bizualem	02	2	30		2	0			1	1	3	0	2	0	2	2	august september	0	0	0	0	0	0	0	1	1	0	0	0	2	1	1
2020-02-14T06:50:45.943+03			2020-02-14	4	0	2	1	1	debre elias	banja sherer	2	Kereyu	105010610	Gojam Bizualem	1	0	Tirualem Getaneh	03	2	11			3	1	3			3	0	2	0	2	2	august september	0	0	0	0	0	0	0	1	1	0	0	0	2	1	1
2020-02-14T06:50:45.943+03			2020-02-14	4	0	2	1	1	debre elias	banja sherer	2	Kereyu	105010610	Gojam Bizualem	1	0	Birtukan Getaneh	03	2	8			0	2				3	0	2	0	2	2	august september	0	0	0	0	0	0	0	1	1	0	0	0	2	1	1
2020-02-14T06:50:45.943+03			2020-02-14	4	0	2	1	1	debre elias	banja sherer	2	Kereyu	105010610	Gojam Bizualem	1	0	Yanchiamlak Getaneh	03	2	5			0	2				3	0	2	0	2	2	august september	0	0	0	0	0	0	0	1	1	0	0	0	2	1	1
2020-02-14T06:50:45.943+03			2020-02-14	4	0	2	1	1	debre elias	banja sherer	2	Kereyu	105010610	Gojam Bizualem	1	0	Yohans Getaneh	03	1	0	6							3	0	2	0	2	2	august september	0	0	0	0	0	0	0	1	1	0	0	0	2	1	1
2020-02-17T12:53:35.513+03			2020-02-17	14	0	2	1	4	bule	Haro Walabu	1	Huche gela	306011509	Meskerem maru	1	0	Maru dube	02	1	30		2	3			1	2	3	0	1	0	2	7	march april may june july august september	0	0	1	1	1	1	1	1	1	0	0	0	2	1	2
2020-02-17T12:53:35.513+03			2020-02-17	14	0	2	1	4	bule	Haro Walabu	1	Huche gela	306011509	Meskerem maru	1	0	Tinsae maru	03	2	6			2	1	0			3	0	1	0	2	7	march april may june july august september	0	0	1	1	1	1	1	1	1	0	0	0	2	1	2
2020-02-17T12:53:35.513+03			2020-02-17	14	0	2	1	4	bule	Haro Walabu	1	Huche gela	306011509	Meskerem maru	1	0	Chernet maru	03	1	4	46		0					3	0	1	0	2	7	march april may june july august september	0	0	1	1	1	1	1	1	1	0	0	0	2	1	2
2020-02-17T12:53:35.513+03			2020-02-17	14	0	2	1	4	bule	Haro Walabu	1	Huche gela	306011509	Meskerem maru	1	0	Melkamu maru	03	1	2	24							3	0	1	0	2	7	march april may june july august september	0	0	1	1	1	1	1	1	1	0	0	0	2	1	2
2020-02-15T10:15:40.623+03			2020-02-16	7	0	2	1	3	becho	Karra	1	Genji sadek	201011616	Alemitu Fita	1	0	Abera Guta	01	1	35		2	3			1	2	3	0	1	0	2	4	june july august september	0	0	0	0	0	1	1	1	1	0	0	0	2	1	1
2020-02-15T10:15:40.623+03			2020-02-16	7	0	2	1	3	becho	Karra	1	Genji sadek	201011616	Alemitu Fita	1	0	Alemitu Fita	02	2	28		2	3			1	1	3	0	1	0	2	4	june july august september	0	0	0	0	0	1	1	1	1	0	0	0	2	1	1
2020-02-15T10:15:40.623+03			2020-02-16	7	0	2	1	3	becho	Karra	1	Genji sadek	201011616	Alemitu Fita	1	0	Megertu Fayisa	03	2	5			0	2				3	0	1	0	2	4	june july august september	0	0	0	0	0	1	1	1	1	0	0	0	2	1	1
2020-02-15T10:15:40.623+03			2020-02-16	7	0	2	1	3	becho	Karra	1	Genji sadek	201011616	Alemitu Fita	1	0	Abdi Abera	03	1	0	3							3	0	1	0	2	4	june july august september	0	0	0	0	0	1	1	1	1	0	0	0	2	1	1
2020-02-15T05:12:45.570+03			2020-02-17	7	0	2	1	3	becho	Karra	1	N/m/B	201011609	Like Negesh	1	0	Birhanu Dagne	01	1	35		2	3			1	2	3	0	1	0	2	4	june july august september	0	0	0	0	0	1	1	1	1	0	0	0	2	2	2
2020-02-15T05:12:45.570+03			2020-02-17	7	0	2	1	3	becho	Karra	1	N/m/B	201011609	Like Negesh	1	0	Like Negesh	02	2	31		2	0			1	1	3	0	1	0	2	4	june july august september	0	0	0	0	0	1	1	1	1	0	0	0	2	2	2
2020-02-15T05:12:45.570+03			2020-02-17	7	0	2	1	3	becho	Karra	1	N/m/B	201011609	Like Negesh	1	0	Dajane Birhanu	03	1	12			3	1	4			3	0	1	0	2	4	june july august september	0	0	0	0	0	1	1	1	1	0	0	0	2	2	2
2020-02-15T05:12:45.570+03			2020-02-17	7	0	2	1	3	becho	Karra	1	N/m/B	201011609	Like Negesh	1	0	Bekelu Birhanu	03	2	9			3	1	2			3	0	1	0	2	4	june july august september	0	0	0	0	0	1	1	1	1	0	0	0	2	2	2
2020-02-15T05:12:45.570+03			2020-02-17	7	0	2	1	3	becho	Karra	1	N/m/B	201011609	Like Negesh	1	0	Fikedu Birhanu	03	1	7			3	1	1			3	0	1	0	2	4	june july august september	0	0	0	0	0	1	1	1	1	0	0	0	2	2	2
2020-02-15T05:12:45.570+03			2020-02-17	7	0	2	1	3	becho	Karra	1	N/m/B	201011609	Like Negesh	1	0	Chala Birhanu	03	1	4	49		0					3	0	1	0	2	4	june july august september	0	0	0	0	0	1	1	1	1	0	0	0	2	2	2
2020-02-15T05:50:18.146+03			2020-02-17	7	0	2	1	3	becho	Karra	1	Malima	201011610	Zanabu Tamiru	1	0	Asefa Tadesa	01	1	32		2	3			1	2	3	0	1	0	2	3	july august september	0	0	0	0	0	0	1	1	1	0	0	0	2	1	2
2020-02-15T05:50:18.146+03			2020-02-17	7	0	2	1	3	becho	Karra	1	Malima	201011610	Zanabu Tamiru	1	0	Zanabu Tamiru	02	2	27		2	0			1	1	3	0	1	0	2	3	july august september	0	0	0	0	0	0	1	1	1	0	0	0	2	1	2
2020-02-15T05:50:18.146+03			2020-02-17	7	0	2	1	3	becho	Karra	1	Malima	201011610	Zanabu Tamiru	1	0	Mengistu Asefa	03	1	9			3	1	2			3	0	1	0	2	3	july august september	0	0	0	0	0	0	1	1	1	0	0	0	2	1	2
2020-02-15T05:50:18.146+03			2020-02-17	7	0	2	1	3	becho	Karra	1	Malima	201011610	Zanabu Tamiru	1	0	Dansure Asefa	03	2	7			3	1	1			3	0	1	0	2	3	july august september	0	0	0	0	0	0	1	1	1	0	0	0	2	1	2
2020-02-16T03:01:48.947+03			2020-02-16	7	0	2	1	3	becho	Karra	1	N/M/B	201011608	Ayelu Urgessa	1	0	Chala Dirba	01	1	30		2	0			1	2	3	0	1	0	2	4	june july august september	0	0	0	0	0	1	1	1	1	0	0	0	2	1	2
2020-02-16T03:01:48.947+03			2020-02-16	7	0	2	1	3	becho	Karra	1	N/M/B	201011608	Ayelu Urgessa	1	0	Ayelu Urgessa	02	2	25		2	0			1	1	3	0	1	0	2	4	june july august september	0	0	0	0	0	1	1	1	1	0	0	0	2	1	2
2020-02-16T03:01:48.947+03			2020-02-16	7	0	2	1	3	becho	Karra	1	N/M/B	201011608	Ayelu Urgessa	1	0	Getu Chala	03	1	8			3	1	1			3	0	1	0	2	4	june july august september	0	0	0	0	0	1	1	1	1	0	0	0	2	1	2
2020-02-16T03:01:48.947+03			2020-02-16	7	0	2	1	3	becho	Karra	1	N/M/B	201011608	Ayelu Urgessa	1	0	Workitu Chala	03	2	4	50		0					3	0	1	0	2	4	june july august september	0	0	0	0	0	1	1	1	1	0	0	0	2	1	2
2020-02-16T03:01:48.947+03			2020-02-16	7	0	2	1	3	becho	Karra	1	N/M/B	201011608	Ayelu Urgessa	1	0	Tadelu Chala	03	2	2	28							3	0	1	0	2	4	june july august september	0	0	0	0	0	1	1	1	1	0	0	0	2	1	2
2020-02-15T02:11:21.938+03			2020-02-17	10	0	2	1	3	becho	Daka Guda	2	Goro dembi	201011506	Diribe kebede	2	Due to lack of money for group saving monthly contribution and all livestock ( chicken and sheep ) are died by disease and some unknown reason, no livestocks found at home .	Diribe kebede	02	2	35		2	0			1	1	3	0	1	0	2	3	july august september	0	0	0	0	0	0	1	1	1	0	0	0	2	2	2
2020-02-15T02:11:21.938+03			2020-02-17	10	0	2	1	3	becho	Daka Guda	2	Goro dembi	201011506	Diribe kebede	2	Due to lack of money for group saving monthly contribution and all livestock ( chicken and sheep ) are died by disease and some unknown reason, no livestocks found at home .	Merga Disa	01	1	41		2	0			1	2	3	0	1	0	2	3	july august september	0	0	0	0	0	0	1	1	1	0	0	0	2	2	2
2020-02-15T02:11:21.938+03			2020-02-17	10	0	2	1	3	becho	Daka Guda	2	Goro dembi	201011506	Diribe kebede	2	Due to lack of money for group saving monthly contribution and all livestock ( chicken and sheep ) are died by disease and some unknown reason, no livestocks found at home .	Gelana merga	03	1	15		1	3	2			2	3	0	1	0	2	3	july august september	0	0	0	0	0	0	1	1	1	0	0	0	2	2	2
2020-02-15T02:11:21.938+03			2020-02-17	10	0	2	1	3	becho	Daka Guda	2	Goro dembi	201011506	Diribe kebede	2	Due to lack of money for group saving monthly contribution and all livestock ( chicken and sheep ) are died by disease and some unknown reason, no livestocks found at home .	Birhanu merga	03	1	12			3	1	3			3	0	1	0	2	3	july august september	0	0	0	0	0	0	1	1	1	0	0	0	2	2	2
2020-02-15T02:11:21.938+03			2020-02-17	10	0	2	1	3	becho	Daka Guda	2	Goro dembi	201011506	Diribe kebede	2	Due to lack of money for group saving monthly contribution and all livestock ( chicken and sheep ) are died by disease and some unknown reason, no livestocks found at home .	Desu Merga	03	1	3	37		0					3	0	1	0	2	3	july august september	0	0	0	0	0	0	1	1	1	0	0	0	2	2	2
2020-02-15T02:34:07.266+03			2020-02-15	10	0	1	1	3	becho	Karra	1	Kara 2	201011602	Shitaye Bayisa	1	0	Shitaye Bayisa	02	2	30		2	0			1	1	3	0	1	0	2	3	august september october	0	0	0	0	0	0	0	1	1	1	0	0	2	2	2
2020-02-15T02:34:07.266+03			2020-02-15	10	0	1	1	3	becho	Karra	1	Kara 2	201011602	Shitaye Bayisa	1	0	Alemu Hirpha	01	1	39		2	3			1	2	3	0	1	0	2	3	august september october	0	0	0	0	0	0	0	1	1	1	0	0	2	2	2
2020-02-15T02:34:07.266+03			2020-02-15	10	0	1	1	3	becho	Karra	1	Kara 2	201011602	Shitaye Bayisa	1	0	Chala Alemu	03	1	3	44		0					3	0	1	0	2	3	august september october	0	0	0	0	0	0	0	1	1	1	0	0	2	2	2
2020-02-15T02:34:07.266+03			2020-02-15	10	0	1	1	3	becho	Karra	1	Kara 2	201011602	Shitaye Bayisa	1	0	Kumsa Alemu	03	1	3	44		0					3	0	1	0	2	3	august september october	0	0	0	0	0	0	0	1	1	1	0	0	2	2	2
2020-02-15T02:58:03.512+03			2020-02-15	10	0	2	1	3	becho	Karra	1	Boru	201011615	Netsu Fikadu	1	0	Netsu Fikadu	01	2	36		4	0			1	1	1	0	1	0	2	4	july august september october	0	0	0	0	0	0	1	1	1	1	0	0	2	2	2
2020-02-15T02:58:03.512+03			2020-02-15	10	0	2	1	3	becho	Karra	1	Boru	201011615	Netsu Fikadu	1	0	Getachew Dejene	03	1	18		1	4	1	9	2	2	1	0	1	0	2	4	july august september october	0	0	0	0	0	0	1	1	1	1	0	0	2	2	2
2020-02-15T02:58:03.512+03			2020-02-15	10	0	2	1	3	becho	Karra	1	Boru	201011615	Netsu Fikadu	1	0	Mesku Edeo	03	2	12			3	1	4			1	0	1	0	2	4	july august september october	0	0	0	0	0	0	1	1	1	1	0	0	2	2	2
2020-02-15T02:58:03.512+03			2020-02-15	10	0	2	1	3	becho	Karra	1	Boru	201011615	Netsu Fikadu	1	0	Worku Dagne	03	1	8			3	1	1			1	0	1	0	2	4	july august september october	0	0	0	0	0	0	1	1	1	1	0	0	2	2	2
2020-02-15T02:58:03.512+03			2020-02-15	10	0	2	1	3	becho	Karra	1	Boru	201011615	Netsu Fikadu	1	0	Ayelu Dagne	03	2	6			0	2				1	0	1	0	2	4	july august september october	0	0	0	0	0	0	1	1	1	1	0	0	2	2	2
2020-02-15T03:26:44.864+03			2020-02-15	10	0	2	1	3	becho	Karra	1	Sadik 1	201011603	Tejitu Dendena	1	0	Tejitu Dendena	02	2	22		2	0	2		1	1	3	0	1	0	2	3	july august september	0	0	0	0	0	0	1	1	1	0	0	0	2	1	2
2020-02-15T03:26:44.864+03			2020-02-15	10	0	2	1	3	becho	Karra	1	Sadik 1	201011603	Tejitu Dendena	1	0	Mulugeta Tamiru	01	1	26		2	3			1	2	3	0	1	0	2	3	july august september	0	0	0	0	0	0	1	1	1	0	0	0	2	1	2
2020-02-15T03:26:44.864+03			2020-02-15	10	0	2	1	3	becho	Karra	1	Sadik 1	201011603	Tejitu Dendena	1	0	Sinbone mulugeta	03	2	2	30							3	0	1	0	2	3	july august september	0	0	0	0	0	0	1	1	1	0	0	0	2	1	2
2020-02-15T04:00:48.391+03			2020-02-16	10	0	2	1	3	becho	Karra	1	N/M/B	201011606	Tejitu Bekana	1	0	Tejitu Bekana	02	2	28		2	3			1	1	3	0	1	0	2	3	july august september	0	0	0	0	0	0	1	1	1	0	0	0	2	1	1
2020-02-15T04:00:48.391+03			2020-02-16	10	0	2	1	3	becho	Karra	1	N/M/B	201011606	Tejitu Bekana	1	0	Negessa Bayisa	01	1	34		2	3			1	2	3	0	1	0	2	3	july august september	0	0	0	0	0	0	1	1	1	0	0	0	2	1	1
2020-02-15T04:00:48.391+03			2020-02-16	10	0	2	1	3	becho	Karra	1	N/M/B	201011606	Tejitu Bekana	1	0	Humnessa Negessa	03	1	9			3	1	1			3	0	1	0	2	3	july august september	0	0	0	0	0	0	1	1	1	0	0	0	2	1	1
2020-02-15T04:00:48.391+03			2020-02-16	10	0	2	1	3	becho	Karra	1	N/M/B	201011606	Tejitu Bekana	1	0	Gelane Negessa	03	2	7			0	2				3	0	1	0	2	3	july august september	0	0	0	0	0	0	1	1	1	0	0	0	2	1	1
2020-02-15T04:00:48.391+03			2020-02-16	10	0	2	1	3	becho	Karra	1	N/M/B	201011606	Tejitu Bekana	1	0	Kumsa Negessa	03	1	1	18							3	0	1	0	2	3	july august september	0	0	0	0	0	0	1	1	1	0	0	0	2	1	1
2020-02-15T04:25:22.249+03			2020-02-16	10	0	2	1	3	becho	Karra	1	N/M/B	201011607	Urge Fikadu	1	0	Urge Fikadu	02	2	30		2	0			1	1	3	0	1	0	2	3	august september	0	0	0	0	0	0	0	1	1	0	0	0	2	1	2
2020-02-15T04:25:22.249+03			2020-02-16	10	0	2	1	3	becho	Karra	1	N/M/B	201011607	Urge Fikadu	1	0	Fikadu Bekele	01	1	46		2	3			1	2	3	0	1	0	2	3	august september	0	0	0	0	0	0	0	1	1	0	0	0	2	1	2
2020-02-15T04:25:22.249+03			2020-02-16	10	0	2	1	3	becho	Karra	1	N/M/B	201011607	Urge Fikadu	1	0	Adanu Fikadu	03	2	7			3	1	1			3	0	1	0	2	3	august september	0	0	0	0	0	0	0	1	1	0	0	0	2	1	2
2020-02-15T04:25:22.249+03			2020-02-16	10	0	2	1	3	becho	Karra	1	N/M/B	201011607	Urge Fikadu	1	0	Kalkidan Fikadu	03	2	3	38		0					3	0	1	0	2	3	august september	0	0	0	0	0	0	0	1	1	0	0	0	2	1	2
2020-02-15T04:56:25.934+03			2020-02-16	10	0	2	1	3	becho	Karra	1	DA	201011612	Fanose Mekonin	1	0	Fanose Mekonin	02	2	26		2	0			1	1	3	0	1	0	2	3	july august september	0	0	0	0	0	0	1	1	1	0	0	0	2	1	1
2020-02-15T04:56:25.934+03			2020-02-16	10	0	2	1	3	becho	Karra	1	DA	201011612	Fanose Mekonin	1	0	Tesfaye Nedha	01	1	31		2	0			1	2	3	0	1	0	2	3	july august september	0	0	0	0	0	0	1	1	1	0	0	0	2	1	1
2020-02-15T04:56:25.934+03			2020-02-16	10	0	2	1	3	becho	Karra	1	DA	201011612	Fanose Mekonin	1	0	Gete Tesfaye	03	2	6			0	2				3	0	1	0	2	3	july august september	0	0	0	0	0	0	1	1	1	0	0	0	2	1	1
2020-02-15T04:56:25.934+03			2020-02-16	10	0	2	1	3	becho	Karra	1	DA	201011612	Fanose Mekonin	1	0	Abebe Tesfaye	03	1	1	18							3	0	1	0	2	3	july august september	0	0	0	0	0	0	1	1	1	0	0	0	2	1	1
2020-02-15T05:19:36.427+03			2020-02-17	10	0	2	1	3	becho	Karra	1	Abichu	201011601	Lomi kitaba	1	0	Lomi kitaba	02	2	23		2	3	2		1	1	3	0	1	0	2	4	july august september october	0	0	0	0	0	0	1	1	1	1	0	0	2	1	1
2020-02-15T05:19:36.427+03			2020-02-17	10	0	2	1	3	becho	Karra	1	Abichu	201011601	Lomi kitaba	1	0	Tsegaye Tamiru	01	1	25		2	0			1	2	3	0	1	0	2	4	july august september october	0	0	0	0	0	0	1	1	1	1	0	0	2	1	1
2020-02-15T05:19:36.427+03			2020-02-17	10	0	2	1	3	becho	Karra	1	Abichu	201011601	Lomi kitaba	1	0	Ketema Tsegaye	03	1	4	48		0					3	0	1	0	2	4	july august september october	0	0	0	0	0	0	1	1	1	1	0	0	2	1	1
2020-02-15T05:19:36.427+03			2020-02-17	10	0	2	1	3	becho	Karra	1	Abichu	201011601	Lomi kitaba	1	0	Besho Tsegaye	03	2	0	7							3	0	1	0	2	4	july august september october	0	0	0	0	0	0	1	1	1	1	0	0	2	1	1
2020-02-15T07:53:00.511+03			2020-02-15	5	0	2	1	4	gedeb	Gedeb Gubata	1	G/H	306020307	Aberash Milkiyas	1	0	Milkiyas Robel	01	1	29		2	3			1	2	3	0	1	0	1	0	0	0	0	0	0	0	0	0	0	0	0	0	0	2	2	2
2020-02-15T07:53:00.511+03			2020-02-15	5	0	2	1	4	gedeb	Gedeb Gubata	1	G/H	306020307	Aberash Milkiyas	1	0	Aberash Milkiyas	02	2	28		2	3			1	1	3	0	1	0	1	0	0	0	0	0	0	0	0	0	0	0	0	0	0	2	2	2
2020-02-15T07:53:00.511+03			2020-02-15	5	0	2	1	4	gedeb	Gedeb Gubata	1	G/H	306020307	Aberash Milkiyas	1	0	Aster Milkiyas	03	2	10			3	1	2			3	0	1	0	1	0	0	0	0	0	0	0	0	0	0	0	0	0	0	2	2	2
2020-02-15T07:53:00.511+03			2020-02-15	5	0	2	1	4	gedeb	Gedeb Gubata	1	G/H	306020307	Aberash Milkiyas	1	0	Yisehak Milkiyas	03	1	6			0	2				3	0	1	0	1	0	0	0	0	0	0	0	0	0	0	0	0	0	0	2	2	2
2020-02-15T07:53:00.511+03			2020-02-15	5	0	2	1	4	gedeb	Gedeb Gubata	1	G/H	306020307	Aberash Milkiyas	1	0	Firedeg Milkiyas	03	1	3	40		0					3	0	1	0	1	0	0	0	0	0	0	0	0	0	0	0	0	0	0	2	2	2
2020-02-17T11:50:52.216+03			2020-02-17	14	0	2	1	4	bule	Haro Walabu	2	Elata	306011410	Tirunesh elema	1	0	Kebede elema	02	1	50		2	0			1	2	3	0	2	0	2	4	july august september october	0	0	0	0	0	0	1	1	1	1	0	0	2	2	2
2020-02-17T10:47:27.027+03			2020-02-17	14	0	2	1	4	bule	Hedene	2	Bube 2	306011405	Aberash maru	1	0	Maru alemu	01	1	50		2	0			1	2	3	0	2	0	2	7	june july august september october november december	0	0	0	0	0	1	1	1	1	1	1	1	2	2	2
2020-02-17T10:47:27.027+03			2020-02-17	14	0	2	1	4	bule	Hedene	2	Bube 2	306011405	Aberash maru	1	0	Gemechu maru	03	1	18		1	3	2		1	2	3	0	2	0	2	7	june july august september october november december	0	0	0	0	0	1	1	1	1	1	1	1	2	2	2
2020-02-17T10:47:27.027+03			2020-02-17	14	0	2	1	4	bule	Hedene	2	Bube 2	306011405	Aberash maru	1	0	Shelemech maru	03	2	14			0	2				3	0	2	0	2	7	june july august september october november december	0	0	0	0	0	1	1	1	1	1	1	1	2	2	2
2020-02-17T10:47:27.027+03			2020-02-17	14	0	2	1	4	bule	Hedene	2	Bube 2	306011405	Aberash maru	1	0	Burtukuan maru	03	2	8			0	2				3	0	2	0	2	7	june july august september october november december	0	0	0	0	0	1	1	1	1	1	1	1	2	2	2
2020-02-17T10:47:27.027+03			2020-02-17	14	0	2	1	4	bule	Hedene	2	Bube 2	306011405	Aberash maru	1	0	Aseyo maru	03	2	6			0	2				3	0	2	0	2	7	june july august september october november december	0	0	0	0	0	1	1	1	1	1	1	1	2	2	2
2020-02-17T10:47:27.027+03			2020-02-17	14	0	2	1	4	bule	Hedene	2	Bube 2	306011405	Aberash maru	1	0	Marta maru	03	2	4	45		0					3	0	2	0	2	7	june july august september october november december	0	0	0	0	0	1	1	1	1	1	1	1	2	2	2
2020-02-14T14:29:11.707+03			2020-02-14	5	0	2	1	4	gedeb	Gedeb Gubata	1	Chiterba	306020304	Nigatua Demise	1	0	Nigatua Demise	01	2	40		5	3			1	1	1	0	4	0	1	0	0	0	0	0	0	0	0	0	0	0	0	0	0	2	2	2
2020-02-14T14:29:11.707+03			2020-02-14	5	0	2	1	4	gedeb	Gedeb Gubata	1	Chiterba	306020304	Nigatua Demise	1	0	Dawit Tamiru	03	1	18		1	3	1	8	1	2	1	0	4	0	1	0	0	0	0	0	0	0	0	0	0	0	0	0	0	2	2	2
2020-02-14T14:29:11.707+03			2020-02-14	5	0	2	1	4	gedeb	Gedeb Gubata	1	Chiterba	306020304	Nigatua Demise	1	0	Aster Tamiru	03	2	5			0	2				1	0	4	0	1	0	0	0	0	0	0	0	0	0	0	0	0	0	0	2	2	2
2020-02-15T15:00:16.642+03			2020-02-15	14	0	2	1	4	gedeb	Banko tatetu	2	Hangatu	306022104	Mulu bire	1	0	Bire bekete	02	1	70		2	0			1	2	3	0	2	0	2	6	april may june july august september	0	0	0	1	1	1	1	1	1	0	0	0	2	2	2
2020-02-15T15:00:16.642+03			2020-02-15	14	0	2	1	4	gedeb	Banko tatetu	2	Hangatu	306022104	Mulu bire	1	0	Eyasu bire	03	1	15		1	0	2			2	3	0	2	0	2	6	april may june july august september	0	0	0	1	1	1	1	1	1	0	0	0	2	2	2
2020-02-15T15:00:16.642+03			2020-02-15	14	0	2	1	4	gedeb	Banko tatetu	2	Hangatu	306022104	Mulu bire	1	0	Abera bire	03	1	13			0	2				3	0	2	0	2	6	april may june july august september	0	0	0	1	1	1	1	1	1	0	0	0	2	2	2
2020-02-15T15:00:16.642+03			2020-02-15	14	0	2	1	4	gedeb	Banko tatetu	2	Hangatu	306022104	Mulu bire	1	0	Meskerem bire	03	2	12			0	2				3	0	2	0	2	6	april may june july august september	0	0	0	1	1	1	1	1	1	0	0	0	2	2	2
2020-02-15T15:00:16.642+03			2020-02-15	14	0	2	1	4	gedeb	Banko tatetu	2	Hangatu	306022104	Mulu bire	1	0	Zena bire	03	1	11			0	2				3	0	2	0	2	6	april may june july august september	0	0	0	1	1	1	1	1	1	0	0	0	2	2	2
2020-02-18T16:37:23.739+03			2020-02-18	14	0	2	1	4	bule	Haro Walabu	1	Hiwas gumeri	306011513	Aster mebrate	1	0	Mebrate demisse	02	1	24		2	3	2		1	2	3	0	1	0	2	5	june july august september october	0	0	0	0	0	1	1	1	1	1	0	0	2	1	2
2020-02-18T16:37:23.739+03			2020-02-18	14	0	2	1	4	bule	Haro Walabu	1	Hiwas gumeri	306011513	Aster mebrate	1	0	Betelhem mebrate	03	2	2	25							3	0	1	0	2	5	june july august september october	0	0	0	0	0	1	1	1	1	1	0	0	2	1	2
2020-02-18T16:37:23.739+03			2020-02-18	14	0	2	1	4	bule	Haro Walabu	1	Hiwas gumeri	306011513	Aster mebrate	1	0	Mihretu mebrate	03	1	4	52		0					3	0	1	0	2	5	june july august september october	0	0	0	0	0	1	1	1	1	1	0	0	2	1	2
2020-02-17T12:06:51.107+03			2020-02-17	5	0	2	1	4	bule	Haro Walabu	1	Damena	306011518	Tadlech Bedacho Deman	1	0	Bedech Wako	01	1	42		2	0			1	2	3	0	1	0	2	2	may october	0	0	0	0	1	0	0	0	0	1	0	0	2	2	2
2020-02-17T12:06:51.107+03			2020-02-17	5	0	2	1	4	bule	Haro Walabu	1	Damena	306011518	Tadlech Bedacho Deman	1	0	Tadlech Bedach	02	2	36		2	0			1	1	3	0	1	0	2	2	may october	0	0	0	0	1	0	0	0	0	1	0	0	2	2	2
2020-02-17T12:06:51.107+03			2020-02-17	5	0	2	1	4	bule	Haro Walabu	1	Damena	306011518	Tadlech Bedacho Deman	1	0	Daniel Bedach	03	1	15		1	3	2			2	3	0	1	0	2	2	may october	0	0	0	0	1	0	0	0	0	1	0	0	2	2	2
2020-02-17T12:06:51.107+03			2020-02-17	5	0	2	1	4	bule	Haro Walabu	1	Damena	306011518	Tadlech Bedacho Deman	1	0	Girma Bedech	03	1	12			3	1	4			3	0	1	0	2	2	may october	0	0	0	0	1	0	0	0	0	1	0	0	2	2	2
2020-02-17T12:06:51.107+03			2020-02-17	5	0	2	1	4	bule	Haro Walabu	1	Damena	306011518	Tadlech Bedacho Deman	1	0	Aster Bedech	03	2	6			0	2				3	0	1	0	2	2	may october	0	0	0	0	1	0	0	0	0	1	0	0	2	2	2
2020-02-17T12:06:51.107+03			2020-02-17	5	0	2	1	4	bule	Haro Walabu	1	Damena	306011518	Tadlech Bedacho Deman	1	0	Tariku Bedech	03	1	3	40		0					3	0	1	0	2	2	may october	0	0	0	0	1	0	0	0	0	1	0	0	2	2	2
2020-02-17T13:27:31.250+03			2020-02-17	5	0	2	1	4	bule	Haro Walabu	1	Gumeri	306011510	Aberash Kura Hamgal	1	0	Aberash Kura	01	2	43		5	0			1	1	1	0	1	0	2	2	july august	0	0	0	0	0	0	1	1	0	0	0	0	2	2	2
2020-02-17T13:27:31.250+03			2020-02-17	5	0	2	1	4	bule	Haro Walabu	1	Gumeri	306011510	Aberash Kura Hamgal	1	0	Wudnesh Kura	03	2	15		1	3	1	4		2	1	0	1	0	2	2	july august	0	0	0	0	0	0	1	1	0	0	0	0	2	2	2
2020-02-17T13:27:31.250+03			2020-02-17	5	0	2	1	4	bule	Haro Walabu	1	Gumeri	306011510	Aberash Kura Hamgal	1	0	Markos Kura	03	1	12			3	1	3			1	0	1	0	2	2	july august	0	0	0	0	0	0	1	1	0	0	0	0	2	2	2
2020-02-17T13:27:31.250+03			2020-02-17	5	0	2	1	4	bule	Haro Walabu	1	Gumeri	306011510	Aberash Kura Hamgal	1	0	Yoseph Kura	03	1	7			2	1	0			1	0	1	0	2	2	july august	0	0	0	0	0	0	1	1	0	0	0	0	2	2	2
2020-02-18T15:52:31.894+03			2020-02-18	14	0	2	1	4	bule	Haro Walabu	1	Huche gela	306011507	Wudnesh gamo	1	0	Gano deyaso	02	1	38		2	0			1	2	3	0	2	0	2	5	june july august september october	0	0	0	0	0	1	1	1	1	1	0	0	2	1	2
2020-02-18T15:52:31.894+03			2020-02-18	14	0	2	1	4	bule	Haro Walabu	1	Huche gela	306011507	Wudnesh gamo	1	0	Fikru gano	03	1	12			0	2				3	0	2	0	2	5	june july august september october	0	0	0	0	0	1	1	1	1	1	0	0	2	1	2
2020-02-18T15:52:31.894+03			2020-02-18	14	0	2	1	4	bule	Haro Walabu	1	Huche gela	306011507	Wudnesh gamo	1	0	Meaye gano	03	2	10			0	2				3	0	2	0	2	5	june july august september october	0	0	0	0	0	1	1	1	1	1	0	0	2	1	2
2020-02-18T15:52:31.894+03			2020-02-18	14	0	2	1	4	bule	Haro Walabu	1	Huche gela	306011507	Wudnesh gamo	1	0	Bereket gano	03	1	8			0	2				3	0	2	0	2	5	june july august september october	0	0	0	0	0	1	1	1	1	1	0	0	2	1	2
2020-02-18T15:52:31.894+03			2020-02-18	14	0	2	1	4	bule	Haro Walabu	1	Huche gela	306011507	Wudnesh gamo	1	0	Mulgeta gano	03	1	6			0	2				3	0	2	0	2	5	june july august september october	0	0	0	0	0	1	1	1	1	1	0	0	2	1	2
2020-02-18T15:52:31.894+03			2020-02-18	14	0	2	1	4	bule	Haro Walabu	1	Huche gela	306011507	Wudnesh gamo	1	0	Meseret gano	03	2	2	24							3	0	2	0	2	5	june july august september october	0	0	0	0	0	1	1	1	1	1	0	0	2	1	2
2020-02-18T15:52:31.894+03			2020-02-18	14	0	2	1	4	bule	Haro Walabu	1	Huche gela	306011507	Wudnesh gamo	1	0	Abraham gano	03	1	4	45		0					3	0	2	0	2	5	june july august september october	0	0	0	0	0	1	1	1	1	1	0	0	2	1	2
2020-02-18T13:44:28.154+03			2020-02-18	14	0	2	1	4	bule	Hedene	2	Danikoba	306011402	Aregash ware	1	0	Frenesh mengesha	03	2	16		1	3	2			2	1	0	1	0	2	3	august september october	0	0	0	0	0	0	0	1	1	1	0	0	2	2	2
2020-02-18T12:22:41.417+03			2020-02-18	14	0	2	1	4	bule	Haro Walabu	1	Gumere	306011519	Frenesh gelgele	1	0	Gelgele robe	02	1	45		2	0			1	2	3	0	1	0	1	0	0	0	0	0	0	0	0	0	0	0	0	0	0	2	2	2
2020-02-18T12:22:41.417+03			2020-02-18	14	0	2	1	4	bule	Haro Walabu	1	Gumere	306011519	Frenesh gelgele	1	0	Gizu gelgele	03	1	20		1	0	2		1	2	3	0	1	0	1	0	0	0	0	0	0	0	0	0	0	0	0	0	0	2	2	2
2020-02-18T12:22:41.417+03			2020-02-18	14	0	2	1	4	bule	Haro Walabu	1	Gumere	306011519	Frenesh gelgele	1	0	Genet gelgele	03	2	18		1	3	1	7	1	2	3	0	1	0	1	0	0	0	0	0	0	0	0	0	0	0	0	0	0	2	2	2
2020-02-18T12:22:41.417+03			2020-02-18	14	0	2	1	4	bule	Haro Walabu	1	Gumere	306011519	Frenesh gelgele	1	0	Mebrat gelgele	03	2	16		1	4	1	9		2	3	0	1	0	1	0	0	0	0	0	0	0	0	0	0	0	0	0	0	2	2	2
2020-02-18T12:22:41.417+03			2020-02-18	14	0	2	1	4	bule	Haro Walabu	1	Gumere	306011519	Frenesh gelgele	1	0	Melkamu gelgele	03	1	12			3	1	3			3	0	1	0	1	0	0	0	0	0	0	0	0	0	0	0	0	0	0	2	2	2
2020-02-18T12:22:41.417+03			2020-02-18	14	0	2	1	4	bule	Haro Walabu	1	Gumere	306011519	Frenesh gelgele	1	0	Sara gelgele	03	2	5			0	2				3	0	1	0	1	0	0	0	0	0	0	0	0	0	0	0	0	0	0	2	2	2
2020-02-18T12:22:41.417+03			2020-02-18	14	0	2	1	4	bule	Haro Walabu	1	Gumere	306011519	Frenesh gelgele	1	0	Abraham gelgele	03	1	4	48		0					3	0	1	0	1	0	0	0	0	0	0	0	0	0	0	0	0	0	0	2	2	2
2020-02-19T15:46:27.445+03			2020-02-19	11	0	1	1	5	tahtay koraro	Haftom	2	Adebozt	404041402	Hiwot Desta Tekle	1	0	Arefayne shishay Berhe	01	1	38		2	3			1	2	2	0	1	0	1	0	0	0	0	0	0	0	0	0	0	0	0	0	0	2	2	2
2020-02-19T15:46:27.445+03			2020-02-19	11	0	1	1	5	tahtay koraro	Haftom	2	Adebozt	404041402	Hiwot Desta Tekle	1	0	Hiwot Desta Tekle	02	2	28		2	3			1	1	2	0	1	0	1	0	0	0	0	0	0	0	0	0	0	0	0	0	0	2	2	2
2020-02-19T15:46:27.445+03			2020-02-19	11	0	1	1	5	tahtay koraro	Haftom	2	Adebozt	404041402	Hiwot Desta Tekle	1	0	Merhawit Arefayne	03	2	11			3	1	6			2	0	1	0	1	0	0	0	0	0	0	0	0	0	0	0	0	0	0	2	2	2
2020-02-19T15:46:27.445+03			2020-02-19	11	0	1	1	5	tahtay koraro	Haftom	2	Adebozt	404041402	Hiwot Desta Tekle	1	0	Freweyni Arefayne	03	2	9			3	1	5			2	0	1	0	1	0	0	0	0	0	0	0	0	0	0	0	0	0	0	2	2	2
2020-02-19T15:46:27.445+03			2020-02-19	11	0	1	1	5	tahtay koraro	Haftom	2	Adebozt	404041402	Hiwot Desta Tekle	1	0	Kisanet Arefayne	03	2	4	59		0					2	0	1	0	1	0	0	0	0	0	0	0	0	0	0	0	0	0	0	2	2	2
2020-02-19T15:46:27.445+03			2020-02-19	11	0	1	1	5	tahtay koraro	Haftom	2	Adebozt	404041402	Hiwot Desta Tekle	1	0	Amanuel Arefayne	03	1	3	43		0					2	0	1	0	1	0	0	0	0	0	0	0	0	0	0	0	0	0	0	2	2	2
2020-02-19T08:40:27.704+03			2020-02-19	11	0	1	1	5	tahtay koraro	Haftom	2	Endaslase	404041416	Kiros Negasi Areaya	1	0	Goshu Yibrah Gebrekidan	01	1	51		2	3			1	2	2	0	1	0	1	0	0	0	0	0	0	0	0	0	0	0	0	0	0	2	1	2
2020-02-19T08:40:27.704+03			2020-02-19	11	0	1	1	5	tahtay koraro	Haftom	2	Endaslase	404041416	Kiros Negasi Areaya	1	0	Kiros Negasi Areaya	02	2	41		2	0			1	1	2	0	1	0	1	0	0	0	0	0	0	0	0	0	0	0	0	0	0	2	1	2
2020-02-19T08:40:27.704+03			2020-02-19	11	0	1	1	5	tahtay koraro	Haftom	2	Endaslase	404041416	Kiros Negasi Areaya	1	0	Bisrat Goshu	03	1	23		1	4	2		1	2	2	0	1	0	1	0	0	0	0	0	0	0	0	0	0	0	0	0	0	2	1	2
2020-02-19T08:40:27.704+03			2020-02-19	11	0	1	1	5	tahtay koraro	Haftom	2	Endaslase	404041416	Kiros Negasi Areaya	1	0	Belay Goshu	03	2	18		1	4	2		1	2	2	0	1	0	1	0	0	0	0	0	0	0	0	0	0	0	0	0	0	2	1	2
2020-02-19T08:40:27.704+03			2020-02-19	11	0	1	1	5	tahtay koraro	Haftom	2	Endaslase	404041416	Kiros Negasi Areaya	1	0	Eyeru Goshu	03	2	15		1	3	1	8		2	2	0	1	0	1	0	0	0	0	0	0	0	0	0	0	0	0	0	0	2	1	2
2020-02-19T08:40:27.704+03			2020-02-19	11	0	1	1	5	tahtay koraro	Haftom	2	Endaslase	404041416	Kiros Negasi Areaya	1	0	Yared Goshu	03	1	12			3	1	7			2	0	1	0	1	0	0	0	0	0	0	0	0	0	0	0	0	0	0	2	1	2
2020-02-19T08:40:27.704+03			2020-02-19	11	0	1	1	5	tahtay koraro	Haftom	2	Endaslase	404041416	Kiros Negasi Areaya	1	0	Nardos Goshu	03	2	10			3	1	3			2	0	1	0	1	0	0	0	0	0	0	0	0	0	0	0	0	0	0	2	1	2
2020-02-19T08:40:27.704+03			2020-02-19	11	0	1	1	5	tahtay koraro	Haftom	2	Endaslase	404041416	Kiros Negasi Areaya	1	0	Adiyam Goshu	03	2	6			0	2				2	0	1	0	1	0	0	0	0	0	0	0	0	0	0	0	0	0	0	2	1	2
2020-02-19T08:40:27.704+03			2020-02-19	11	0	1	1	5	tahtay koraro	Haftom	2	Endaslase	404041416	Kiros Negasi Areaya	1	0	Natnael Goshu	03	1	3	40		0					2	0	1	0	1	0	0	0	0	0	0	0	0	0	0	0	0	0	0	2	1	2
2020-02-18T10:25:43.662+03			2020-02-18	14	0	2	1	4	bule	Haro Walabu	1	Gasha	306011508	Tsehaynesh haile	1	0	Haile dawit	02	1	42		2	0			1	2	3	0	2	0	2	7	march april may june july august september	0	0	1	1	1	1	1	1	1	0	0	0	2	2	2
2020-02-18T10:25:43.662+03			2020-02-18	14	0	2	1	4	bule	Haro Walabu	1	Gasha	306011508	Tsehaynesh haile	1	0	Dawit haile	03	1	15		1	3	1	7		2	3	0	2	0	2	7	march april may june july august september	0	0	1	1	1	1	1	1	1	0	0	0	2	2	2
2020-02-18T10:25:43.662+03			2020-02-18	14	0	2	1	4	bule	Haro Walabu	1	Gasha	306011508	Tsehaynesh haile	1	0	Eyasu haile	03	1	10			3	1	2			3	0	2	0	2	7	march april may june july august september	0	0	1	1	1	1	1	1	1	0	0	0	2	2	2
2020-02-18T10:25:43.662+03			2020-02-18	14	0	2	1	4	bule	Haro Walabu	1	Gasha	306011508	Tsehaynesh haile	1	0	Nigist haile	03	2	12			3	1	3			3	0	2	0	2	7	march april may june july august september	0	0	1	1	1	1	1	1	1	0	0	0	2	2	2
2020-02-18T10:25:43.662+03			2020-02-18	14	0	2	1	4	bule	Haro Walabu	1	Gasha	306011508	Tsehaynesh haile	1	0	Mimi haile	03	2	3	38		0					3	0	2	0	2	7	march april may june july august september	0	0	1	1	1	1	1	1	1	0	0	0	2	2	2
2020-02-18T16:10:16.542+03			2020-02-18	11	0	1	1	5	tahtay koraro	Haftom	2	Endaba aron	404041414	Birhan Gebrezgabher Agedom	1	0	Zenebe weldegebreal	01	1	99		2	0			1	2	2	0	1	0	2	4	august september october november	0	0	0	0	0	0	0	1	1	1	1	0	2	1	1
2020-02-18T16:10:16.542+03			2020-02-18	11	0	1	1	5	tahtay koraro	Haftom	2	Endaba aron	404041414	Birhan Gebrezgabher Agedom	1	0	Birhan Gebrezgabher Agedom	02	2	34		2	0			1	1	2	0	1	0	2	4	august september october november	0	0	0	0	0	0	0	1	1	1	1	0	2	1	1
2020-02-18T16:10:16.542+03			2020-02-18	11	0	1	1	5	tahtay koraro	Haftom	2	Endaba aron	404041414	Birhan Gebrezgabher Agedom	1	0	Haben zenebe	03	1	9			0	2				2	0	1	0	2	4	august september october november	0	0	0	0	0	0	0	1	1	1	1	0	2	1	1
2020-02-18T16:10:16.542+03			2020-02-18	11	0	1	1	5	tahtay koraro	Haftom	2	Endaba aron	404041414	Birhan Gebrezgabher Agedom	1	0	Mahlet zenebe	03	2	3	41		0					2	0	1	0	2	4	august september october november	0	0	0	0	0	0	0	1	1	1	1	0	2	1	1
2020-02-18T16:10:16.542+03			2020-02-18	11	0	1	1	5	tahtay koraro	Haftom	2	Endaba aron	404041414	Birhan Gebrezgabher Agedom	1	0	Mehari Zenebe	03	1	0	4							2	0	1	0	2	4	august september october november	0	0	0	0	0	0	0	1	1	1	1	0	2	1	1
2020-02-17T14:48:04.543+03			2020-02-18	11	0	1	1	5	tahtay koraro	Haftom	2	Chumay	Masho desta hadgu	404041404	1	0	Kidane fiseha Gebrekidan	01	1	36		2	3			1	2	2	0	1	0	1	0	0	0	0	0	0	0	0	0	0	0	0	0	0	2	2	2
2020-02-17T14:48:04.543+03			2020-02-18	11	0	1	1	5	tahtay koraro	Haftom	2	Chumay	Masho desta hadgu	404041404	1	0	Masho desta hadgu	02	2	27		2	4			1	1	2	0	1	0	1	0	0	0	0	0	0	0	0	0	0	0	0	0	0	2	2	2
2020-02-17T14:48:04.543+03			2020-02-18	11	0	1	1	5	tahtay koraro	Haftom	2	Chumay	Masho desta hadgu	404041404	1	0	Kisanet kidane	03	2	2	28							2	0	1	0	1	0	0	0	0	0	0	0	0	0	0	0	0	0	0	2	2	2
2020-02-18T11:52:36.660+03			2020-02-18	14	0	2	1	4	bule	Haro Walabu	1	Gasha	306011501	Kefelech sebsibe	1	0	Sebsibe maryam	02	1	45		2	0			1	2	3	0	11	0	2	3	september october november	0	0	0	0	0	0	0	0	1	1	1	0	2	1	2
2020-02-18T11:52:36.660+03			2020-02-18	14	0	2	1	4	bule	Haro Walabu	1	Gasha	306011501	Kefelech sebsibe	1	0	Kefalew sebsibe	03	1	14			3	1	2			3	0	11	0	2	3	september october november	0	0	0	0	0	0	0	0	1	1	1	0	2	1	2
2020-02-18T11:52:36.660+03			2020-02-18	14	0	2	1	4	bule	Haro Walabu	1	Gasha	306011501	Kefelech sebsibe	1	0	Dawit sebsibe	03	1	9			3	1	2			3	0	11	0	2	3	september october november	0	0	0	0	0	0	0	0	1	1	1	0	2	1	2
2020-02-18T11:52:36.660+03			2020-02-18	14	0	2	1	4	bule	Haro Walabu	1	Gasha	306011501	Kefelech sebsibe	1	0	Meazaye sebsibe	03	2	6			0	2				3	0	11	0	2	3	september october november	0	0	0	0	0	0	0	0	1	1	1	0	2	1	2
2020-02-18T11:52:36.660+03			2020-02-18	14	0	2	1	4	bule	Haro Walabu	1	Gasha	306011501	Kefelech sebsibe	1	0	Tigistu sebsibe	03	1	3	30		0					3	0	11	0	2	3	september october november	0	0	0	0	0	0	0	0	1	1	1	0	2	1	2
2020-02-18T11:11:09.314+03			2020-02-18	14	0	2	1	4	bule	Haro Walabu	1	Gasha	306011502	Zena abera	1	0	Abera tadese	02	1	40		2	0			1	2	3	0	11	0	1	0	0	0	0	0	0	0	0	0	0	0	0	0	0	2	1	2
2020-02-18T11:11:09.314+03			2020-02-18	14	0	2	1	4	bule	Haro Walabu	1	Gasha	306011502	Zena abera	1	0	Misho Abera	03	1	15		1	3	2			2	3	0	11	0	1	0	0	0	0	0	0	0	0	0	0	0	0	0	0	2	1	2
2020-02-18T11:11:09.314+03			2020-02-18	14	0	2	1	4	bule	Haro Walabu	1	Gasha	306011502	Zena abera	1	0	Mihret Abera	03	1	13			3	1	1			3	0	11	0	1	0	0	0	0	0	0	0	0	0	0	0	0	0	0	2	1	2
2020-02-18T11:11:09.314+03			2020-02-18	14	0	2	1	4	bule	Haro Walabu	1	Gasha	306011502	Zena abera	1	0	Amsalech Abraham	03	2	11			3	1	1			3	0	11	0	1	0	0	0	0	0	0	0	0	0	0	0	0	0	0	2	1	2
2020-02-18T11:11:09.314+03			2020-02-18	14	0	2	1	4	bule	Haro Walabu	1	Gasha	306011502	Zena abera	1	0	Melaku Abera	03	1	9			3	1	1			3	0	11	0	1	0	0	0	0	0	0	0	0	0	0	0	0	0	0	2	1	2
2020-02-18T11:11:09.314+03			2020-02-18	14	0	2	1	4	bule	Haro Walabu	1	Gasha	306011502	Zena abera	1	0	Eyasu abera	03	1	6			0	2				3	0	11	0	1	0	0	0	0	0	0	0	0	0	0	0	0	0	0	2	1	2
2020-02-15T11:20:51.216+03			2020-02-15	14	0	2	1	4	gedeb	Banko tatetu	2	Helu	306022108	Wudnesh gedecho	1	0	Sitote gedecho	03	1	7			3	1	1			1	0	2	0	2	5	june july august september october	0	0	0	0	0	1	1	1	1	1	0	0	1	1	1
2020-02-15T11:20:51.216+03			2020-02-15	14	0	2	1	4	gedeb	Banko tatetu	2	Helu	306022108	Wudnesh gedecho	1	0	Desalegn gedecho	03	1	5			3	1	1			1	0	2	0	2	5	june july august september october	0	0	0	0	0	1	1	1	1	1	0	0	1	1	1
2020-02-15T11:20:51.216+03			2020-02-15	14	0	2	1	4	gedeb	Banko tatetu	2	Helu	306022108	Wudnesh gedecho	1	0	Mengedu gedecho	03	2	0	8							1	0	2	0	2	5	june july august september october	0	0	0	0	0	1	1	1	1	1	0	0	1	1	1
2020-02-17T11:58:04.378+03			2020-02-17	24	0	1	1	5	atsegede tsimbila	Htsats	2	My Tsetser	404041616	Negishom Nigussie Abrha	1	0	Tewelde Gebremariam	01	1	35		2	0			1	2	3	0	1	0	2	2	august september	0	0	0	0	0	0	0	1	1	0	0	0	2	1	1
2020-02-17T11:58:04.378+03			2020-02-17	24	0	1	1	5	atsegede tsimbila	Htsats	2	My Tsetser	404041616	Negishom Nigussie Abrha	1	0	Negishom Nigussie	02	2	30		2	0			1	1	3	0	1	0	2	2	august september	0	0	0	0	0	0	0	1	1	0	0	0	2	1	1
2020-02-17T11:58:04.378+03			2020-02-17	24	0	1	1	5	atsegede tsimbila	Htsats	2	My Tsetser	404041616	Negishom Nigussie Abrha	1	0	Meseret Tewelde	03	2	5			0	2				3	0	1	0	2	2	august september	0	0	0	0	0	0	0	1	1	0	0	0	2	1	1
2020-02-17T11:58:04.378+03			2020-02-17	24	0	1	1	5	atsegede tsimbila	Htsats	2	My Tsetser	404041616	Negishom Nigussie Abrha	1	0	Alay Tewelde	03	1	0	11							3	0	1	0	2	2	august september	0	0	0	0	0	0	0	1	1	0	0	0	2	1	1
2020-02-16T11:18:33.690+03			2020-02-16	24	0	1	1	5	atsegede tsimbila	Simret	1	My lemin	404041708	Birkti Gebrewahid Hagos	1	0	Birkti Gebrewahid Hagos	01	2	35		3	0			1	1	1	0	10	0	1	0	0	0	0	0	0	0	0	0	0	0	0	0	0	2	2	2
2020-02-16T11:18:33.690+03			2020-02-16	24	0	1	1	5	atsegede tsimbila	Simret	1	My lemin	404041708	Birkti Gebrewahid Hagos	1	0	Angesom Alene	03	1	13			3	1	4			1	0	10	0	1	0	0	0	0	0	0	0	0	0	0	0	0	0	0	2	2	2
2020-02-16T11:18:33.690+03			2020-02-16	24	0	1	1	5	atsegede tsimbila	Simret	1	My lemin	404041708	Birkti Gebrewahid Hagos	1	0	Daniel Alene	03	1	13			3	1	2			1	0	10	0	1	0	0	0	0	0	0	0	0	0	0	0	0	0	0	2	2	2
2020-02-16T11:18:33.690+03			2020-02-16	24	0	1	1	5	atsegede tsimbila	Simret	1	My lemin	404041708	Birkti Gebrewahid Hagos	1	0	Arsema Solomon	03	2	4	56		0					1	0	10	0	1	0	0	0	0	0	0	0	0	0	0	0	0	0	0	2	2	2
2020-02-16T11:18:33.690+03			2020-02-16	24	0	1	1	5	atsegede tsimbila	Simret	1	My lemin	404041708	Birkti Gebrewahid Hagos	1	0	Temesgen Solomon	03	1	3	37		0					1	0	10	0	1	0	0	0	0	0	0	0	0	0	0	0	0	0	0	2	2	2
2020-02-16T14:30:03.367+03			2020-02-16	24	0	1	1	5	atsegede tsimbila	Simret	1	My lemin	404041706	Shewit Gebrewahid Assefa	1	0	Gebreamlak Weldegebriel	01	1	25		2	3			1	2	3	0	1	0	1	0	0	0	0	0	0	0	0	0	0	0	0	0	0	2	2	2
2020-02-16T14:30:03.367+03			2020-02-16	24	0	1	1	5	atsegede tsimbila	Simret	1	My lemin	404041706	Shewit Gebrewahid Assefa	1	0	Shewit Gebrewahid Assefa	02	2	20		2	3	2		1	1	3	0	1	0	1	0	0	0	0	0	0	0	0	0	0	0	0	0	0	2	2	2
2020-02-16T14:30:03.367+03			2020-02-16	24	0	1	1	5	atsegede tsimbila	Simret	1	My lemin	404041706	Shewit Gebrewahid Assefa	1	0	Tahgas Gebreamlak	03	2	2	34							3	0	1	0	1	0	0	0	0	0	0	0	0	0	0	0	0	0	0	2	2	2
2020-02-17T09:47:27.478+03			2020-02-17	24	0	1	1	5	atsegede tsimbila	Htsats	2	Hitsats	404041602	Freweini Nigussie Beyene	1	0	Gidey Gebrehiwot	01	1	45		2	3			1	2	3	0	1	0	2	2	august september	0	0	0	0	0	0	0	1	1	0	0	0	2	1	2
2020-02-17T09:47:27.478+03			2020-02-17	24	0	1	1	5	atsegede tsimbila	Htsats	2	Hitsats	404041602	Freweini Nigussie Beyene	1	0	Freweini Nigussie	02	2	36		2	3			1	1	3	0	1	0	2	2	august september	0	0	0	0	0	0	0	1	1	0	0	0	2	1	2
2020-02-17T09:47:27.478+03			2020-02-17	24	0	1	1	5	atsegede tsimbila	Htsats	2	Hitsats	404041602	Freweini Nigussie Beyene	1	0	Rahel Gidey	03	2	14			3	1	7			3	0	1	0	2	2	august september	0	0	0	0	0	0	0	1	1	0	0	0	2	1	2
2020-02-17T09:47:27.478+03			2020-02-17	24	0	1	1	5	atsegede tsimbila	Htsats	2	Hitsats	404041602	Freweini Nigussie Beyene	1	0	Birtukan Gidey	03	2	11			3	1	5			3	0	1	0	2	2	august september	0	0	0	0	0	0	0	1	1	0	0	0	2	1	2
2020-02-17T09:47:27.478+03			2020-02-17	24	0	1	1	5	atsegede tsimbila	Htsats	2	Hitsats	404041602	Freweini Nigussie Beyene	1	0	Maebel Gidey	03	1	8			3	1	2			3	0	1	0	2	2	august september	0	0	0	0	0	0	0	1	1	0	0	0	2	1	2
2020-02-17T09:47:27.478+03			2020-02-17	24	0	1	1	5	atsegede tsimbila	Htsats	2	Hitsats	404041602	Freweini Nigussie Beyene	1	0	Aron Gidey	03	1	5			0	2				3	0	1	0	2	2	august september	0	0	0	0	0	0	0	1	1	0	0	0	2	1	2
2020-02-17T09:47:27.478+03			2020-02-17	24	0	1	1	5	atsegede tsimbila	Htsats	2	Hitsats	404041602	Freweini Nigussie Beyene	1	0	Wkiyanos Gidey	03	2	2	28							3	0	1	0	2	2	august september	0	0	0	0	0	0	0	1	1	0	0	0	2	1	2
2020-02-16T10:21:59.325+03			2020-02-16	24	0	1	1	5	atsegede tsimbila	Simret	1	My lemin	404041710	Mebriht Alene Teklehaymanot	1	0	Mebriht Alene Teklehaymanot	01	2	19		3	3	2		1	1	1	0	13	Gold Mining	2	2	july august	0	0	0	0	0	0	1	1	0	0	0	0	2	2	2
2020-02-16T10:21:59.325+03			2020-02-16	24	0	1	1	5	atsegede tsimbila	Simret	1	My lemin	404041710	Mebriht Alene Teklehaymanot	1	0	Liwam Gebru Sertse	03	2	2	33							1	0	13	Gold Mining	2	2	july august	0	0	0	0	0	0	1	1	0	0	0	0	2	2	2
2020-02-17T13:01:58.040+03			2020-02-17	24	0	1	1	5	atsegede tsimbila	Htsats	2	Hitsats	404041608	Abadit Muesho Hailemariam	1	0	Mebrahetom Hagos	01	1	28		2	3			1	2	3	0	1	0	1	0	0	0	0	0	0	0	0	0	0	0	0	0	0	2	2	2
2020-02-17T13:01:58.040+03			2020-02-17	24	0	1	1	5	atsegede tsimbila	Htsats	2	Hitsats	404041608	Abadit Muesho Hailemariam	1	0	Abadit Muesho Hailemariam	02	2	22		2	3	2		1	1	3	0	1	0	1	0	0	0	0	0	0	0	0	0	0	0	0	0	0	2	2	2
2020-02-17T13:01:58.040+03			2020-02-17	24	0	1	1	5	atsegede tsimbila	Htsats	2	Hitsats	404041608	Abadit Muesho Hailemariam	1	0	Yared Mebrahetom	03	1	2	25							3	0	1	0	1	0	0	0	0	0	0	0	0	0	0	0	0	0	0	2	2	2
2020-02-16T12:06:52.854+03			2020-02-16	24	0	1	1	5	atsegede tsimbila	Simret	1	My lemin	404041711	Nigsti Beyene Gesesew	1	0	Abrehet Gebreslasie Gomera	01	2	57		3	0			1	2	1	0	10	0	2	2	july august	0	0	0	0	0	0	1	1	0	0	0	0	2	2	2
2020-02-16T12:06:52.854+03			2020-02-16	24	0	1	1	5	atsegede tsimbila	Simret	1	My lemin	404041711	Nigsti Beyene Gesesew	1	0	Kalayu Beyene	03	1	25		1	3			1	2	1	0	10	0	2	2	july august	0	0	0	0	0	0	1	1	0	0	0	0	2	2	2
2020-02-16T12:06:52.854+03			2020-02-16	24	0	1	1	5	atsegede tsimbila	Simret	1	My lemin	404041711	Nigsti Beyene Gesesew	1	0	Nigsti Beyene Gesesew	03	2	21		3	3	2		1	1	1	0	10	0	2	2	july august	0	0	0	0	0	0	1	1	0	0	0	0	2	2	2
2020-02-16T12:06:52.854+03			2020-02-16	24	0	1	1	5	atsegede tsimbila	Simret	1	My lemin	404041711	Nigsti Beyene Gesesew	1	0	Kiflay Beyene	03	1	20		1	3	2		1	2	1	0	10	0	2	2	july august	0	0	0	0	0	0	1	1	0	0	0	0	2	2	2
2020-02-16T12:06:52.854+03			2020-02-16	24	0	1	1	5	atsegede tsimbila	Simret	1	My lemin	404041711	Nigsti Beyene Gesesew	1	0	Medhin Beyene	03	2	19		1	3	2		1	2	1	0	10	0	2	2	july august	0	0	0	0	0	0	1	1	0	0	0	0	2	2	2
2020-02-16T12:06:52.854+03			2020-02-16	24	0	1	1	5	atsegede tsimbila	Simret	1	My lemin	404041711	Nigsti Beyene Gesesew	1	0	Akberet Abrhaley	05	2	3	36		0					1	0	10	0	2	2	july august	0	0	0	0	0	0	1	1	0	0	0	0	2	2	2
2020-02-16T13:34:41.102+03			2020-02-16	24	0	1	1	5	atsegede tsimbila	Simret	1	My daero	404041707	Zimam Asmelash Mehari	1	0	Zimam Asmelash Mehari	01	2	29		3	0			1	1	1	0	1	0	2	2	july september	0	0	0	0	0	0	1	0	1	0	0	0	2	2	2
2020-02-16T13:34:41.102+03			2020-02-16	24	0	1	1	5	atsegede tsimbila	Simret	1	My daero	404041707	Zimam Asmelash Mehari	1	0	Elsa Berihu	03	2	13			3	1	3			1	0	1	0	2	2	july september	0	0	0	0	0	0	1	0	1	0	0	0	2	2	2
2020-02-16T13:34:41.102+03			2020-02-16	24	0	1	1	5	atsegede tsimbila	Simret	1	My daero	404041707	Zimam Asmelash Mehari	1	0	Robel Tekleab Gebremeskel	03	1	10			3	1	2			1	0	1	0	2	2	july september	0	0	0	0	0	0	1	0	1	0	0	0	2	2	2
2020-02-16T13:34:41.102+03			2020-02-16	24	0	1	1	5	atsegede tsimbila	Simret	1	My daero	404041707	Zimam Asmelash Mehari	1	0	Alay Tekleab	03	1	2	35							1	0	1	0	2	2	july september	0	0	0	0	0	0	1	0	1	0	0	0	2	2	2
2020-02-17T10:58:12.902+03			2020-02-17	24	0	1	1	5	atsegede tsimbila	Htsats	2	Hitsats	404041605	Haymanot Gebreegziabher Tesfu	1	0	Birhane Hadush	01	1	41		2	0			1	2	3	0	1	0	2	3	july august september	0	0	0	0	0	0	1	1	1	0	0	0	2	2	2
2020-02-17T10:58:12.902+03			2020-02-17	24	0	1	1	5	atsegede tsimbila	Htsats	2	Hitsats	404041605	Haymanot Gebreegziabher Tesfu	1	0	Haymanot Gebreegziabher	02	2	34		2	0			1	1	3	0	1	0	2	3	july august september	0	0	0	0	0	0	1	1	1	0	0	0	2	2	2
2020-02-17T10:58:12.902+03			2020-02-17	24	0	1	1	5	atsegede tsimbila	Htsats	2	Hitsats	404041605	Haymanot Gebreegziabher Tesfu	1	0	Rigat Birhane	03	2	18		1	4	1	11	1	2	3	0	1	0	2	3	july august september	0	0	0	0	0	0	1	1	1	0	0	0	2	2	2
2020-02-17T10:58:12.902+03			2020-02-17	24	0	1	1	5	atsegede tsimbila	Htsats	2	Hitsats	404041605	Haymanot Gebreegziabher Tesfu	1	0	Asmeret Birhane	03	2	16		1	4	1	10		2	3	0	1	0	2	3	july august september	0	0	0	0	0	0	1	1	1	0	0	0	2	2	2
2020-02-17T10:58:12.902+03			2020-02-17	24	0	1	1	5	atsegede tsimbila	Htsats	2	Hitsats	404041605	Haymanot Gebreegziabher Tesfu	1	0	Dejat Birhane	03	1	14			3	2				3	0	1	0	2	3	july august september	0	0	0	0	0	0	1	1	1	0	0	0	2	2	2
2020-02-17T10:58:12.902+03			2020-02-17	24	0	1	1	5	atsegede tsimbila	Htsats	2	Hitsats	404041605	Haymanot Gebreegziabher Tesfu	1	0	Shimendi Birhane	03	1	12			3	1	5			3	0	1	0	2	3	july august september	0	0	0	0	0	0	1	1	1	0	0	0	2	2	2
2020-02-17T10:58:12.902+03			2020-02-17	24	0	1	1	5	atsegede tsimbila	Htsats	2	Hitsats	404041605	Haymanot Gebreegziabher Tesfu	1	0	Rahel Birhane	03	2	7			3	1	1			3	0	1	0	2	3	july august september	0	0	0	0	0	0	1	1	1	0	0	0	2	2	2
2020-02-17T10:58:12.902+03			2020-02-17	24	0	1	1	5	atsegede tsimbila	Htsats	2	Hitsats	404041605	Haymanot Gebreegziabher Tesfu	1	0	Hiyab Birhane	03	2	4	49		0					3	0	1	0	2	3	july august september	0	0	0	0	0	0	1	1	1	0	0	0	2	2	2
2020-02-17T10:58:12.902+03			2020-02-17	24	0	1	1	5	atsegede tsimbila	Htsats	2	Hitsats	404041605	Haymanot Gebreegziabher Tesfu	1	0	Hiwan Birhane	03	2	2	25							3	0	1	0	2	3	july august september	0	0	0	0	0	0	1	1	1	0	0	0	2	2	2
2020-02-17T13:55:05.214+03			2020-02-17	24	0	1	1	5	atsegede tsimbila	Htsats	2	Hitsats	404041604	Masho Berihu Tafere	1	0	Masho Berihu Tafere	01	2	28		5	3			1	1	1	0	13	Gold Mining	2	2	july august	0	0	0	0	0	0	1	1	0	0	0	0	2	2	2
2020-02-17T13:55:05.214+03			2020-02-17	24	0	1	1	5	atsegede tsimbila	Htsats	2	Hitsats	404041604	Masho Berihu Tafere	1	0	Shewit Kahsay	03	2	9			3	1	2			1	0	13	Gold Mining	2	2	july august	0	0	0	0	0	0	1	1	0	0	0	0	2	2	2
2020-02-17T13:55:05.214+03			2020-02-17	24	0	1	1	5	atsegede tsimbila	Htsats	2	Hitsats	404041604	Masho Berihu Tafere	1	0	Haftom Kahsay	03	1	3	42		0					1	0	13	Gold Mining	2	2	july august	0	0	0	0	0	0	1	1	0	0	0	0	2	2	2
2020-02-14T15:27:57.443+03			2020-02-14	14	0	2	1	4	gedeb	Gedeb Gubata	1	Kumudicha	306020311	Tesfanesh shiferaw	1	0	Gezahegn gemede	02	1	42		2	3			1	2	3	0	1	0	2	5	june july august september october	0	0	0	0	0	1	1	1	1	1	0	0	2	2	2
2020-02-14T15:27:57.443+03			2020-02-14	14	0	2	1	4	gedeb	Gedeb Gubata	1	Kumudicha	306020311	Tesfanesh shiferaw	1	0	Yisak gezahegn	03	1	18		1	3	2		1	2	3	0	1	0	2	5	june july august september october	0	0	0	0	0	1	1	1	1	1	0	0	2	2	2
2020-02-14T15:27:57.443+03			2020-02-14	14	0	2	1	4	gedeb	Gedeb Gubata	1	Kumudicha	306020311	Tesfanesh shiferaw	1	0	Bereket gezahegn	03	2	17		1	3	1	4		2	3	0	1	0	2	5	june july august september october	0	0	0	0	0	1	1	1	1	1	0	0	2	2	2
2020-02-14T15:27:57.443+03			2020-02-14	14	0	2	1	4	gedeb	Gedeb Gubata	1	Kumudicha	306020311	Tesfanesh shiferaw	1	0	Genet gezahegn	03	2	11			3	1	1			3	0	1	0	2	5	june july august september october	0	0	0	0	0	1	1	1	1	1	0	0	2	2	2
2020-02-14T15:27:57.443+03			2020-02-14	14	0	2	1	4	gedeb	Gedeb Gubata	1	Kumudicha	306020311	Tesfanesh shiferaw	1	0	Gelgelew gezahegn	03	1	10			3	1	2			3	0	1	0	2	5	june july august september october	0	0	0	0	0	1	1	1	1	1	0	0	2	2	2
2020-02-14T15:27:57.443+03			2020-02-14	14	0	2	1	4	gedeb	Gedeb Gubata	1	Kumudicha	306020311	Tesfanesh shiferaw	1	0	Eliyas gezahegn	03	1	8			3	2				3	0	1	0	2	5	june july august september october	0	0	0	0	0	1	1	1	1	1	0	0	2	2	2
2020-02-14T15:27:57.443+03			2020-02-14	14	0	2	1	4	gedeb	Gedeb Gubata	1	Kumudicha	306020311	Tesfanesh shiferaw	1	0	Tihtina gezahegn	03	2	6			0	2				3	0	1	0	2	5	june july august september october	0	0	0	0	0	1	1	1	1	1	0	0	2	2	2
2020-02-14T15:27:57.443+03			2020-02-14	14	0	2	1	4	gedeb	Gedeb Gubata	1	Kumudicha	306020311	Tesfanesh shiferaw	1	0	Beredu gezahegn	03	2	5			0	2				3	0	1	0	2	5	june july august september october	0	0	0	0	0	1	1	1	1	1	0	0	2	2	2
2020-02-15T13:32:32.212+03			2020-02-15	14	0	2	1	4	gedeb	Banko tatetu	2	Layo 02	306022109	Dekayo gobena	1	0	Gemeda gobena	03	1	12			3	1	3			1	0	1	0	2	6	may june july august september	0	0	0	0	1	1	1	1	1	0	0	0	1	2	2
2020-02-15T13:32:32.212+03			2020-02-15	14	0	2	1	4	gedeb	Banko tatetu	2	Layo 02	306022109	Dekayo gobena	1	0	Betelhem gemeda	03	2	10			3	1	1			1	0	1	0	2	6	may june july august september	0	0	0	0	1	1	1	1	1	0	0	0	1	2	2
2020-02-15T13:32:32.212+03			2020-02-15	14	0	2	1	4	gedeb	Banko tatetu	2	Layo 02	306022109	Dekayo gobena	1	0	Tedi gobena	03	1	8			3	1	2			1	0	1	0	2	6	may june july august september	0	0	0	0	1	1	1	1	1	0	0	0	1	2	2
2020-02-15T13:32:32.212+03			2020-02-15	14	0	2	1	4	gedeb	Banko tatetu	2	Layo 02	306022109	Dekayo gobena	1	0	Mulalem gobena	03	1	6			0	2				1	0	1	0	2	6	may june july august september	0	0	0	0	1	1	1	1	1	0	0	0	1	2	2
2020-02-15T13:32:32.212+03			2020-02-15	14	0	2	1	4	gedeb	Banko tatetu	2	Layo 02	306022109	Dekayo gobena	1	0	Selam gobena	03	2	4	48		0					1	0	1	0	2	6	may june july august september	0	0	0	0	1	1	1	1	1	0	0	0	1	2	2
2020-02-15T13:32:32.212+03			2020-02-15	14	0	2	1	4	gedeb	Banko tatetu	2	Layo 02	306022109	Dekayo gobena	1	0	Melkamu gobena	03	1	26		1	0			2	2	1	0	1	0	2	6	may june july august september	0	0	0	0	1	1	1	1	1	0	0	0	1	2	2
2020-02-15T12:51:27.275+03			2020-02-15	14	0	2	1	4	gedeb	Banko tatetu	2	01	306022102	Bereket tamrat	1	0	Temesgen tamrat	03	1	17		1	3	1	4		2	1	0	2	0	2	12	option_1 option_2 march april may june july august september october november december	1	1	1	1	1	1	1	1	1	1	1	1	1	2	2
2020-02-15T12:51:27.275+03			2020-02-15	14	0	2	1	4	gedeb	Banko tatetu	2	01	306022102	Bereket tamrat	1	0	Betelhem tamrat	03	2	9			0	2				1	0	2	0	2	12	option_1 option_2 march april may june july august september october november december	1	1	1	1	1	1	1	1	1	1	1	1	1	2	2
2020-02-15T12:51:27.275+03			2020-02-15	14	0	2	1	4	gedeb	Banko tatetu	2	01	306022102	Bereket tamrat	1	0	Wudneh tamrat	03	1	7			0	2				1	0	2	0	2	12	option_1 option_2 march april may june july august september october november december	1	1	1	1	1	1	1	1	1	1	1	1	1	2	2
2020-02-15T12:51:27.275+03			2020-02-15	14	0	2	1	4	gedeb	Banko tatetu	2	01	306022102	Bereket tamrat	1	0	Zelalem tamrat	03	1	4	48		0					1	0	2	0	2	12	option_1 option_2 march april may june july august september october november december	1	1	1	1	1	1	1	1	1	1	1	1	1	2	2
2020-02-15T12:03:01.509+03			2020-02-15	14	0	2	1	4	gedeb	Banko tatetu	2	Mender 04	306022101	Mare atara	1	0	Atara maro	02	1	50		2	0			1	2	3	0	2	0	2	12	option_1 option_2 march april may june july august september october november december	1	1	1	1	1	1	1	1	1	1	1	1	2	2	2
2020-02-15T12:03:01.509+03			2020-02-15	14	0	2	1	4	gedeb	Banko tatetu	2	Mender 04	306022101	Mare atara	1	0	Tseganesh atara	03	2	8			0	2				3	0	2	0	2	12	option_1 option_2 march april may june july august september october november december	1	1	1	1	1	1	1	1	1	1	1	1	2	2	2
2020-02-15T12:03:01.509+03			2020-02-15	14	0	2	1	4	gedeb	Banko tatetu	2	Mender 04	306022101	Mare atara	1	0	Alemnesh atara	03	2	7			0	2				3	0	2	0	2	12	option_1 option_2 march april may june july august september october november december	1	1	1	1	1	1	1	1	1	1	1	1	2	2	2
2020-02-15T12:03:01.509+03			2020-02-15	14	0	2	1	4	gedeb	Banko tatetu	2	Mender 04	306022101	Mare atara	1	0	Burtukuan atatra	03	2	6			0	2				3	0	2	0	2	12	option_1 option_2 march april may june july august september october november december	1	1	1	1	1	1	1	1	1	1	1	1	2	2	2
2020-02-15T12:03:01.509+03			2020-02-15	14	0	2	1	4	gedeb	Banko tatetu	2	Mender 04	306022101	Mare atara	1	0	Tsehaynesh atara	03	2	5			0	2				3	0	2	0	2	12	option_1 option_2 march april may june july august september october november december	1	1	1	1	1	1	1	1	1	1	1	1	2	2	2
2020-02-15T08:53:28.172+03			2020-02-15	14	0	2	1	4	gedeb	Gedeb Gubata	1	Aladu liyu	306020315	Shibo dido	1	0	Dido adula	02	1	55		2	0			1	2	3	0	1	0	2	5	june july august september october	0	0	0	0	0	1	1	1	1	1	0	0	2	2	2
2020-02-15T08:53:28.172+03			2020-02-15	14	0	2	1	4	gedeb	Gedeb Gubata	1	Aladu liyu	306020315	Shibo dido	1	0	Adanech dido	03	2	15		1	0	2			2	3	0	1	0	2	5	june july august september october	0	0	0	0	0	1	1	1	1	1	0	0	2	2	2
2020-02-15T08:53:28.172+03			2020-02-15	14	0	2	1	4	gedeb	Gedeb Gubata	1	Aladu liyu	306020315	Shibo dido	1	0	Gelgelew dido	03	1	20		1	0	2		1	2	3	0	1	0	2	5	june july august september october	0	0	0	0	0	1	1	1	1	1	0	0	2	2	2
2020-02-15T08:53:28.172+03			2020-02-15	14	0	2	1	4	gedeb	Gedeb Gubata	1	Aladu liyu	306020315	Shibo dido	1	0	Tamru dido	03	1	12			0	2				3	0	1	0	2	5	june july august september october	0	0	0	0	0	1	1	1	1	1	0	0	2	2	2
2020-02-15T08:53:28.172+03			2020-02-15	14	0	2	1	4	gedeb	Gedeb Gubata	1	Aladu liyu	306020315	Shibo dido	1	0	Fikru dido	03	1	10			0	2				3	0	1	0	2	5	june july august september october	0	0	0	0	0	1	1	1	1	1	0	0	2	2	2
2020-02-15T08:53:28.172+03			2020-02-15	14	0	2	1	4	gedeb	Gedeb Gubata	1	Aladu liyu	306020315	Shibo dido	1	0	Maryam dido	03	1	18		1	0	2		1	2	3	0	1	0	2	5	june july august september october	0	0	0	0	0	1	1	1	1	1	0	0	2	2	2
2020-02-15T07:31:23.498+03			2020-02-15	14	0	2	1	4	gedeb	Gedeb Gubata	1	Mechicha	306020306	Fantu teko	1	0	Shoti buticho	02	1	35		2	0			1	2	3	0	1	0	2	7	may june july august september october november	0	0	0	0	1	1	1	1	1	1	1	0	2	2	2
2020-02-15T07:31:23.498+03			2020-02-15	14	0	2	1	4	gedeb	Gedeb Gubata	1	Mechicha	306020306	Fantu teko	1	0	Genet shoti	03	2	14			3	1	5			3	0	1	0	2	7	may june july august september october november	0	0	0	0	1	1	1	1	1	1	1	0	2	2	2
2020-02-15T07:31:23.498+03			2020-02-15	14	0	2	1	4	gedeb	Gedeb Gubata	1	Mechicha	306020306	Fantu teko	1	0	Yisak shoti	03	1	10			3	1	2			3	0	1	0	2	7	may june july august september october november	0	0	0	0	1	1	1	1	1	1	1	0	2	2	2
2020-02-15T07:31:23.498+03			2020-02-15	14	0	2	1	4	gedeb	Gedeb Gubata	1	Mechicha	306020306	Fantu teko	1	0	Eliyas shoti	03	1	8			3	1	2			3	0	1	0	2	7	may june july august september october november	0	0	0	0	1	1	1	1	1	1	1	0	2	2	2
2020-02-14T10:54:33.361+03			2020-02-14	14	0	2	1	4	gedeb	Gedeb Gubata	1	Borcha	306020310	Zinash Tariku shiferaw	1	0	Haimanot tariku	03	1	16		1	3	1	3		2	1	0	1	0	2	7	april may june july august september october	0	0	0	1	1	1	1	1	1	1	0	0	2	2	2
2020-02-14T10:54:33.361+03			2020-02-14	14	0	2	1	4	gedeb	Gedeb Gubata	1	Borcha	306020310	Zinash Tariku shiferaw	1	0	Abebe tariku	03	1	14			3	1	5			1	0	1	0	2	7	april may june july august september october	0	0	0	1	1	1	1	1	1	1	0	0	2	2	2
2020-02-14T10:54:33.361+03			2020-02-14	14	0	2	1	4	gedeb	Gedeb Gubata	1	Borcha	306020310	Zinash Tariku shiferaw	1	0	Melkamu tariku	03	1	10			3	1	2			1	0	1	0	2	7	april may june july august september october	0	0	0	1	1	1	1	1	1	1	0	0	2	2	2
2020-02-14T10:54:33.361+03			2020-02-14	14	0	2	1	4	gedeb	Gedeb Gubata	1	Borcha	306020310	Zinash Tariku shiferaw	1	0	Zekiyos tariku	03	1	6			3	1	1			1	0	1	0	2	7	april may june july august september october	0	0	0	1	1	1	1	1	1	1	0	0	2	2	2
2020-02-14T10:54:33.361+03			2020-02-14	14	0	2	1	4	gedeb	Gedeb Gubata	1	Borcha	306020310	Zinash Tariku shiferaw	1	0	Gebeyanesh tariku	03	2	4	48		0					1	0	1	0	2	7	april may june july august september october	0	0	0	1	1	1	1	1	1	1	0	0	2	2	2
2020-02-15T14:45:30.244+03			2020-02-15	21	0	2	1	4	south ari	Mama	2	Godtre	309010406	Gete Deydako	1	0	Dengershe Gaydegalo	01	1	41		2	0			1	2	3	0	1	0	1	0	0	0	0	0	0	0	0	0	0	0	0	0	0	2	2	2
2020-02-15T14:45:30.244+03			2020-02-15	21	0	2	1	4	south ari	Mama	2	Godtre	309010406	Gete Deydako	1	0	Gete Deydako	02	2	36		2	0			1	1	3	0	1	0	1	0	0	0	0	0	0	0	0	0	0	0	0	0	0	2	2	2
2020-02-15T14:45:30.244+03			2020-02-15	21	0	2	1	4	south ari	Mama	2	Godtre	309010406	Gete Deydako	1	0	Mantaye Dengershe	03	1	5			0	2				3	0	1	0	1	0	0	0	0	0	0	0	0	0	0	0	0	0	0	2	2	2
2020-02-15T14:45:30.244+03			2020-02-15	21	0	2	1	4	south ari	Mama	2	Godtre	309010406	Gete Deydako	1	0	Belaynesh Dengershe	03	2	2	28							3	0	1	0	1	0	0	0	0	0	0	0	0	0	0	0	0	0	0	2	2	2
2020-02-16T09:51:54.464+03			2020-02-16	21	0	2	1	4	south ari	Chelegod	1	Sholaber	309010606	Roman Muli	1	0	Adefris Mamo	01	1	36		2	0			1	2	3	0	1	0	1	0	0	0	0	0	0	0	0	0	0	0	0	0	0	2	1	2
2020-02-16T09:51:54.464+03			2020-02-16	21	0	2	1	4	south ari	Chelegod	1	Sholaber	309010606	Roman Muli	1	0	Roman Muli	02	2	31		2	0			1	1	3	0	1	0	1	0	0	0	0	0	0	0	0	0	0	0	0	0	0	2	1	2
2020-02-16T09:51:54.464+03			2020-02-16	21	0	2	1	4	south ari	Chelegod	1	Sholaber	309010606	Roman Muli	1	0	Tigist Adefris	03	2	10			2	1	1			3	0	1	0	1	0	0	0	0	0	0	0	0	0	0	0	0	0	0	2	1	2
2020-02-16T09:51:54.464+03			2020-02-16	21	0	2	1	4	south ari	Chelegod	1	Sholaber	309010606	Roman Muli	1	0	Wendu Adefris	03	1	7			2	1	0			3	0	1	0	1	0	0	0	0	0	0	0	0	0	0	0	0	0	0	2	1	2
2020-02-16T09:51:54.464+03			2020-02-16	21	0	2	1	4	south ari	Chelegod	1	Sholaber	309010606	Roman Muli	1	0	Tinbit Adefris	03	2	5			0	2				3	0	1	0	1	0	0	0	0	0	0	0	0	0	0	0	0	0	0	2	1	2
2020-02-16T11:40:00.173+03			2020-02-16	21	0	2	1	4	south ari	Chelegod	1	M/Gamal	0000000000	Aselefech Tsegaye	2	The saving group interrupted the activities	Getahun Belamo	01	1	48		2	0			1	2	3	0	1	0	1	0	0	0	0	0	0	0	0	0	0	0	0	0	0	2	2	2
2020-02-16T11:40:00.173+03			2020-02-16	21	0	2	1	4	south ari	Chelegod	1	M/Gamal	0000000000	Aselefech Tsegaye	2	The saving group interrupted the activities	Aselefech Tsegaye	02	2	38		2	0			1	1	3	0	1	0	1	0	0	0	0	0	0	0	0	0	0	0	0	0	0	2	2	2
2020-02-16T11:40:00.173+03			2020-02-16	21	0	2	1	4	south ari	Chelegod	1	M/Gamal	0000000000	Aselefech Tsegaye	2	The saving group interrupted the activities	Hirut Getahun	03	2	22		3	3	2		1	2	3	0	1	0	1	0	0	0	0	0	0	0	0	0	0	0	0	0	0	2	2	2
2020-02-16T11:40:00.173+03			2020-02-16	21	0	2	1	4	south ari	Chelegod	1	M/Gamal	0000000000	Aselefech Tsegaye	2	The saving group interrupted the activities	Dibo Getahun	03	2	20		1	0	2		1	2	3	0	1	0	1	0	0	0	0	0	0	0	0	0	0	0	0	0	0	2	2	2
2020-02-16T11:40:00.173+03			2020-02-16	21	0	2	1	4	south ari	Chelegod	1	M/Gamal	0000000000	Aselefech Tsegaye	2	The saving group interrupted the activities	Tsehay Getahun	03	2	17		1	3	1	4		2	3	0	1	0	1	0	0	0	0	0	0	0	0	0	0	0	0	0	0	2	2	2
2020-02-16T11:40:00.173+03			2020-02-16	21	0	2	1	4	south ari	Chelegod	1	M/Gamal	0000000000	Aselefech Tsegaye	2	The saving group interrupted the activities	Etalem Getahun	03	2	10			2	1	1			3	0	1	0	1	0	0	0	0	0	0	0	0	0	0	0	0	0	0	2	2	2
2020-02-16T11:40:00.173+03			2020-02-16	21	0	2	1	4	south ari	Chelegod	1	M/Gamal	0000000000	Aselefech Tsegaye	2	The saving group interrupted the activities	Chanyalew Getahun	03	1	7			0	1	0			3	0	1	0	1	0	0	0	0	0	0	0	0	0	0	0	0	0	0	2	2	2
2020-02-16T11:40:00.173+03			2020-02-16	21	0	2	1	4	south ari	Chelegod	1	M/Gamal	0000000000	Aselefech Tsegaye	2	The saving group interrupted the activities	Birhanesh Getahun	03	2	4	56		0					3	0	1	0	1	0	0	0	0	0	0	0	0	0	0	0	0	0	0	2	2	2
2020-02-16T12:31:01.969+03			2020-02-16	21	0	2	1	4	south ari	Chelegod	1	Bulamer	309010616	Misrach Cheneke	1	0	Mamush Hamid	01	1	33		2	3			1	2	3	0	1	0	1	0	0	0	0	0	0	0	0	0	0	0	0	0	0	2	2	1
2020-02-16T12:31:01.969+03			2020-02-16	21	0	2	1	4	south ari	Chelegod	1	Bulamer	309010616	Misrach Cheneke	1	0	Misrach Cheneke	02	2	26		2	3			1	1	3	0	1	0	1	0	0	0	0	0	0	0	0	0	0	0	0	0	0	2	2	1
2020-02-16T12:31:01.969+03			2020-02-16	21	0	2	1	4	south ari	Chelegod	1	Bulamer	309010616	Misrach Cheneke	1	0	Alebachew Mamush	03	1	8			3	2				3	0	1	0	1	0	0	0	0	0	0	0	0	0	0	0	0	0	0	2	2	1
2020-02-16T12:31:01.969+03			2020-02-16	21	0	2	1	4	south ari	Chelegod	1	Bulamer	309010616	Misrach Cheneke	1	0	Bereket Mamush	03	1	4	58		0					3	0	1	0	1	0	0	0	0	0	0	0	0	0	0	0	0	0	0	2	2	1
2020-02-16T12:31:01.969+03			2020-02-16	21	0	2	1	4	south ari	Chelegod	1	Bulamer	309010616	Misrach Cheneke	1	0	Ema Mamush	03	2	3	37		0					3	0	1	0	1	0	0	0	0	0	0	0	0	0	0	0	0	0	0	2	2	1
2020-02-16T12:31:01.969+03			2020-02-16	21	0	2	1	4	south ari	Chelegod	1	Bulamer	309010616	Misrach Cheneke	1	0	Addisu Mamush	03	1	14			0	2				3	0	1	0	1	0	0	0	0	0	0	0	0	0	0	0	0	0	0	2	2	1
2020-02-16T14:27:46.966+03			2020-02-16	21	0	2	1	4	south ari	Chelegod	1	Gilager	309010614	Girumnesh Assefa	2	She divorced and went to other place	Girumnesh Assefa	01	2	26		3	0			1	1	1	0	1	0	1	0	0	0	0	0	0	0	0	0	0	0	0	0	0	2	2	2
2020-02-16T14:27:46.966+03			2020-02-16	21	0	2	1	4	south ari	Chelegod	1	Gilager	309010614	Girumnesh Assefa	2	She divorced and went to other place	Abi Feleke	03	1	7			0	2				1	0	1	0	1	0	0	0	0	0	0	0	0	0	0	0	0	0	0	2	2	2
2020-02-16T14:27:46.966+03			2020-02-16	21	0	2	1	4	south ari	Chelegod	1	Gilager	309010614	Girumnesh Assefa	2	She divorced and went to other place	Bizuayesh Feleke	03	2	3	38		0					1	0	1	0	1	0	0	0	0	0	0	0	0	0	0	0	0	0	0	2	2	2
2020-02-16T15:52:48.958+03			2020-02-16	21	0	2	1	4	south ari	Chelegod	1	M/Gamal	309010607	Kidetiwa Tadele	2	She sold the livestocks and because of family crises	Dari Melese	01	1	31		2	0			1	2	3	0	1	0	1	0	0	0	0	0	0	0	0	0	0	0	0	0	0	2	2	2
2020-02-16T15:52:48.958+03			2020-02-16	21	0	2	1	4	south ari	Chelegod	1	M/Gamal	309010607	Kidetiwa Tadele	2	She sold the livestocks and because of family crises	Kidetwa Tadele	02	2	25		2	0			1	1	3	0	1	0	1	0	0	0	0	0	0	0	0	0	0	0	0	0	0	2	2	2
2020-02-16T15:52:48.958+03			2020-02-16	21	0	2	1	4	south ari	Chelegod	1	M/Gamal	309010607	Kidetiwa Tadele	2	She sold the livestocks and because of family crises	Aba Dari	03	1	5			0	2				3	0	1	0	1	0	0	0	0	0	0	0	0	0	0	0	0	0	0	2	2	2
2020-02-16T15:52:48.958+03			2020-02-16	21	0	2	1	4	south ari	Chelegod	1	M/Gamal	309010607	Kidetiwa Tadele	2	She sold the livestocks and because of family crises	Chaynew Dari	03	1	2	25							3	0	1	0	1	0	0	0	0	0	0	0	0	0	0	0	0	0	0	2	2	2
2020-02-17T09:36:21.045+03			2020-02-17	21	0	2	1	4	south ari	Mama	2	Gandetere	309010403	Atraw Mechelko	1	0	Shewaw Esredak	01	1	36		2	0			1	2	3	0	1	0	1	0	0	0	0	0	0	0	0	0	0	0	0	0	0	2	1	1
2020-02-17T09:36:21.045+03			2020-02-17	21	0	2	1	4	south ari	Mama	2	Gandetere	309010403	Atraw Mechelko	1	0	Atraw Mechelko	02	2	28		2	0			1	1	3	0	1	0	1	0	0	0	0	0	0	0	0	0	0	0	0	0	0	2	1	1
2020-02-17T09:36:21.045+03			2020-02-17	21	0	2	1	4	south ari	Mama	2	Gandetere	309010403	Atraw Mechelko	1	0	Marnesh Shewaw	03	2	13			2	1	6			3	0	1	0	1	0	0	0	0	0	0	0	0	0	0	0	0	0	0	2	1	1
2020-02-17T09:36:21.045+03			2020-02-17	21	0	2	1	4	south ari	Mama	2	Gandetere	309010403	Atraw Mechelko	1	0	Yihun Shewaw	03	1	10			3	1	4			3	0	1	0	1	0	0	0	0	0	0	0	0	0	0	0	0	0	0	2	1	1
2020-02-17T09:36:21.045+03			2020-02-17	21	0	2	1	4	south ari	Mama	2	Gandetere	309010403	Atraw Mechelko	1	0	Wegene Shewaw	03	1	7			3	1	1			3	0	1	0	1	0	0	0	0	0	0	0	0	0	0	0	0	0	0	2	1	1
2020-02-17T09:36:21.045+03			2020-02-17	21	0	2	1	4	south ari	Mama	2	Gandetere	309010403	Atraw Mechelko	1	0	Kibrealem Shewaw	03	2	5			2	1	0			3	0	1	0	1	0	0	0	0	0	0	0	0	0	0	0	0	0	0	2	1	1
2020-02-17T09:36:21.045+03			2020-02-17	21	0	2	1	4	south ari	Mama	2	Gandetere	309010403	Atraw Mechelko	1	0	Eyerusalem Shewaw	03	2	0	3							3	0	1	0	1	0	0	0	0	0	0	0	0	0	0	0	0	0	0	2	1	1
2020-02-17T10:09:56.824+03			2020-02-17	21	0	2	1	4	south ari	Mama	2	Yezetre	309010416	Abreham Girdaki	1	0	Welay Tezera	01	1	34		2	0			1	2	3	0	1	0	1	0	0	0	0	0	0	0	0	0	0	0	0	0	0	2	1	2
2020-02-17T10:09:56.824+03			2020-02-17	21	0	2	1	4	south ari	Mama	2	Yezetre	309010416	Abreham Girdaki	1	0	Abreham Girdaki	02	2	26		2	0			1	1	3	0	1	0	1	0	0	0	0	0	0	0	0	0	0	0	0	0	0	2	1	2
2020-02-17T10:09:56.824+03			2020-02-17	21	0	2	1	4	south ari	Mama	2	Yezetre	309010416	Abreham Girdaki	1	0	Widnesh Welay	03	2	9			3	1	3			3	0	1	0	1	0	0	0	0	0	0	0	0	0	0	0	0	0	0	2	1	2
2020-02-17T10:09:56.824+03			2020-02-17	21	0	2	1	4	south ari	Mama	2	Yezetre	309010416	Abreham Girdaki	1	0	Takele Welay	03	1	7			2	1	0			3	0	1	0	1	0	0	0	0	0	0	0	0	0	0	0	0	0	0	2	1	2
2020-02-17T10:09:56.824+03			2020-02-17	21	0	2	1	4	south ari	Mama	2	Yezetre	309010416	Abreham Girdaki	1	0	Solomon Welay	03	1	5			0	2				3	0	1	0	1	0	0	0	0	0	0	0	0	0	0	0	0	0	0	2	1	2
2020-02-15T13:36:22.546+03			2020-02-15	2	0	2	1	4	south ari	Mama	2	Fekaba	309010401	zenebech Mesebayesse	1	0	Minisha Angiri	01	1	43		2	3			1	2	3	0	1	0	2	3	april may june	0	0	0	1	1	1	0	0	0	0	0	0	2	1	2
2020-02-15T13:36:22.546+03			2020-02-15	2	0	2	1	4	south ari	Mama	2	Fekaba	309010401	zenebech Mesebayesse	1	0	zenebech Mesbayesse	02	2	36		2	3			1	1	3	0	1	0	2	3	april may june	0	0	0	1	1	1	0	0	0	0	0	0	2	1	2
2020-02-15T13:36:22.546+03			2020-02-15	2	0	2	1	4	south ari	Mama	2	Fekaba	309010401	zenebech Mesebayesse	1	0	Geta Minisha	03	1	15		1	3	1	5		2	3	0	1	0	2	3	april may june	0	0	0	1	1	1	0	0	0	0	0	0	2	1	2
2020-02-15T13:36:22.546+03			2020-02-15	2	0	2	1	4	south ari	Mama	2	Fekaba	309010401	zenebech Mesebayesse	1	0	Tayech Minisha	03	2	2	33							3	0	1	0	2	3	april may june	0	0	0	1	1	1	0	0	0	0	0	0	2	1	2
2020-02-17T09:37:10.836+03			2020-02-17	2	0	2	1	4	south ari	Mama	2	Ezeter	309010414	Hirut Lashtab	1	0	Hayichi Lema	01	1	35		2	0			1	2	3	0	1	0	1	0	0	0	0	0	0	0	0	0	0	0	0	0	0	2	1	2
2020-02-17T09:37:10.836+03			2020-02-17	2	0	2	1	4	south ari	Mama	2	Ezeter	309010414	Hirut Lashtab	1	0	Hirut Lashtab	02	2	33		2	0			1	1	3	0	1	0	1	0	0	0	0	0	0	0	0	0	0	0	0	0	0	2	1	2
2020-02-17T09:37:10.836+03			2020-02-17	2	0	2	1	4	south ari	Mama	2	Ezeter	309010414	Hirut Lashtab	1	0	Eliyas Hayichi	03	1	13			3	1	5			3	0	1	0	1	0	0	0	0	0	0	0	0	0	0	0	0	0	0	2	1	2
2020-02-17T09:37:10.836+03			2020-02-17	2	0	2	1	4	south ari	Mama	2	Ezeter	309010414	Hirut Lashtab	1	0	Esrael Hayichi	03	1	10			3	1	3			3	0	1	0	1	0	0	0	0	0	0	0	0	0	0	0	0	0	0	2	1	2
2020-02-17T09:37:10.836+03			2020-02-17	2	0	2	1	4	south ari	Mama	2	Ezeter	309010414	Hirut Lashtab	1	0	Bichanesh Hayichi	03	2	9			3	1	3			3	0	1	0	1	0	0	0	0	0	0	0	0	0	0	0	0	0	0	2	1	2
2020-02-17T09:37:10.836+03			2020-02-17	2	0	2	1	4	south ari	Mama	2	Ezeter	309010414	Hirut Lashtab	1	0	sabebwa Hayichi	03	2	6			0	2				3	0	1	0	1	0	0	0	0	0	0	0	0	0	0	0	0	0	0	2	1	2
2020-02-17T09:37:10.836+03			2020-02-17	2	0	2	1	4	south ari	Mama	2	Ezeter	309010414	Hirut Lashtab	1	0	Hijmi Hayichi	03	1	4	52		0					3	0	1	0	1	0	0	0	0	0	0	0	0	0	0	0	0	0	0	2	1	2
2020-02-17T09:37:10.836+03			2020-02-17	2	0	2	1	4	south ari	Mama	2	Ezeter	309010414	Hirut Lashtab	1	0	Ezra Hayichi	03	2	2	34							3	0	1	0	1	0	0	0	0	0	0	0	0	0	0	0	0	0	0	2	1	2
2020-02-17T10:38:10.807+03			2020-02-17	2	0	2	1	4	south ari	Mama	2	mama	309010402	Fikre Machalko	1	0	Amanuel Gerse	01	1	40		2	3			1	2	3	0	1	0	1	0	0	0	0	0	0	0	0	0	0	0	0	0	0	2	2	2
2020-02-17T10:38:10.807+03			2020-02-17	2	0	2	1	4	south ari	Mama	2	mama	309010402	Fikre Machalko	1	0	Fikre Michalqo	02	2	36		2	0			1	1	3	0	1	0	1	0	0	0	0	0	0	0	0	0	0	0	0	0	0	2	2	2
2020-02-17T10:38:10.807+03			2020-02-17	2	0	2	1	4	south ari	Mama	2	mama	309010402	Fikre Machalko	1	0	Dinknesh Tadesse	03	2	18		1	4	1	10	2	2	3	0	1	0	1	0	0	0	0	0	0	0	0	0	0	0	0	0	0	2	2	2
2020-02-17T10:38:10.807+03			2020-02-17	2	0	2	1	4	south ari	Mama	2	mama	309010402	Fikre Machalko	1	0	Abraham Tadesse	03	1	16		1	4	1	10		2	3	0	1	0	1	0	0	0	0	0	0	0	0	0	0	0	0	0	0	2	2	2
2020-02-17T10:38:10.807+03			2020-02-17	2	0	2	1	4	south ari	Mama	2	mama	309010402	Fikre Machalko	1	0	Mesi Tadesse	03	1	14			3	1	8			3	0	1	0	1	0	0	0	0	0	0	0	0	0	0	0	0	0	0	2	2	2
2020-02-17T10:38:10.807+03			2020-02-17	2	0	2	1	4	south ari	Mama	2	mama	309010402	Fikre Machalko	1	0	Simenesh Tadesse	03	2	10			3	1	4			3	0	1	0	1	0	0	0	0	0	0	0	0	0	0	0	0	0	0	2	2	2
2020-02-17T10:38:10.807+03			2020-02-17	2	0	2	1	4	south ari	Mama	2	mama	309010402	Fikre Machalko	1	0	Temesgen Tadesse	03	1	8			3	1	3			3	0	1	0	1	0	0	0	0	0	0	0	0	0	0	0	0	0	0	2	2	2
2020-02-17T10:38:10.807+03			2020-02-17	2	0	2	1	4	south ari	Mama	2	mama	309010402	Fikre Machalko	1	0	Aba Tadesse	03	1	3	42		0					3	0	1	0	1	0	0	0	0	0	0	0	0	0	0	0	0	0	0	2	2	2
2020-02-14T09:24:16.401+03			2020-02-15	17	0	2	1	4	south ari	Mama	2	Fekaba	309010405	Kasech Hametso	1	0	Kidmose Edamalko	01	1	51		2	0			1	2	3	0	1	0	2	2	may june	0	0	0	0	1	1	0	0	0	0	0	0	2	1	2
2020-02-14T09:24:16.401+03			2020-02-15	17	0	2	1	4	south ari	Mama	2	Fekaba	309010405	Kasech Hametso	1	0	Kasech Hametso	02	2	39		2	0			1	1	3	0	1	0	2	2	may june	0	0	0	0	1	1	0	0	0	0	0	0	2	1	2
2020-02-14T09:24:16.401+03			2020-02-15	17	0	2	1	4	south ari	Mama	2	Fekaba	309010405	Kasech Hametso	1	0	Tadele Kidmose	03	1	16		1	3	1	5		2	3	0	1	0	2	2	may june	0	0	0	0	1	1	0	0	0	0	0	0	2	1	2
2020-02-14T09:24:16.401+03			2020-02-15	17	0	2	1	4	south ari	Mama	2	Fekaba	309010405	Kasech Hametso	1	0	Gizenesh Kidmose	03	2	13			3	1	4			3	0	1	0	2	2	may june	0	0	0	0	1	1	0	0	0	0	0	0	2	1	2
2020-02-14T09:24:16.401+03			2020-02-15	17	0	2	1	4	south ari	Mama	2	Fekaba	309010405	Kasech Hametso	1	0	Woyneshet Kidmose	03	2	9			3	1	2			3	0	1	0	2	2	may june	0	0	0	0	1	1	0	0	0	0	0	0	2	1	2
2020-02-14T09:24:16.401+03			2020-02-15	17	0	2	1	4	south ari	Mama	2	Fekaba	309010405	Kasech Hametso	1	0	Atasib Kidmose	03	1	2	34							3	0	1	0	2	2	may june	0	0	0	0	1	1	0	0	0	0	0	0	2	1	2
2020-02-15T12:08:55.701+03			2020-02-15	17	0	2	1	4	south ari	Mama	2	Tiki	309010411	Shewaye Dejene	1	0	Bedilu Hikeme	01	1	53		2	3			1	2	3	0	1	0	2	1	april	0	0	0	1	0	0	0	0	0	0	0	0	2	1	1
2020-02-15T12:08:55.701+03			2020-02-15	17	0	2	1	4	south ari	Mama	2	Tiki	309010411	Shewaye Dejene	1	0	Shewaye Dejene	02	2	44		2	0			1	1	3	0	1	0	2	1	april	0	0	0	1	0	0	0	0	0	0	0	0	2	1	1
2020-02-15T12:08:55.701+03			2020-02-15	17	0	2	1	4	south ari	Mama	2	Tiki	309010411	Shewaye Dejene	1	0	Asegedech Bedilu	03	2	22		1	3	2		1	2	3	0	1	0	2	1	april	0	0	0	1	0	0	0	0	0	0	0	0	2	1	1
2020-02-15T12:08:55.701+03			2020-02-15	17	0	2	1	4	south ari	Mama	2	Tiki	309010411	Shewaye Dejene	1	0	Medanit Bedilu	03	2	12			3	1	6			3	0	1	0	2	1	april	0	0	0	1	0	0	0	0	0	0	0	0	2	1	1
2020-02-15T12:08:55.701+03			2020-02-15	17	0	2	1	4	south ari	Mama	2	Tiki	309010411	Shewaye Dejene	1	0	Habtamu Bedilu	03	1	10			3	1	2			3	0	1	0	2	1	april	0	0	0	1	0	0	0	0	0	0	0	0	2	1	1
2020-02-15T12:08:55.701+03			2020-02-15	17	0	2	1	4	south ari	Mama	2	Tiki	309010411	Shewaye Dejene	1	0	Sitotaw Bedilu	03	1	7			2	1	0			3	0	1	0	2	1	april	0	0	0	1	0	0	0	0	0	0	0	0	2	1	1
2020-02-15T12:08:55.701+03			2020-02-15	17	0	2	1	4	south ari	Mama	2	Tiki	309010411	Shewaye Dejene	1	0	Genenesh Bedilu	03	2	5			0	2				3	0	1	0	2	1	april	0	0	0	1	0	0	0	0	0	0	0	0	2	1	1
2020-02-15T12:08:55.701+03			2020-02-15	17	0	2	1	4	south ari	Mama	2	Tiki	309010411	Shewaye Dejene	1	0	Marnesh Bedilu	03	2	1	18							3	0	1	0	2	1	april	0	0	0	1	0	0	0	0	0	0	0	0	2	1	1
2020-02-15T12:08:55.701+03			2020-02-15	17	0	2	1	4	south ari	Mama	2	Tiki	309010411	Shewaye Dejene	1	0	Setotaw Bedilu	03	1	0	1							3	0	1	0	2	1	april	0	0	0	1	0	0	0	0	0	0	0	0	2	1	1
2020-02-15T13:41:58.113+03			2020-02-15	17	0	1	1	4	south ari	Mama	2	Tiki	309010407	Massa Arpet	1	0	Massa Arpet	01	2	47		5	0			1	1	1	0	1	0	1	0	0	0	0	0	0	0	0	0	0	0	0	0	0	2	2	2
2020-02-15T13:41:58.113+03			2020-02-15	17	0	1	1	4	south ari	Mama	2	Tiki	309010407	Massa Arpet	1	0	Ayseraw Turgako	03	1	27		1	4			2	2	1	0	1	0	1	0	0	0	0	0	0	0	0	0	0	0	0	0	0	2	2	2
2020-02-15T13:41:58.113+03			2020-02-15	17	0	1	1	4	south ari	Mama	2	Tiki	309010407	Massa Arpet	1	0	Meskrem Turgako	03	2	19		1	4	2			2	1	0	1	0	1	0	0	0	0	0	0	0	0	0	0	0	0	0	0	2	2	2
2020-02-15T13:41:58.113+03			2020-02-15	17	0	1	1	4	south ari	Mama	2	Tiki	309010407	Massa Arpet	1	0	Zelalem Turgako	03	2	17		1	4	2			2	1	0	1	0	1	0	0	0	0	0	0	0	0	0	0	0	0	0	0	2	2	2
2020-02-15T13:41:58.113+03			2020-02-15	17	0	1	1	4	south ari	Mama	2	Tiki	309010407	Massa Arpet	1	0	Bethlehem Turgako	03	2	13			3	1	8			1	0	1	0	1	0	0	0	0	0	0	0	0	0	0	0	0	0	0	2	2	2
2020-02-15T13:41:58.113+03			2020-02-15	17	0	1	1	4	south ari	Mama	2	Tiki	309010407	Massa Arpet	1	0	Mehret Turgako	03	2	12			3	1	5			1	0	1	0	1	0	0	0	0	0	0	0	0	0	0	0	0	0	0	2	2	2
2020-02-15T13:41:58.113+03			2020-02-15	17	0	1	1	4	south ari	Mama	2	Tiki	309010407	Massa Arpet	1	0	Haileyesus Turgako	03	1	9			3	1	2			1	0	1	0	1	0	0	0	0	0	0	0	0	0	0	0	0	0	0	2	2	2
2020-02-15T16:33:08.388+03			2020-02-15	17	0	2	1	4	south ari	Mama	2	Tike	309010408	Ezera Shferaw	1	0	Besibo Zuyo	01	1	37		2	3			2	2	3	0	1	0	2	2	april may	0	0	0	1	1	0	0	0	0	0	0	0	2	2	2
2020-02-15T16:33:08.388+03			2020-02-15	17	0	2	1	4	south ari	Mama	2	Tike	309010408	Ezera Shferaw	1	0	Ezera Shferaw	02	2	31		2	3			2	1	3	0	1	0	2	2	april may	0	0	0	1	1	0	0	0	0	0	0	0	2	2	2
2020-02-15T16:33:08.388+03			2020-02-15	17	0	2	1	4	south ari	Mama	2	Tike	309010408	Ezera Shferaw	1	0	Emush Besibo	03	2	13			3	1	6			3	0	1	0	2	2	april may	0	0	0	1	1	0	0	0	0	0	0	0	2	2	2
2020-02-15T16:33:08.388+03			2020-02-15	17	0	2	1	4	south ari	Mama	2	Tike	309010408	Ezera Shferaw	1	0	Kibralem Besibo	03	1	5			2	1	0			3	0	1	0	2	2	april may	0	0	0	1	1	0	0	0	0	0	0	0	2	2	2
2020-02-16T11:23:57.349+03			2020-02-16	17	0	2	1	4	south ari	Chelegod	1	Bulamer	309010604	Waysima Pashi	1	0	Waysima Pashi	01	2	46		3	0			1	1	1	0	1	0	2	1	may	0	0	0	0	1	0	0	0	0	0	0	0	2	2	2
2020-02-16T11:23:57.349+03			2020-02-16	17	0	2	1	4	south ari	Chelegod	1	Bulamer	309010604	Waysima Pashi	1	0	Hamesha Amsalu	03	1	14			3	1	3			1	0	1	0	2	1	may	0	0	0	0	1	0	0	0	0	0	0	0	2	2	2
2020-02-16T11:23:57.349+03			2020-02-16	17	0	2	1	4	south ari	Chelegod	1	Bulamer	309010604	Waysima Pashi	1	0	Asegedech Amsalu	03	2	12			3	1	3			1	0	1	0	2	1	may	0	0	0	0	1	0	0	0	0	0	0	0	2	2	2
2020-02-16T11:23:57.349+03			2020-02-16	17	0	2	1	4	south ari	Chelegod	1	Bulamer	309010604	Waysima Pashi	1	0	Gizalech Amsalu	03	2	9			0	2				1	0	1	0	2	1	may	0	0	0	0	1	0	0	0	0	0	0	0	2	2	2
2020-02-16T11:23:57.349+03			2020-02-16	17	0	2	1	4	south ari	Chelegod	1	Bulamer	309010604	Waysima Pashi	1	0	Kadech Amsalu	03	2	7			0	2				1	0	1	0	2	1	may	0	0	0	0	1	0	0	0	0	0	0	0	2	2	2
2020-02-16T11:23:57.349+03			2020-02-16	17	0	2	1	4	south ari	Chelegod	1	Bulamer	309010604	Waysima Pashi	1	0	Manzar Amsalu	03	1	5			0	2				1	0	1	0	2	1	may	0	0	0	0	1	0	0	0	0	0	0	0	2	2	2
2020-02-16T11:23:57.349+03			2020-02-16	17	0	2	1	4	south ari	Chelegod	1	Bulamer	309010604	Waysima Pashi	1	0	Manalech Amsalu	03	2	5			0	2				1	0	1	0	2	1	may	0	0	0	0	1	0	0	0	0	0	0	0	2	2	2
2020-02-16T12:11:23.496+03			2020-02-16	17	0	1	1	4	south ari	Chelegod	1	Bulamer	309010605	Gojja Matidaki	1	0	Tekola Tego	01	1	41		2	3			1	2	3	0	1	0	2	2	april may	0	0	0	1	1	0	0	0	0	0	0	0	2	1	2
2020-02-16T12:11:23.496+03			2020-02-16	17	0	1	1	4	south ari	Chelegod	1	Bulamer	309010605	Gojja Matidaki	1	0	Gojja Matidaki	02	2	33		2	0			1	1	3	0	1	0	2	2	april may	0	0	0	1	1	0	0	0	0	0	0	0	2	1	2
2020-02-16T12:11:23.496+03			2020-02-16	17	0	1	1	4	south ari	Chelegod	1	Bulamer	309010605	Gojja Matidaki	1	0	Beshote Tekola	03	1	9			3	2				3	0	1	0	2	2	april may	0	0	0	1	1	0	0	0	0	0	0	0	2	1	2
2020-02-16T12:11:23.496+03			2020-02-16	17	0	1	1	4	south ari	Chelegod	1	Bulamer	309010605	Gojja Matidaki	1	0	Ademech Tekola	03	2	7			0	2				3	0	1	0	2	2	april may	0	0	0	1	1	0	0	0	0	0	0	0	2	1	2
2020-02-16T12:11:23.496+03			2020-02-16	17	0	1	1	4	south ari	Chelegod	1	Bulamer	309010605	Gojja Matidaki	1	0	Worash Tekola	03	1	5			0	2				3	0	1	0	2	2	april may	0	0	0	1	1	0	0	0	0	0	0	0	2	1	2
2020-02-16T12:11:23.496+03			2020-02-16	17	0	1	1	4	south ari	Chelegod	1	Bulamer	309010605	Gojja Matidaki	1	0	Ayalkebet Tekola	03	1	3	47		0					3	0	1	0	2	2	april may	0	0	0	1	1	0	0	0	0	0	0	0	2	1	2
2020-02-16T12:11:23.496+03			2020-02-16	17	0	1	1	4	south ari	Chelegod	1	Bulamer	309010605	Gojja Matidaki	1	0	Meskrem Tekola	03	2	2	34							3	0	1	0	2	2	april may	0	0	0	1	1	0	0	0	0	0	0	0	2	1	2
2020-02-16T13:54:35.703+03			2020-02-16	17	0	2	1	4	south ari	Chelegod	1	Golatseter	309010612	Shedira Agegne	1	0	Shedira Agegne	01	2	42		2	0			1	1	1	0	1	0	2	2	may june	0	0	0	0	1	1	0	0	0	0	0	0	2	2	2
2020-02-16T13:54:35.703+03			2020-02-16	17	0	2	1	4	south ari	Chelegod	1	Golatseter	309010612	Shedira Agegne	1	0	Gizahun Zemach	03	1	15		1	3	1	2		2	1	0	1	0	2	2	may june	0	0	0	0	1	1	0	0	0	0	0	0	2	2	2
2020-02-16T13:54:35.703+03			2020-02-16	17	0	2	1	4	south ari	Chelegod	1	Golatseter	309010612	Shedira Agegne	1	0	Dekab Zemach	03	1	8			3	1	2			1	0	1	0	2	2	may june	0	0	0	0	1	1	0	0	0	0	0	0	2	2	2
2020-02-16T13:54:35.703+03			2020-02-16	17	0	2	1	4	south ari	Chelegod	1	Golatseter	309010612	Shedira Agegne	1	0	Minale Zemach	03	1	10			3	1	3			1	0	1	0	2	2	may june	0	0	0	0	1	1	0	0	0	0	0	0	2	2	2
2020-02-16T13:54:35.703+03			2020-02-16	17	0	2	1	4	south ari	Chelegod	1	Golatseter	309010612	Shedira Agegne	1	0	Aba Zemech	03	1	6			0	2				1	0	1	0	2	2	may june	0	0	0	0	1	1	0	0	0	0	0	0	2	2	2
2020-02-16T13:54:35.703+03			2020-02-16	17	0	2	1	4	south ari	Chelegod	1	Golatseter	309010612	Shedira Agegne	1	0	Temsgen Zemach	03	1	4	58		0					1	0	1	0	2	2	may june	0	0	0	0	1	1	0	0	0	0	0	0	2	2	2
2020-02-16T15:54:40.206+03			2020-02-16	17	0	2	1	4	south ari	Chelegod	1	Mutser	309010609	Tazebch Nako	1	0	Higmase Magme	01	1	39		2	0			1	2	3	0	1	0	2	3	may june july	0	0	0	0	1	1	1	0	0	0	0	0	2	1	1
2020-02-16T15:54:40.206+03			2020-02-16	17	0	2	1	4	south ari	Chelegod	1	Mutser	309010609	Tazebch Nako	1	0	Tazebch Nako	02	2	31		2	0			1	1	3	0	1	0	2	3	may june july	0	0	0	0	1	1	1	0	0	0	0	0	2	1	1
2020-02-16T15:54:40.206+03			2020-02-16	17	0	2	1	4	south ari	Chelegod	1	Mutser	309010609	Tazebch Nako	1	0	Meki Higmase	03	1	8			0	2				3	0	1	0	2	3	may june july	0	0	0	0	1	1	1	0	0	0	0	0	2	1	1
2020-02-16T15:54:40.206+03			2020-02-16	17	0	2	1	4	south ari	Chelegod	1	Mutser	309010609	Tazebch Nako	1	0	Simenesh Higmase	03	2	5			0	2				3	0	1	0	2	3	may june july	0	0	0	0	1	1	1	0	0	0	0	0	2	1	1
2020-02-16T15:54:40.206+03			2020-02-16	17	0	2	1	4	south ari	Chelegod	1	Mutser	309010609	Tazebch Nako	1	0	Tinbite Higmase	03	2	0	2							3	0	1	0	2	3	may june july	0	0	0	0	1	1	1	0	0	0	0	0	2	1	1
2020-02-17T09:32:08.141+03			2020-02-17	17	0	2	1	4	south ari	Mama	2	Yezter	309010413	Alemitu Kosayess	1	0	Tariku Bekle	01	1	56		2	3			1	2	3	0	1	0	2	2	april may	0	0	0	1	1	0	0	0	0	0	0	0	2	2	2
2020-02-17T09:32:08.141+03			2020-02-17	17	0	2	1	4	south ari	Mama	2	Yezter	309010413	Alemitu Kosayess	1	0	Alemitu Kosayess	02	2	43		2	0			1	1	3	0	1	0	2	2	april may	0	0	0	1	1	0	0	0	0	0	0	0	2	2	2
2020-02-17T09:32:08.141+03			2020-02-17	17	0	2	1	4	south ari	Mama	2	Yezter	309010413	Alemitu Kosayess	1	0	Yasin Tariku	03	1	18		1	3	2		1	2	3	0	1	0	2	2	april may	0	0	0	1	1	0	0	0	0	0	0	0	2	2	2
2020-02-17T09:32:08.141+03			2020-02-17	17	0	2	1	4	south ari	Mama	2	Yezter	309010413	Alemitu Kosayess	1	0	Netsanet Tariku	03	2	15		1	3	2			2	3	0	1	0	2	2	april may	0	0	0	1	1	0	0	0	0	0	0	0	2	2	2
2020-02-17T09:32:08.141+03			2020-02-17	17	0	2	1	4	south ari	Mama	2	Yezter	309010413	Alemitu Kosayess	1	0	Gebyehu Tariku	03	1	12			3	1	3			3	0	1	0	2	2	april may	0	0	0	1	1	0	0	0	0	0	0	0	2	2	2
2020-02-17T09:32:08.141+03			2020-02-17	17	0	2	1	4	south ari	Mama	2	Yezter	309010413	Alemitu Kosayess	1	0	Resaliko Tariku	03	2	10			3	1	3			3	0	1	0	2	2	april may	0	0	0	1	1	0	0	0	0	0	0	0	2	2	2
2020-02-17T09:32:08.141+03			2020-02-17	17	0	2	1	4	south ari	Mama	2	Yezter	309010413	Alemitu Kosayess	1	0	Esraiel Tariku	03	1	7			2	1	0			3	0	1	0	2	2	april may	0	0	0	1	1	0	0	0	0	0	0	0	2	2	2
2020-02-17T10:57:29.764+03			2020-02-17	17	0	2	1	4	south ari	Mama	2	Gendeter	309010404	Pukato Babo	1	0	Alemu ziri	01	1	47		2	0			1	2	3	0	1	0	1	0	0	0	0	0	0	0	0	0	0	0	0	0	0	2	2	2
2020-02-17T10:57:29.764+03			2020-02-17	17	0	2	1	4	south ari	Mama	2	Gendeter	309010404	Pukato Babo	1	0	Pukato Babo	02	2	45		2	0			1	1	3	0	1	0	1	0	0	0	0	0	0	0	0	0	0	0	0	0	0	2	2	2
2020-02-17T10:57:29.764+03			2020-02-17	17	0	2	1	4	south ari	Mama	2	Gendeter	309010404	Pukato Babo	1	0	Chalew Alemu	03	1	16		1	3	1	8		2	3	0	1	0	1	0	0	0	0	0	0	0	0	0	0	0	0	0	0	2	2	2
2020-02-17T10:57:29.764+03			2020-02-17	17	0	2	1	4	south ari	Mama	2	Gendeter	309010404	Pukato Babo	1	0	Mengistu Alemu	03	1	14			3	1	6			3	0	1	0	1	0	0	0	0	0	0	0	0	0	0	0	0	0	0	2	2	2
2020-02-17T10:57:29.764+03			2020-02-17	17	0	2	1	4	south ari	Mama	2	Gendeter	309010404	Pukato Babo	1	0	Zelalem Alemu	03	1	12			3	1	4			3	0	1	0	1	0	0	0	0	0	0	0	0	0	0	0	0	0	0	2	2	2
2020-02-17T10:57:29.764+03			2020-02-17	17	0	2	1	4	south ari	Mama	2	Gendeter	309010404	Pukato Babo	1	0	Tariku Alemu	03	1	9			2	1	1			3	0	1	0	1	0	0	0	0	0	0	0	0	0	0	0	0	0	0	2	2	2
2020-02-17T10:57:29.764+03			2020-02-17	17	0	2	1	4	south ari	Mama	2	Gendeter	309010404	Pukato Babo	1	0	Tarikuwa Alemu	03	2	7			0	2				3	0	1	0	1	0	0	0	0	0	0	0	0	0	0	0	0	0	0	2	2	2
2020-02-17T10:57:29.764+03			2020-02-17	17	0	2	1	4	south ari	Mama	2	Gendeter	309010404	Pukato Babo	1	0	Babi Alemu	03	1	5			0	2				3	0	1	0	1	0	0	0	0	0	0	0	0	0	0	0	0	0	0	2	2	2
2020-02-16T10:58:42.982+03			2020-02-16	23	0	2	1	5	atsegede tsimbila	Simret	1	Maytel	404041716	Tirhas Tekle	1	0	Abadi wuyi	01	1	44		2	0			1	2	3	0	1	0	1	0	0	0	0	0	0	0	0	0	0	0	0	0	0	2	2	2
2020-02-16T10:58:42.982+03			2020-02-16	23	0	2	1	5	atsegede tsimbila	Simret	1	Maytel	404041716	Tirhas Tekle	1	0	Tirhas Tekle	02	2	35		2	0			1	1	3	0	1	0	1	0	0	0	0	0	0	0	0	0	0	0	0	0	0	2	2	2
2020-02-16T10:58:42.982+03			2020-02-16	23	0	2	1	5	atsegede tsimbila	Simret	1	Maytel	404041716	Tirhas Tekle	1	0	Birhanu Abadi	03	1	17		2	3	2			2	3	0	1	0	1	0	0	0	0	0	0	0	0	0	0	0	0	0	0	2	2	2
2020-02-16T10:58:42.982+03			2020-02-16	23	0	2	1	5	atsegede tsimbila	Simret	1	Maytel	404041716	Tirhas Tekle	1	0	Yirga abadi	03	1	13			3	2				3	0	1	0	1	0	0	0	0	0	0	0	0	0	0	0	0	0	0	2	2	2
2020-02-16T10:58:42.982+03			2020-02-16	23	0	2	1	5	atsegede tsimbila	Simret	1	Maytel	404041716	Tirhas Tekle	1	0	Million abadi	03	2	8			3	1	3			3	0	1	0	1	0	0	0	0	0	0	0	0	0	0	0	0	0	0	2	2	2
2020-02-16T10:58:42.982+03			2020-02-16	23	0	2	1	5	atsegede tsimbila	Simret	1	Maytel	404041716	Tirhas Tekle	1	0	Samrawit abadi	03	2	7			3	1	1			3	0	1	0	1	0	0	0	0	0	0	0	0	0	0	0	0	0	0	2	2	2
2020-02-16T10:58:42.982+03			2020-02-16	23	0	2	1	5	atsegede tsimbila	Simret	1	Maytel	404041716	Tirhas Tekle	1	0	Abrehet Abadi	03	2	2	32							3	0	1	0	1	0	0	0	0	0	0	0	0	0	0	0	0	0	0	2	2	2
2020-02-16T12:57:52.399+03			2020-02-16	23	0	2	1	5	atsegede tsimbila	Simret	1	Doale	404041712	Abrehet Gebremedhin	1	0	Gebresamuel Gebrewahid	01	1	42		2	0			1	2	3	0	1	0	1	0	0	0	0	0	0	0	0	0	0	0	0	0	0	2	2	2
2020-02-16T12:57:52.399+03			2020-02-16	23	0	2	1	5	atsegede tsimbila	Simret	1	Doale	404041712	Abrehet Gebremedhin	1	0	Abrehet Gebremedhin	02	2	27		2	3			1	1	3	0	1	0	1	0	0	0	0	0	0	0	0	0	0	0	0	0	0	2	2	2
2020-02-16T12:57:52.399+03			2020-02-16	23	0	2	1	5	atsegede tsimbila	Simret	1	Doale	404041712	Abrehet Gebremedhin	1	0	Kidsan Gebresamuel	03	2	12			3	1	4			3	0	1	0	1	0	0	0	0	0	0	0	0	0	0	0	0	0	0	2	2	2
2020-02-16T12:57:52.399+03			2020-02-16	23	0	2	1	5	atsegede tsimbila	Simret	1	Doale	404041712	Abrehet Gebremedhin	1	0	Hagazi Gebresamuel	03	1	7			0	2				3	0	1	0	1	0	0	0	0	0	0	0	0	0	0	0	0	0	0	2	2	2
2020-02-16T12:57:52.399+03			2020-02-16	23	0	2	1	5	atsegede tsimbila	Simret	1	Doale	404041712	Abrehet Gebremedhin	1	0	Azeb Gebresamuel	03	2	2	32							3	0	1	0	1	0	0	0	0	0	0	0	0	0	0	0	0	0	0	2	2	2
2020-02-16T13:55:41.905+03			2020-02-16	23	0	2	1	5	atsegede tsimbila	Simret	1	Maykewaet	404041705	Shewit Asgele	1	0	Nigsti Beyene	01	2	46		5	0			1	2	1	0	1	0	1	0	0	0	0	0	0	0	0	0	0	0	0	0	0	2	2	2
2020-02-16T13:55:41.905+03			2020-02-16	23	0	2	1	5	atsegede tsimbila	Simret	1	Maykewaet	404041705	Shewit Asgele	1	0	Shewit Beyene	03	2	22		3	3	2		1	1	1	0	1	0	1	0	0	0	0	0	0	0	0	0	0	0	0	0	0	2	2	2
2020-02-16T13:55:41.905+03			2020-02-16	23	0	2	1	5	atsegede tsimbila	Simret	1	Maykewaet	404041705	Shewit Asgele	1	0	Mearg Asgele	03	1	18		1	3	1	6	1	2	1	0	1	0	1	0	0	0	0	0	0	0	0	0	0	0	0	0	0	2	2	2
2020-02-16T13:55:41.905+03			2020-02-16	23	0	2	1	5	atsegede tsimbila	Simret	1	Maykewaet	404041705	Shewit Asgele	1	0	Hadgu asgele	03	1	14			3	2				1	0	1	0	1	0	0	0	0	0	0	0	0	0	0	0	0	0	0	2	2	2
2020-02-16T14:41:11.097+03			2020-02-16	23	0	2	1	5	atsegede tsimbila	Simret	1	Maykewait	404041703	Mebrihit Gebrekidan	1	0	Zemikeal Dagnew	01	1	36		2	3			1	2	3	0	1	0	1	0	0	0	0	0	0	0	0	0	0	0	0	0	0	2	2	2
2020-02-16T14:41:11.097+03			2020-02-16	23	0	2	1	5	atsegede tsimbila	Simret	1	Maykewait	404041703	Mebrihit Gebrekidan	1	0	Mebrihit Gebrekidan	02	2	26		2	4			1	1	3	0	1	0	1	0	0	0	0	0	0	0	0	0	0	0	0	0	0	2	2	2
2020-02-16T14:41:11.097+03			2020-02-16	23	0	2	1	5	atsegede tsimbila	Simret	1	Maykewait	404041703	Mebrihit Gebrekidan	1	0	Biniam Zemicheal	03	1	6			2	1	1			3	0	1	0	1	0	0	0	0	0	0	0	0	0	0	0	0	0	0	2	2	2
2020-02-16T14:41:11.097+03			2020-02-16	23	0	2	1	5	atsegede tsimbila	Simret	1	Maykewait	404041703	Mebrihit Gebrekidan	1	0	Teame Zemicheal	03	1	2	28							3	0	1	0	1	0	0	0	0	0	0	0	0	0	0	0	0	0	0	2	2	2
2020-02-16T15:39:27.493+03			2020-02-16	23	0	1	1	5	atsegede tsimbila	Htsats	2	Kishawa	404041607	Million Gebrewahid	1	0	Gebrehiwet yitbatek	01	1	28		2	4			1	2	3	0	1	0	1	0	0	0	0	0	0	0	0	0	0	0	0	0	0	2	1	1
2020-02-16T15:39:27.493+03			2020-02-16	23	0	1	1	5	atsegede tsimbila	Htsats	2	Kishawa	404041607	Million Gebrewahid	1	0	Million lijalem	02	2	23		2	3	2		1	1	3	0	1	0	1	0	0	0	0	0	0	0	0	0	0	0	0	0	0	2	1	1
2020-02-16T15:39:27.493+03			2020-02-16	23	0	1	1	5	atsegede tsimbila	Htsats	2	Kishawa	404041607	Million Gebrewahid	1	0	Kalab Gebrehiwet	03	1	3	42		0					3	0	1	0	1	0	0	0	0	0	0	0	0	0	0	0	0	0	0	2	1	1
2020-02-16T15:39:27.493+03			2020-02-16	23	0	1	1	5	atsegede tsimbila	Htsats	2	Kishawa	404041607	Million Gebrewahid	1	0	Selam Gebrehiwet	03	2	0	7							3	0	1	0	1	0	0	0	0	0	0	0	0	0	0	0	0	0	0	2	1	1
2020-02-17T09:59:16.271+03			2020-02-17	23	0	2	1	5	atsegede tsimbila	Htsats	2	Hitsats	404041606	Hiwot Gobezay	1	0	Goitom Tadese	01	1	35		2	0			1	2	3	0	1	0	1	0	0	0	0	0	0	0	0	0	0	0	0	0	0	2	2	2
2020-02-17T09:59:16.271+03			2020-02-17	23	0	2	1	5	atsegede tsimbila	Htsats	2	Hitsats	404041606	Hiwot Gobezay	1	0	Hiwot Gobozay	02	2	28		2	0			1	1	3	0	1	0	1	0	0	0	0	0	0	0	0	0	0	0	0	0	0	2	2	2
2020-02-17T09:59:16.271+03			2020-02-17	23	0	2	1	5	atsegede tsimbila	Htsats	2	Hitsats	404041606	Hiwot Gobezay	1	0	Arseama Goitom	03	2	5			0	2				3	0	1	0	1	0	0	0	0	0	0	0	0	0	0	0	0	0	0	2	2	2
2020-02-17T09:59:16.271+03			2020-02-17	23	0	2	1	5	atsegede tsimbila	Htsats	2	Hitsats	404041606	Hiwot Gobezay	1	0	Yonas Goitom	03	1	2	31							3	0	1	0	1	0	0	0	0	0	0	0	0	0	0	0	0	0	0	2	2	2
2020-02-17T10:45:11.873+03			2020-02-17	23	0	2	1	5	atsegede tsimbila	Htsats	2	May Tsetser	40404041615	Gidey Muruts	1	0	Asmelash Gebreyesus	01	1	48		2	3			1	2	3	0	1	0	1	0	0	0	0	0	0	0	0	0	0	0	0	0	0	2	2	2
2020-02-17T10:45:11.873+03			2020-02-17	23	0	2	1	5	atsegede tsimbila	Htsats	2	May Tsetser	40404041615	Gidey Muruts	1	0	Gidey Muruts	02	2	38		2	0			1	1	3	0	1	0	1	0	0	0	0	0	0	0	0	0	0	0	0	0	0	2	2	2
2020-02-17T10:45:11.873+03			2020-02-17	23	0	2	1	5	atsegede tsimbila	Htsats	2	May Tsetser	40404041615	Gidey Muruts	1	0	Goitom Asmelash	03	1	18		1	4	2		1	2	3	0	1	0	1	0	0	0	0	0	0	0	0	0	0	0	0	0	0	2	2	2
2020-02-17T10:45:11.873+03			2020-02-17	23	0	2	1	5	atsegede tsimbila	Htsats	2	May Tsetser	40404041615	Gidey Muruts	1	0	Mebrihit Asmelash	03	2	16		1	3	1	8		2	3	0	1	0	1	0	0	0	0	0	0	0	0	0	0	0	0	0	0	2	2	2
2020-02-17T10:45:11.873+03			2020-02-17	23	0	2	1	5	atsegede tsimbila	Htsats	2	May Tsetser	40404041615	Gidey Muruts	1	0	Awot Asmelash	03	1	14			3	1	8			3	0	1	0	1	0	0	0	0	0	0	0	0	0	0	0	0	0	0	2	2	2
2020-02-17T10:45:11.873+03			2020-02-17	23	0	2	1	5	atsegede tsimbila	Htsats	2	May Tsetser	40404041615	Gidey Muruts	1	0	Daniet Asmelash	03	2	12			3	1	5			3	0	1	0	1	0	0	0	0	0	0	0	0	0	0	0	0	0	0	2	2	2
2020-02-17T10:45:11.873+03			2020-02-17	23	0	2	1	5	atsegede tsimbila	Htsats	2	May Tsetser	40404041615	Gidey Muruts	1	0	Selam Asmelash	03	2	10			3	1	3			3	0	1	0	1	0	0	0	0	0	0	0	0	0	0	0	0	0	0	2	2	2
2020-02-17T10:45:11.873+03			2020-02-17	23	0	2	1	5	atsegede tsimbila	Htsats	2	May Tsetser	40404041615	Gidey Muruts	1	0	Hayelom Asmelash	03	1	8			3	1	2			3	0	1	0	1	0	0	0	0	0	0	0	0	0	0	0	0	0	0	2	2	2
2020-02-17T10:45:11.873+03			2020-02-17	23	0	2	1	5	atsegede tsimbila	Htsats	2	May Tsetser	40404041615	Gidey Muruts	1	0	Mearge Asmelash	03	1	2	30							3	0	1	0	1	0	0	0	0	0	0	0	0	0	0	0	0	0	0	2	2	2
2020-02-17T11:25:51.716+03			2020-02-17	23	0	2	1	5	atsegede tsimbila	Htsats	2	May Tsetser	404041614	Gidey Alemu	1	0	Weldearegay Fiseha	01	1	48		2	3			1	2	3	0	1	0	2	2	june july	0	0	0	0	0	1	1	0	0	0	0	0	2	2	2
2020-02-17T11:25:51.716+03			2020-02-17	23	0	2	1	5	atsegede tsimbila	Htsats	2	May Tsetser	404041614	Gidey Alemu	1	0	Gidey Alemu	02	2	40		2	0			1	1	3	0	1	0	2	2	june july	0	0	0	0	0	1	1	0	0	0	0	0	2	2	2
2020-02-17T11:25:51.716+03			2020-02-17	23	0	2	1	5	atsegede tsimbila	Htsats	2	May Tsetser	404041614	Gidey Alemu	1	0	Hayelom Weldearegay	03	1	18		1	4	1	11	1	2	3	0	1	0	2	2	june july	0	0	0	0	0	1	1	0	0	0	0	0	2	2	2
2020-02-17T11:25:51.716+03			2020-02-17	23	0	2	1	5	atsegede tsimbila	Htsats	2	May Tsetser	404041614	Gidey Alemu	1	0	Angosom Wldearegay	03	1	16		1	3	1	8		2	3	0	1	0	2	2	june july	0	0	0	0	0	1	1	0	0	0	0	0	2	2	2
2020-02-17T11:25:51.716+03			2020-02-17	23	0	2	1	5	atsegede tsimbila	Htsats	2	May Tsetser	404041614	Gidey Alemu	1	0	Aster Weldearegay	03	2	14			3	1	8			3	0	1	0	2	2	june july	0	0	0	0	0	1	1	0	0	0	0	0	2	2	2
2020-02-17T11:25:51.716+03			2020-02-17	23	0	2	1	5	atsegede tsimbila	Htsats	2	May Tsetser	404041614	Gidey Alemu	1	0	Selam Weldearegay	03	2	11			3	1	4			3	0	1	0	2	2	june july	0	0	0	0	0	1	1	0	0	0	0	0	2	2	2
2020-02-17T11:25:51.716+03			2020-02-17	23	0	2	1	5	atsegede tsimbila	Htsats	2	May Tsetser	404041614	Gidey Alemu	1	0	Muley Weldearegay	03	2	9			3	1	2			3	0	1	0	2	2	june july	0	0	0	0	0	1	1	0	0	0	0	0	2	2	2
2020-02-17T11:25:51.716+03			2020-02-17	23	0	2	1	5	atsegede tsimbila	Htsats	2	May Tsetser	404041614	Gidey Alemu	1	0	Meareg Weldearegay	03	1	3	42		0					3	0	1	0	2	2	june july	0	0	0	0	0	1	1	0	0	0	0	0	2	2	2
2020-02-17T11:57:17.869+03			2020-02-17	23	0	2	1	5	atsegede tsimbila	Htsats	2	Hitsats	404041609	Berekesh Berhe	1	0	Gidey Asmelash	01	1	43		2	3			1	2	3	0	1	0	1	0	0	0	0	0	0	0	0	0	0	0	0	0	0	2	2	2
2020-02-17T11:57:17.869+03			2020-02-17	23	0	2	1	5	atsegede tsimbila	Htsats	2	Hitsats	404041609	Berekesh Berhe	1	0	Berekech Berhe	02	2	33		2	0			1	1	3	0	1	0	1	0	0	0	0	0	0	0	0	0	0	0	0	0	0	2	2	2
2020-02-17T11:57:17.869+03			2020-02-17	23	0	2	1	5	atsegede tsimbila	Htsats	2	Hitsats	404041609	Berekesh Berhe	1	0	Azeb Gidey	03	2	17		1	4	1	11		2	3	0	1	0	1	0	0	0	0	0	0	0	0	0	0	0	0	0	0	2	2	2
2020-02-17T11:57:17.869+03			2020-02-17	23	0	2	1	5	atsegede tsimbila	Htsats	2	Hitsats	404041609	Berekesh Berhe	1	0	Kibrom Gidey	03	1	15		1	3	1	5		2	3	0	1	0	1	0	0	0	0	0	0	0	0	0	0	0	0	0	0	2	2	2
2020-02-17T11:57:17.869+03			2020-02-17	23	0	2	1	5	atsegede tsimbila	Htsats	2	Hitsats	404041609	Berekesh Berhe	1	0	Hayelom Gidey	03	1	13			3	1	5			3	0	1	0	1	0	0	0	0	0	0	0	0	0	0	0	0	0	0	2	2	2
2020-02-17T11:57:17.869+03			2020-02-17	23	0	2	1	5	atsegede tsimbila	Htsats	2	Hitsats	404041609	Berekesh Berhe	1	0	Angosom Gidey	03	1	12			3	1	5			3	0	1	0	1	0	0	0	0	0	0	0	0	0	0	0	0	0	0	2	2	2
2020-02-17T11:57:17.869+03			2020-02-17	23	0	2	1	5	atsegede tsimbila	Htsats	2	Hitsats	404041609	Berekesh Berhe	1	0	Rahel Gidey	03	2	9			3	1	2			3	0	1	0	1	0	0	0	0	0	0	0	0	0	0	0	0	0	0	2	2	2
2020-02-17T11:57:17.869+03			2020-02-17	23	0	2	1	5	atsegede tsimbila	Htsats	2	Hitsats	404041609	Berekesh Berhe	1	0	Netsanet Gidey	03	2	2	32							3	0	1	0	1	0	0	0	0	0	0	0	0	0	0	0	0	0	0	2	2	2
2020-02-15T10:02:10.278+03			2020-02-15	19	0	1	1	2	yaya gulale	Kuchu fi Dhangago	1	Boku fi Asayo	210020413	Akilila Getachew	1	0	Zewedu Ketema	01	1	32		2	0			1	2	3	0	1	0	1	0	0	0	0	0	0	0	0	0	0	0	0	0	0	2	2	1
2020-02-15T10:02:10.278+03			2020-02-15	19	0	1	1	2	yaya gulale	Kuchu fi Dhangago	1	Boku fi Asayo	210020413	Akilila Getachew	1	0	Akililu Getachew	02	2	30		2	3			1	1	3	0	1	0	1	0	0	0	0	0	0	0	0	0	0	0	0	0	0	2	2	1
2020-02-15T10:02:10.278+03			2020-02-15	19	0	1	1	2	yaya gulale	Kuchu fi Dhangago	1	Boku fi Asayo	210020413	Akilila Getachew	1	0	Yonas zewedu	03	1	7			0	2				3	0	1	0	1	0	0	0	0	0	0	0	0	0	0	0	0	0	0	2	2	1
2020-02-15T10:02:10.278+03			2020-02-15	19	0	1	1	2	yaya gulale	Kuchu fi Dhangago	1	Boku fi Asayo	210020413	Akilila Getachew	1	0	Elias Zewedu	03	1	4	57		0					3	0	1	0	1	0	0	0	0	0	0	0	0	0	0	0	0	0	0	2	2	1
2020-02-15T10:02:10.278+03			2020-02-15	19	0	1	1	2	yaya gulale	Kuchu fi Dhangago	1	Boku fi Asayo	210020413	Akilila Getachew	1	0	Adana Zewedu	03	1	1	17							3	0	1	0	1	0	0	0	0	0	0	0	0	0	0	0	0	0	0	2	2	1
2020-02-16T10:36:13.222+03			2020-02-16	19	0	1	1	2	were jarso	Abo Yanba	2	Dhewa lega ejersa	210030603	Burtuke Bareka	1	0	Dhugume Bareka	01	1	35		2	0			1	2	3	0	1	0	2	4	june july august september	0	0	0	0	0	1	1	1	1	0	0	0	2	1	2
2020-02-16T10:36:13.222+03			2020-02-16	19	0	1	1	2	were jarso	Abo Yanba	2	Dhewa lega ejersa	210030603	Burtuke Bareka	1	0	Burtuke Bareka	02	2	30		2	3			1	1	3	0	1	0	2	4	june july august september	0	0	0	0	0	1	1	1	1	0	0	0	2	1	2
2020-02-16T10:36:13.222+03			2020-02-16	19	0	1	1	2	were jarso	Abo Yanba	2	Dhewa lega ejersa	210030603	Burtuke Bareka	1	0	Dhekeba dhugume	03	1	12			0	1	1			3	0	1	0	2	4	june july august september	0	0	0	0	0	1	1	1	1	0	0	0	2	1	2
2020-02-16T10:36:13.222+03			2020-02-16	19	0	1	1	2	were jarso	Abo Yanba	2	Dhewa lega ejersa	210030603	Burtuke Bareka	1	0	Adisu dhugume	03	2	9			0	2				3	0	1	0	2	4	june july august september	0	0	0	0	0	1	1	1	1	0	0	0	2	1	2
2020-02-16T10:36:13.222+03			2020-02-16	19	0	1	1	2	were jarso	Abo Yanba	2	Dhewa lega ejersa	210030603	Burtuke Bareka	1	0	Gadise dhugume	03	2	6			0	2				3	0	1	0	2	4	june july august september	0	0	0	0	0	1	1	1	1	0	0	0	2	1	2
2020-02-16T10:36:13.222+03			2020-02-16	19	0	1	1	2	were jarso	Abo Yanba	2	Dhewa lega ejersa	210030603	Burtuke Bareka	1	0	Caltu dhugume	03	2	2	34							3	0	1	0	2	4	june july august september	0	0	0	0	0	1	1	1	1	0	0	0	2	1	2
2020-02-16T12:26:07.576+03			2020-02-16	19	0	2	1	2	were jarso	Abo Yanba	2	Aleset Gatira	210030608	Bayane Fayisa	1	0	Shelema Dhufera	01	1	34		2	0			1	2	3	0	1	0	1	0	0	0	0	0	0	0	0	0	0	0	0	0	0	2	1	2
2020-02-16T12:26:07.576+03			2020-02-16	19	0	2	1	2	were jarso	Abo Yanba	2	Aleset Gatira	210030608	Bayane Fayisa	1	0	Bayane Fayisa	02	2	27		2	0			1	1	3	0	1	0	1	0	0	0	0	0	0	0	0	0	0	0	0	0	0	2	1	2
2020-02-16T12:26:07.576+03			2020-02-16	19	0	2	1	2	were jarso	Abo Yanba	2	Aleset Gatira	210030608	Bayane Fayisa	1	0	Beri shelema	03	2	9			0	1	1			3	0	1	0	1	0	0	0	0	0	0	0	0	0	0	0	0	0	0	2	1	2
2020-02-16T12:26:07.576+03			2020-02-16	19	0	2	1	2	were jarso	Abo Yanba	2	Aleset Gatira	210030608	Bayane Fayisa	1	0	Burtuke shelema	03	2	8			0	1	1			3	0	1	0	1	0	0	0	0	0	0	0	0	0	0	0	0	0	0	2	1	2
2020-02-16T12:26:07.576+03			2020-02-16	19	0	2	1	2	were jarso	Abo Yanba	2	Aleset Gatira	210030608	Bayane Fayisa	1	0	Tejo Shelema	03	2	3	38		0					3	0	1	0	1	0	0	0	0	0	0	0	0	0	0	0	0	0	0	2	1	2
2020-02-17T13:07:06.630+03			2020-02-17	19	0	2	1	2	were jarso	Oddo Fura	1	Mame	210030108	Burtuke Yirgalem	1	0	Berehanu Techane	01	1	36		2	0			1	2	3	0	1	0	2	3	july august september	0	0	0	0	0	0	1	1	1	0	0	0	2	1	1
2020-02-17T13:07:06.630+03			2020-02-17	19	0	2	1	2	were jarso	Oddo Fura	1	Mame	210030108	Burtuke Yirgalem	1	0	Burtuke Yirgalem	02	2	30		2	3			1	1	3	0	1	0	2	3	july august september	0	0	0	0	0	0	1	1	1	0	0	0	2	1	1
2020-02-17T13:07:06.630+03			2020-02-17	19	0	2	1	2	were jarso	Oddo Fura	1	Mame	210030108	Burtuke Yirgalem	1	0	Fanose Berehanu	03	2	13			3	1	4			3	0	1	0	2	3	july august september	0	0	0	0	0	0	1	1	1	0	0	0	2	1	1
2020-02-17T13:07:06.630+03			2020-02-17	19	0	2	1	2	were jarso	Oddo Fura	1	Mame	210030108	Burtuke Yirgalem	1	0	Shelema Berehanu	03	1	12			0	2				3	0	1	0	2	3	july august september	0	0	0	0	0	0	1	1	1	0	0	0	2	1	1
2020-02-17T13:07:06.630+03			2020-02-17	19	0	2	1	2	were jarso	Oddo Fura	1	Mame	210030108	Burtuke Yirgalem	1	0	Shenkore Berehanu	03	2	4	57		0					3	0	1	0	2	3	july august september	0	0	0	0	0	0	1	1	1	0	0	0	2	1	1
2020-02-17T13:07:06.630+03			2020-02-17	19	0	2	1	2	were jarso	Oddo Fura	1	Mame	210030108	Burtuke Yirgalem	1	0	Ashenafi Berehanu	03	1	0	0							3	0	1	0	2	3	july august september	0	0	0	0	0	0	1	1	1	0	0	0	2	1	1
2020-02-17T14:29:41.610+03			2020-02-17	19	0	2	1	2	were jarso	Oddo Fura	1	Mugro kurno	210030101	Asmere Girma weldetesayi	1	0	Sime negesa	01	1	33		2	3			1	2	3	0	1	0	2	2	september october	0	0	0	0	0	0	0	0	1	1	0	0	2	2	2
2020-02-17T14:29:41.610+03			2020-02-17	19	0	2	1	2	were jarso	Oddo Fura	1	Mugro kurno	210030101	Asmere Girma weldetesayi	1	0	Asmere Girma weldetesayi	02	2	31		2	3			1	1	3	0	1	0	2	2	september october	0	0	0	0	0	0	0	0	1	1	0	0	2	2	2
2020-02-17T14:29:41.610+03			2020-02-17	19	0	2	1	2	were jarso	Oddo Fura	1	Mugro kurno	210030101	Asmere Girma weldetesayi	1	0	Amensisa Sime	03	1	6			0	2				3	0	1	0	2	2	september october	0	0	0	0	0	0	0	0	1	1	0	0	2	2	2
2020-02-17T14:29:41.610+03			2020-02-17	19	0	2	1	2	were jarso	Oddo Fura	1	Mugro kurno	210030101	Asmere Girma weldetesayi	1	0	Ayana sime	03	1	4	52		0					3	0	1	0	2	2	september october	0	0	0	0	0	0	0	0	1	1	0	0	2	2	2
2020-02-14T12:06:59.971+03			2020-02-14	19	0	2	1	2	yaya gulale	Gobele Ketila	2	Katila	210020312	Deribe Lema	1	0	Mulatu Ayela	01	1	52		2	0			1	2	3	0	1	0	2	3	july august september	0	0	0	0	0	0	1	1	1	0	0	0	2	2	2
2020-02-14T12:06:59.971+03			2020-02-14	19	0	2	1	2	yaya gulale	Gobele Ketila	2	Katila	210020312	Deribe Lema	1	0	Deribe Lema	02	2	42		2	0			1	1	3	0	1	0	2	3	july august september	0	0	0	0	0	0	1	1	1	0	0	0	2	2	2
2020-02-14T12:06:59.971+03			2020-02-14	19	0	2	1	2	yaya gulale	Gobele Ketila	2	Katila	210020312	Deribe Lema	1	0	Fikerta Mulatu	03	2	18		1	3	2		1	2	3	0	1	0	2	3	july august september	0	0	0	0	0	0	1	1	1	0	0	0	2	2	2
2020-02-14T12:06:59.971+03			2020-02-14	19	0	2	1	2	yaya gulale	Gobele Ketila	2	Katila	210020312	Deribe Lema	1	0	Tulu Mulatu	03	1	16		1	3	1	3		2	3	0	1	0	2	3	july august september	0	0	0	0	0	0	1	1	1	0	0	0	2	2	2
2020-02-14T12:06:59.971+03			2020-02-14	19	0	2	1	2	yaya gulale	Gobele Ketila	2	Katila	210020312	Deribe Lema	1	0	Marga Mulatu	03	1	14			3	1	2			3	0	1	0	2	3	july august september	0	0	0	0	0	0	1	1	1	0	0	0	2	2	2
2020-02-14T12:06:59.971+03			2020-02-14	19	0	2	1	2	yaya gulale	Gobele Ketila	2	Katila	210020312	Deribe Lema	1	0	Caltu mulatu	03	2	9			0	2				3	0	1	0	2	3	july august september	0	0	0	0	0	0	1	1	1	0	0	0	2	2	2
2020-02-14T12:06:59.971+03			2020-02-14	19	0	2	1	2	yaya gulale	Gobele Ketila	2	Katila	210020312	Deribe Lema	1	0	Aberu Mulatu	03	2	4	50		0					3	0	1	0	2	3	july august september	0	0	0	0	0	0	1	1	1	0	0	0	2	2	2
2020-02-15T12:26:18.751+03			2020-02-15	19	0	2	1	2	yaya gulale	Kuchu fi Dhangago	1	Arere	210020416	Fayise Bekela	1	0	Mulu Adare	01	1	32		2	0			1	2	3	0	1	0	2	3	june july august	0	0	0	0	0	1	1	1	0	0	0	0	2	1	2
2020-02-15T12:26:18.751+03			2020-02-15	19	0	2	1	2	yaya gulale	Kuchu fi Dhangago	1	Arere	210020416	Fayise Bekela	1	0	Fayise Bekela	02	2	26		2	0			1	1	3	0	1	0	2	3	june july august	0	0	0	0	0	1	1	1	0	0	0	0	2	1	2
2020-02-15T12:26:18.751+03			2020-02-15	19	0	2	1	2	yaya gulale	Kuchu fi Dhangago	1	Arere	210020416	Fayise Bekela	1	0	Fantaye mulu	03	2	8			0	1	1			3	0	1	0	2	3	june july august	0	0	0	0	0	1	1	1	0	0	0	0	2	1	2
2020-02-15T12:26:18.751+03			2020-02-15	19	0	2	1	2	yaya gulale	Kuchu fi Dhangago	1	Arere	210020416	Fayise Bekela	1	0	Habtamu Mulu	03	1	2	26							3	0	1	0	2	3	june july august	0	0	0	0	0	1	1	1	0	0	0	0	2	1	2
2020-02-15T13:15:32.098+03			2020-02-15	19	0	1	1	2	yaya gulale	Kuchu fi Dhangago	1	Arere	210020414	Fantaye Tsega	1	0	Dereje Berehanu	01	1	36		2	3			1	2	3	0	1	0	2	3	july august september	0	0	0	0	0	0	1	1	1	0	0	0	2	2	2
2020-02-15T13:15:32.098+03			2020-02-15	19	0	1	1	2	yaya gulale	Kuchu fi Dhangago	1	Arere	210020414	Fantaye Tsega	1	0	Fantaye Tsega	02	2	33		2	3			1	1	3	0	1	0	2	3	july august september	0	0	0	0	0	0	1	1	1	0	0	0	2	2	2
2020-02-15T13:15:32.098+03			2020-02-15	19	0	1	1	2	yaya gulale	Kuchu fi Dhangago	1	Arere	210020414	Fantaye Tsega	1	0	Sheberu Dereje	03	1	13			0	1	1			3	0	1	0	2	3	july august september	0	0	0	0	0	0	1	1	1	0	0	0	2	2	2
2020-02-15T13:15:32.098+03			2020-02-15	19	0	1	1	2	yaya gulale	Kuchu fi Dhangago	1	Arere	210020414	Fantaye Tsega	1	0	Tigestu dereje	03	2	12			0	1	1			3	0	1	0	2	3	july august september	0	0	0	0	0	0	1	1	1	0	0	0	2	2	2
2020-02-15T13:15:32.098+03			2020-02-15	19	0	1	1	2	yaya gulale	Kuchu fi Dhangago	1	Arere	210020414	Fantaye Tsega	1	0	Amare Dereje	03	2	6			0	2				3	0	1	0	2	3	july august september	0	0	0	0	0	0	1	1	1	0	0	0	2	2	2
2020-02-16T15:38:12.586+03			2020-02-16	19	0	1	1	2	were jarso	Abo Yanba	2	Borbor	210030604	Genetu Endashaw	1	0	Tsedalu Tolcha	01	2	60		5	0			1	2	1	0	1	0	2	3	june july august	0	0	0	0	0	1	1	1	0	0	0	0	2	2	2
2020-02-16T15:38:12.586+03			2020-02-16	19	0	1	1	2	were jarso	Abo Yanba	2	Borbor	210030604	Genetu Endashaw	1	0	Genetu Endashaw	03	2	31		1	0			1	1	1	0	1	0	2	3	june july august	0	0	0	0	0	1	1	1	0	0	0	0	2	2	2
2020-02-16T15:38:12.586+03			2020-02-16	19	0	1	1	2	were jarso	Abo Yanba	2	Borbor	210030604	Genetu Endashaw	1	0	Abay Desu	05	1	5			0	2				1	0	1	0	2	3	june july august	0	0	0	0	0	1	1	1	0	0	0	0	2	2	2
2020-02-17T11:22:06.889+03			2020-02-17	19	0	2	1	2	were jarso	Oddo Fura	1	Deso bersa	210030115	Gadise Hailu Gonfa	1	0	Lami Yazo	01	1	38		2	3			1	2	3	0	1	0	1	0	0	0	0	0	0	0	0	0	0	0	0	0	0	2	1	1
2020-02-17T11:22:06.889+03			2020-02-17	19	0	2	1	2	were jarso	Oddo Fura	1	Deso bersa	210030115	Gadise Hailu Gonfa	1	0	Gadise Hailu Gonfa	02	2	29		2	3			1	1	3	0	1	0	1	0	0	0	0	0	0	0	0	0	0	0	0	0	0	2	1	1
2020-02-17T11:22:06.889+03			2020-02-17	19	0	2	1	2	were jarso	Oddo Fura	1	Deso bersa	210030115	Gadise Hailu Gonfa	1	0	Mamushe Lami	03	1	11			3	1	2			3	0	1	0	1	0	0	0	0	0	0	0	0	0	0	0	0	0	0	2	1	1
2020-02-17T11:22:06.889+03			2020-02-17	19	0	2	1	2	were jarso	Oddo Fura	1	Deso bersa	210030115	Gadise Hailu Gonfa	1	0	Bulo lami	03	1	8			0	1	1			3	0	1	0	1	0	0	0	0	0	0	0	0	0	0	0	0	0	0	2	1	1
2020-02-17T11:22:06.889+03			2020-02-17	19	0	2	1	2	were jarso	Oddo Fura	1	Deso bersa	210030115	Gadise Hailu Gonfa	1	0	Lensa Lami	03	2	3	41		0					3	0	1	0	1	0	0	0	0	0	0	0	0	0	0	0	0	0	0	2	1	1
2020-02-17T11:22:06.889+03			2020-02-17	19	0	2	1	2	were jarso	Oddo Fura	1	Deso bersa	210030115	Gadise Hailu Gonfa	1	0	Alemgena Lami	03	1	1	21							3	0	1	0	1	0	0	0	0	0	0	0	0	0	0	0	0	0	0	2	1	1
2020-02-14T14:45:12.319+03			2020-02-14	19	0	2	1	2	yaya gulale	Gobele Ketila	2	Alaltu Amare	210020316	Jitu Germa	1	0	Bogale Belete	01	1	46		2	0			1	2	3	0	1	0	1	0	0	0	0	0	0	0	0	0	0	0	0	0	0	2	2	1
2020-02-14T14:45:12.319+03			2020-02-14	19	0	2	1	2	yaya gulale	Gobele Ketila	2	Alaltu Amare	210020316	Jitu Germa	1	0	Jitu Germa	02	2	39		2	0			1	1	3	0	1	0	1	0	0	0	0	0	0	0	0	0	0	0	0	0	0	2	2	1
2020-02-14T14:45:12.319+03			2020-02-14	19	0	2	1	2	yaya gulale	Gobele Ketila	2	Alaltu Amare	210020316	Jitu Germa	1	0	Solomon Bogale	03	1	18		1	3	2		1	2	3	0	1	0	1	0	0	0	0	0	0	0	0	0	0	0	0	0	0	2	2	1
2020-02-14T14:45:12.319+03			2020-02-14	19	0	2	1	2	yaya gulale	Gobele Ketila	2	Alaltu Amare	210020316	Jitu Germa	1	0	Megersa Bogale	03	1	14			3	1	4			3	0	1	0	1	0	0	0	0	0	0	0	0	0	0	0	0	0	0	2	2	1
2020-02-14T14:45:12.319+03			2020-02-14	19	0	2	1	2	yaya gulale	Gobele Ketila	2	Alaltu Amare	210020316	Jitu Germa	1	0	Derartu Bogale	03	2	1	22							3	0	1	0	1	0	0	0	0	0	0	0	0	0	0	0	0	0	0	2	2	1
2020-02-16T13:48:54.907+03			2020-02-16	19	0	1	1	2	were jarso	Abo Yanba	2	Lege micha	210030609	Shanteme Dejene	1	0	Dhekeba jima	01	1	41		2	0			1	2	3	0	1	0	1	0	0	0	0	0	0	0	0	0	0	0	0	0	0	2	1	2
2020-02-16T13:48:54.907+03			2020-02-16	19	0	1	1	2	were jarso	Abo Yanba	2	Lege micha	210030609	Shanteme Dejene	1	0	Shentema Dejene	02	2	32		2	3			1	1	3	0	1	0	1	0	0	0	0	0	0	0	0	0	0	0	0	0	0	2	1	2
2020-02-16T13:48:54.907+03			2020-02-16	19	0	1	1	2	were jarso	Abo Yanba	2	Lege micha	210030609	Shanteme Dejene	1	0	Birehane dhekeba	03	2	13			3	1	4			3	0	1	0	1	0	0	0	0	0	0	0	0	0	0	0	0	0	0	2	1	2
2020-02-16T13:48:54.907+03			2020-02-16	19	0	1	1	2	were jarso	Abo Yanba	2	Lege micha	210030609	Shanteme Dejene	1	0	Ayantu dhekeba	03	2	8			3	1	2			3	0	1	0	1	0	0	0	0	0	0	0	0	0	0	0	0	0	0	2	1	2
2020-02-16T13:48:54.907+03			2020-02-16	19	0	1	1	2	were jarso	Abo Yanba	2	Lege micha	210030609	Shanteme Dejene	1	0	Doctor Dhekeba	03	1	2	35							3	0	1	0	1	0	0	0	0	0	0	0	0	0	0	0	0	0	0	2	1	2
2020-02-16T16:59:57.712+03			2020-02-16	19	0	1	1	2	were jarso	Abo Yanba	2	Migro badesa	210030614	Shasho ketema	1	0	Ketema Jima	01	1	47		2	0			2	2	3	0	1	0	2	4	june july august september	0	0	0	0	0	1	1	1	1	0	0	0	2	2	2
2020-02-16T16:59:57.712+03			2020-02-16	19	0	1	1	2	were jarso	Abo Yanba	2	Migro badesa	210030614	Shasho ketema	1	0	Shasho ketema	02	2	39		2	0			1	1	3	0	1	0	2	4	june july august september	0	0	0	0	0	1	1	1	1	0	0	0	2	2	2
2020-02-16T16:59:57.712+03			2020-02-16	19	0	1	1	2	were jarso	Abo Yanba	2	Migro badesa	210030614	Shasho ketema	1	0	Tigeste ketema	03	2	15		1	3	1	3		2	3	0	1	0	2	4	june july august september	0	0	0	0	0	1	1	1	1	0	0	0	2	2	2
2020-02-16T16:59:57.712+03			2020-02-16	19	0	1	1	2	were jarso	Abo Yanba	2	Migro badesa	210030614	Shasho ketema	1	0	Tolera ketema	03	1	12			3	1	4			3	0	1	0	2	4	june july august september	0	0	0	0	0	1	1	1	1	0	0	0	2	2	2
2020-02-16T16:59:57.712+03			2020-02-16	19	0	1	1	2	were jarso	Abo Yanba	2	Migro badesa	210030614	Shasho ketema	1	0	Dechasa ketema	03	1	10			3	1	3			3	0	1	0	2	4	june july august september	0	0	0	0	0	1	1	1	1	0	0	0	2	2	2
2020-02-16T16:59:57.712+03			2020-02-16	19	0	1	1	2	were jarso	Abo Yanba	2	Migro badesa	210030614	Shasho ketema	1	0	Deso ketema	03	2	8			3	1	2			3	0	1	0	2	4	june july august september	0	0	0	0	0	1	1	1	1	0	0	0	2	2	2
2020-02-16T16:59:57.712+03			2020-02-16	19	0	1	1	2	were jarso	Abo Yanba	2	Migro badesa	210030614	Shasho ketema	1	0	Ali Ketema	03	2	6			0	1	1			3	0	1	0	2	4	june july august september	0	0	0	0	0	1	1	1	1	0	0	0	2	2	2
2020-02-17T16:10:03.096+03			2020-02-17	19	0	2	1	2	were jarso	Oddo Fura	1	Kadi gande gadefa	210030114	Merkebe Lami Kebu	1	0	Lami Arada	01	1	34		2	1			1	2	3	0	1	0	2	2	october november	0	0	0	0	0	0	0	0	0	1	1	0	2	1	2
2020-02-17T16:10:03.096+03			2020-02-17	19	0	2	1	2	were jarso	Oddo Fura	1	Kadi gande gadefa	210030114	Merkebe Lami Kebu	1	0	Merkebe lami	02	2	29		2	0			1	1	3	0	1	0	2	2	october november	0	0	0	0	0	0	0	0	0	1	1	0	2	1	2
2020-02-17T16:10:03.096+03			2020-02-17	19	0	2	1	2	were jarso	Oddo Fura	1	Kadi gande gadefa	210030114	Merkebe Lami Kebu	1	0	Cala lami	03	1	12			3	1	3			3	0	1	0	2	2	october november	0	0	0	0	0	0	0	0	0	1	1	0	2	1	2
2020-02-17T16:10:03.096+03			2020-02-17	19	0	2	1	2	were jarso	Oddo Fura	1	Kadi gande gadefa	210030114	Merkebe Lami Kebu	1	0	Tufa lami	03	1	10			0	2				3	0	1	0	2	2	october november	0	0	0	0	0	0	0	0	0	1	1	0	2	1	2
2020-02-17T16:10:03.096+03			2020-02-17	19	0	2	1	2	were jarso	Oddo Fura	1	Kadi gande gadefa	210030114	Merkebe Lami Kebu	1	0	Abe lami	03	1	7			0	2				3	0	1	0	2	2	october november	0	0	0	0	0	0	0	0	0	1	1	0	2	1	2
2020-02-17T16:10:03.096+03			2020-02-17	19	0	2	1	2	were jarso	Oddo Fura	1	Kadi gande gadefa	210030114	Merkebe Lami Kebu	1	0	Barke lami	03	1	6			0	2				3	0	1	0	2	2	october november	0	0	0	0	0	0	0	0	0	1	1	0	2	1	2
2020-02-17T16:10:03.096+03			2020-02-17	19	0	2	1	2	were jarso	Oddo Fura	1	Kadi gande gadefa	210030114	Merkebe Lami Kebu	1	0	Meseret lami	03	2	3	42		0					3	0	1	0	2	2	october november	0	0	0	0	0	0	0	0	0	1	1	0	2	1	2
2020-02-18T08:07:15.798+03			2020-02-18	19	0	2	1	2	were jarso	Abo Yanba	2	Tulu kebile	210030601	Lomi Gebru	1	0	Shelema Aleltu	01	1	32		2	0			1	2	3	0	1	0	2	3	august september october	0	0	0	0	0	0	0	1	1	1	0	0	2	2	2
2020-02-18T08:07:15.798+03			2020-02-18	19	0	2	1	2	were jarso	Abo Yanba	2	Tulu kebile	210030601	Lomi Gebru	1	0	Lomi Gebru	02	2	29		2	0			1	1	3	0	1	0	2	3	august september october	0	0	0	0	0	0	0	1	1	1	0	0	2	2	2
2020-02-18T08:07:15.798+03			2020-02-18	19	0	2	1	2	were jarso	Abo Yanba	2	Tulu kebile	210030601	Lomi Gebru	1	0	Fekadu shelema	03	1	12			3	1	2			3	0	1	0	2	3	august september october	0	0	0	0	0	0	0	1	1	1	0	0	2	2	2
2020-02-18T08:07:15.798+03			2020-02-18	19	0	2	1	2	were jarso	Abo Yanba	2	Tulu kebile	210030601	Lomi Gebru	1	0	Ayante shelema	03	2	10			3	1	2			3	0	1	0	2	3	august september october	0	0	0	0	0	0	0	1	1	1	0	0	2	2	2
2020-02-18T08:07:15.798+03			2020-02-18	19	0	2	1	2	were jarso	Abo Yanba	2	Tulu kebile	210030601	Lomi Gebru	1	0	Shukare shelema	03	2	7			0	2				3	0	1	0	2	3	august september october	0	0	0	0	0	0	0	1	1	1	0	0	2	2	2
2020-02-18T08:07:15.798+03			2020-02-18	19	0	2	1	2	were jarso	Abo Yanba	2	Tulu kebile	210030601	Lomi Gebru	1	0	belayinesh shukare	03	2	5			0	2				3	0	1	0	2	3	august september october	0	0	0	0	0	0	0	1	1	1	0	0	2	2	2
2020-02-14T10:27:47.039+03			2020-02-14	19	0	2	1	2	yaya gulale	Gobele Ketila	2	Mame fi gonbore	210020308	Zewiditu Faye	1	0	Shiferaw Abebe	01	1	58		2	1			1	2	3	0	1	0	1	0	0	0	0	0	0	0	0	0	0	0	0	0	0	2	2	2
2020-02-14T10:27:47.039+03			2020-02-14	19	0	2	1	2	yaya gulale	Gobele Ketila	2	Mame fi gonbore	210020308	Zewiditu Faye	1	0	Zewiditu Faye	02	2	50		2	0			1	1	3	0	1	0	1	0	0	0	0	0	0	0	0	0	0	0	0	0	0	2	2	2
2020-02-14T10:27:47.039+03			2020-02-14	19	0	2	1	2	yaya gulale	Gobele Ketila	2	Mame fi gonbore	210020308	Zewiditu Faye	1	0	Sentayehu Shiferaw	03	2	17		1	3	1	7		2	3	0	1	0	1	0	0	0	0	0	0	0	0	0	0	0	0	0	0	2	2	2
2020-02-14T10:27:47.039+03			2020-02-14	19	0	2	1	2	yaya gulale	Gobele Ketila	2	Mame fi gonbore	210020308	Zewiditu Faye	1	0	Wendu Shiferaw	03	1	15		1	3	2			2	3	0	1	0	1	0	0	0	0	0	0	0	0	0	0	0	0	0	0	2	2	2
2020-02-14T10:27:47.039+03			2020-02-14	19	0	2	1	2	yaya gulale	Gobele Ketila	2	Mame fi gonbore	210020308	Zewiditu Faye	1	0	Tedy Shiferaw	03	1	13			3	1	4			3	0	1	0	1	0	0	0	0	0	0	0	0	0	0	0	0	0	0	2	2	2
2020-02-14T13:32:23.347+03			2020-02-14	19	0	2	1	2	yaya gulale	Gobele Ketila	2	Amare fi alaltu	210020307	Topha Hailu	1	0	Fekadu Tameru	01	1	35		2	4			1	2	3	0	1	0	2	1	september	0	0	0	0	0	0	0	0	1	0	0	0	2	2	2
2020-02-14T13:32:23.347+03			2020-02-14	19	0	2	1	2	yaya gulale	Gobele Ketila	2	Amare fi alaltu	210020307	Topha Hailu	1	0	Topha Hailu	02	2	38		2	0			1	1	3	0	1	0	2	1	september	0	0	0	0	0	0	0	0	1	0	0	0	2	2	2
2020-02-14T13:32:23.347+03			2020-02-14	19	0	2	1	2	yaya gulale	Gobele Ketila	2	Amare fi alaltu	210020307	Topha Hailu	1	0	Tafese Fekadu	03	2	19		1	4	1	10	1	2	3	0	1	0	2	1	september	0	0	0	0	0	0	0	0	1	0	0	0	2	2	2
2020-02-14T13:32:23.347+03			2020-02-14	19	0	2	1	2	yaya gulale	Gobele Ketila	2	Amare fi alaltu	210020307	Topha Hailu	1	0	Abay Fekadu	03	2	17		1	3	1	6		2	3	0	1	0	2	1	september	0	0	0	0	0	0	0	0	1	0	0	0	2	2	2
2020-02-14T13:32:23.347+03			2020-02-14	19	0	2	1	2	yaya gulale	Gobele Ketila	2	Amare fi alaltu	210020307	Topha Hailu	1	0	Abdisa Fekadu	03	1	14			3	1	5			3	0	1	0	2	1	september	0	0	0	0	0	0	0	0	1	0	0	0	2	2	2
2020-02-14T13:32:23.347+03			2020-02-14	19	0	2	1	2	yaya gulale	Gobele Ketila	2	Amare fi alaltu	210020307	Topha Hailu	1	0	Shimeles Fekadu	03	1	12			3	1	4			3	0	1	0	2	1	september	0	0	0	0	0	0	0	0	1	0	0	0	2	2	2
2020-02-14T13:32:23.347+03			2020-02-14	19	0	2	1	2	yaya gulale	Gobele Ketila	2	Amare fi alaltu	210020307	Topha Hailu	1	0	Enatu Fekadu	03	2	5			0	2				3	0	1	0	2	1	september	0	0	0	0	0	0	0	0	1	0	0	0	2	2	2
2020-02-15T14:10:06.220+03			2020-02-15	19	0	1	1	2	yaya gulale	Kuchu fi Dhangago	1	Becho	210020409	Zenebu Abreham	1	0	Eshetu Hunde	01	1	39		2	0			1	2	3	0	1	0	1	0	0	0	0	0	0	0	0	0	0	0	0	0	0	2	2	2
2020-02-15T14:10:06.220+03			2020-02-15	19	0	1	1	2	yaya gulale	Kuchu fi Dhangago	1	Becho	210020409	Zenebu Abreham	1	0	Zenebu Abreham	02	2	33		2	0			1	1	3	0	1	0	1	0	0	0	0	0	0	0	0	0	0	0	0	0	0	2	2	2
2020-02-15T14:10:06.220+03			2020-02-15	19	0	1	1	2	yaya gulale	Kuchu fi Dhangago	1	Becho	210020409	Zenebu Abreham	1	0	Caltu Eshetu	03	2	9			0	1	1			3	0	1	0	1	0	0	0	0	0	0	0	0	0	0	0	0	0	0	2	2	2
2020-02-15T14:10:06.220+03			2020-02-15	19	0	1	1	2	yaya gulale	Kuchu fi Dhangago	1	Becho	210020409	Zenebu Abreham	1	0	Megertu Eshetu	03	2	4	59		0					3	0	1	0	1	0	0	0	0	0	0	0	0	0	0	0	0	0	0	2	2	2
2020-02-15T15:01:17.847+03			2020-02-15	19	0	1	1	2	yaya gulale	Kuchu fi Dhangago	1	Becho	210020412	Tujare Ebise	1	0	Terefa Megersa	01	1	46		2	0			1	2	3	0	1	0	1	0	0	0	0	0	0	0	0	0	0	0	0	0	0	2	2	2
2020-02-15T15:01:17.847+03			2020-02-15	19	0	1	1	2	yaya gulale	Kuchu fi Dhangago	1	Becho	210020412	Tujare Ebise	1	0	Tujare Ebise	02	2	39		2	0			1	1	3	0	1	0	1	0	0	0	0	0	0	0	0	0	0	0	0	0	0	2	2	2
2020-02-15T15:01:17.847+03			2020-02-15	19	0	1	1	2	yaya gulale	Kuchu fi Dhangago	1	Becho	210020412	Tujare Ebise	1	0	Kora Terefa	03	1	16		1	3	1	7		2	3	0	1	0	1	0	0	0	0	0	0	0	0	0	0	0	0	0	0	2	2	2
2020-02-15T15:01:17.847+03			2020-02-15	19	0	1	1	2	yaya gulale	Kuchu fi Dhangago	1	Becho	210020412	Tujare Ebise	1	0	Aseratu Terefa	03	1	14			3	1	4			3	0	1	0	1	0	0	0	0	0	0	0	0	0	0	0	0	0	0	2	2	2
2020-02-15T15:01:17.847+03			2020-02-15	19	0	1	1	2	yaya gulale	Kuchu fi Dhangago	1	Becho	210020412	Tujare Ebise	1	0	Asteru Terefa	03	2	9			3	1	2			3	0	1	0	1	0	0	0	0	0	0	0	0	0	0	0	0	0	0	2	2	2
2020-02-15T16:22:51.817+03			2020-02-15	19	0	1	1	2	yaya gulale	Gobele Ketila	2	Boku	210020315	Shure Techan	1	0	Tesfaye Emamu	01	1	41		2	0			1	2	3	0	1	0	2	3	july august september	0	0	0	0	0	0	1	1	1	0	0	0	2	1	2
2020-02-15T16:22:51.817+03			2020-02-15	19	0	1	1	2	yaya gulale	Gobele Ketila	2	Boku	210020315	Shure Techan	1	0	Shure Techan	02	2	34		2	0			1	1	3	0	1	0	2	3	july august september	0	0	0	0	0	0	1	1	1	0	0	0	2	1	2
2020-02-15T16:22:51.817+03			2020-02-15	19	0	1	1	2	yaya gulale	Gobele Ketila	2	Boku	210020315	Shure Techan	1	0	Gadise Tesfaye	03	2	14			3	1	4			3	0	1	0	2	3	july august september	0	0	0	0	0	0	1	1	1	0	0	0	2	1	2
2020-02-15T16:22:51.817+03			2020-02-15	19	0	1	1	2	yaya gulale	Gobele Ketila	2	Boku	210020315	Shure Techan	1	0	Asteru Tesfaye	03	2	11			3	1	2			3	0	1	0	2	3	july august september	0	0	0	0	0	0	1	1	1	0	0	0	2	1	2
2020-02-15T16:22:51.817+03			2020-02-15	19	0	1	1	2	yaya gulale	Gobele Ketila	2	Boku	210020315	Shure Techan	1	0	Denbare Tesfaye	03	2	6			0	2				3	0	1	0	2	3	july august september	0	0	0	0	0	0	1	1	1	0	0	0	2	1	2
2020-02-15T16:22:51.817+03			2020-02-15	19	0	1	1	2	yaya gulale	Gobele Ketila	2	Boku	210020315	Shure Techan	1	0	Rabira Tesfaye	03	1	2	33							3	0	1	0	2	3	july august september	0	0	0	0	0	0	1	1	1	0	0	0	2	1	2
2020-02-17T10:02:44.696+03			2020-02-17	19	0	2	1	2	were jarso	Oddo Fura	1	Fale Mamedo	210030102	Shito Tesfaye Gemechu	1	0	Ayela Defaru	01	1	38		2	0			1	2	3	0	1	0	2	3	june july august	0	0	0	0	0	1	1	1	0	0	0	0	2	2	2
2020-02-17T10:02:44.696+03			2020-02-17	19	0	2	1	2	were jarso	Oddo Fura	1	Fale Mamedo	210030102	Shito Tesfaye Gemechu	1	0	Shito Tesfaye	02	2	29		2	0			1	1	3	0	1	0	2	3	june july august	0	0	0	0	0	1	1	1	0	0	0	0	2	2	2
2020-02-17T10:02:44.696+03			2020-02-17	19	0	2	1	2	were jarso	Oddo Fura	1	Fale Mamedo	210030102	Shito Tesfaye Gemechu	1	0	Gelane Ayela	03	2	10			0	1	1			3	0	1	0	2	3	june july august	0	0	0	0	0	1	1	1	0	0	0	0	2	2	2
2020-02-17T10:02:44.696+03			2020-02-17	19	0	2	1	2	were jarso	Oddo Fura	1	Fale Mamedo	210030102	Shito Tesfaye Gemechu	1	0	Fanose Ayela	03	2	8			0	1	1			3	0	1	0	2	3	june july august	0	0	0	0	0	1	1	1	0	0	0	0	2	2	2
2020-02-17T10:02:44.696+03			2020-02-17	19	0	2	1	2	were jarso	Oddo Fura	1	Fale Mamedo	210030102	Shito Tesfaye Gemechu	1	0	Melesa Ayela	03	1	5			0	2				3	0	1	0	2	3	june july august	0	0	0	0	0	1	1	1	0	0	0	0	2	2	2
2020-02-14T11:04:17.221+03			2020-02-14	3	0	2	1	2	yaya gulale	Kuchu fi Dhangago	1	Foqa	210020403	Almaz Nigusie	1	0	Fikadu Dhaba	01	1	37		2	3			1	2	3	0	1	0	2	2	july august	0	0	0	0	0	0	1	1	0	0	0	0	2	1	2
2020-02-14T11:04:17.221+03			2020-02-14	3	0	2	1	2	yaya gulale	Kuchu fi Dhangago	1	Foqa	210020403	Almaz Nigusie	1	0	Almaz Nigusie	02	2	28		2	3			1	1	3	0	1	0	2	2	july august	0	0	0	0	0	0	1	1	0	0	0	0	2	1	2
2020-02-14T11:04:17.221+03			2020-02-14	3	0	2	1	2	yaya gulale	Kuchu fi Dhangago	1	Foqa	210020403	Almaz Nigusie	1	0	Tadele Fikadu	03	1	5			0	2				3	0	1	0	2	2	july august	0	0	0	0	0	0	1	1	0	0	0	0	2	1	2
2020-02-14T11:04:17.221+03			2020-02-14	3	0	2	1	2	yaya gulale	Kuchu fi Dhangago	1	Foqa	210020403	Almaz Nigusie	1	0	Meskerem Fikadu	03	2	2	27							3	0	1	0	2	2	july august	0	0	0	0	0	0	1	1	0	0	0	0	2	1	2
2020-02-14T12:37:03.523+03			2020-02-14	3	0	2	1	2	yaya gulale	Kuchu fi Dhangago	1	Foqa	210020401	Aberu Kebede	1	0	Adane Qoricho	01	1	34		2	0			1	2	3	0	2	0	2	5	june july august september october	0	0	0	0	0	1	1	1	1	1	0	0	2	2	2
2020-02-14T12:37:03.523+03			2020-02-14	3	0	2	1	2	yaya gulale	Kuchu fi Dhangago	1	Foqa	210020401	Aberu Kebede	1	0	Aberu Kebede	02	2	28		2	0			1	1	3	0	2	0	2	5	june july august september october	0	0	0	0	0	1	1	1	1	1	0	0	2	2	2
2020-02-14T12:37:03.523+03			2020-02-14	3	0	2	1	2	yaya gulale	Kuchu fi Dhangago	1	Foqa	210020401	Aberu Kebede	1	0	Asteru Adane	03	2	8			3	1	1			3	0	2	0	2	5	june july august september october	0	0	0	0	0	1	1	1	1	1	0	0	2	2	2
2020-02-14T12:37:03.523+03			2020-02-14	3	0	2	1	2	yaya gulale	Kuchu fi Dhangago	1	Foqa	210020401	Aberu Kebede	1	0	Kuli Adane	03	2	5			0	2				3	0	2	0	2	5	june july august september october	0	0	0	0	0	1	1	1	1	1	0	0	2	2	2
2020-02-14T14:22:51.500+03			2020-02-14	3	0	2	1	2	yaya gulale	Kuchu fi Dhangago	1	Gunufata	210020407	Zewuditu Abera	1	0	Dereba Girma	01	1	38		2	0			1	2	3	0	1	0	2	3	september october november	0	0	0	0	0	0	0	0	1	1	1	0	2	1	2
2020-02-14T14:22:51.500+03			2020-02-14	3	0	2	1	2	yaya gulale	Kuchu fi Dhangago	1	Gunufata	210020407	Zewuditu Abera	1	0	Zewditu Abera	02	2	27		2	3			1	1	3	0	1	0	2	3	september october november	0	0	0	0	0	0	0	0	1	1	1	0	2	1	2
2020-02-14T14:22:51.500+03			2020-02-14	3	0	2	1	2	yaya gulale	Kuchu fi Dhangago	1	Gunufata	210020407	Zewuditu Abera	1	0	Fasika Dereba	03	2	5			2	1	0			3	0	1	0	2	3	september october november	0	0	0	0	0	0	0	0	1	1	1	0	2	1	2
2020-02-14T14:22:51.500+03			2020-02-14	3	0	2	1	2	yaya gulale	Kuchu fi Dhangago	1	Gunufata	210020407	Zewuditu Abera	1	0	Tadelu Dereba	03	2	2	2							3	0	1	0	2	3	september october november	0	0	0	0	0	0	0	0	1	1	1	0	2	1	2
2020-02-14T21:08:08.317+03			2020-02-13	3	0	2	1	2	yaya gulale	Gobele Ketila	2	Qetal	210020314	Amsalu Nigusie	1	0	Hijiru Feyisa	01	1	35		2	0			1	2	3	0	1	0	2	2	september october	0	0	0	0	0	0	0	0	1	1	0	0	2	1	1
2020-02-14T21:08:08.317+03			2020-02-13	3	0	2	1	2	yaya gulale	Gobele Ketila	2	Qetal	210020314	Amsalu Nigusie	1	0	Amsalu Nigusie	02	2	30		2	0			1	1	3	0	1	0	2	2	september october	0	0	0	0	0	0	0	0	1	1	0	0	2	1	1
2020-02-14T21:08:08.317+03			2020-02-13	3	0	2	1	2	yaya gulale	Gobele Ketila	2	Qetal	210020314	Amsalu Nigusie	1	0	Fikirte Hijiru	03	2	11			3	1	3			3	0	1	0	2	2	september october	0	0	0	0	0	0	0	0	1	1	0	0	2	1	1
2020-02-14T21:08:08.317+03			2020-02-13	3	0	2	1	2	yaya gulale	Gobele Ketila	2	Qetal	210020314	Amsalu Nigusie	1	0	Almaz Hijiru	03	2	9			3	1	3			3	0	1	0	2	2	september october	0	0	0	0	0	0	0	0	1	1	0	0	2	1	1
2020-02-14T21:08:08.317+03			2020-02-13	3	0	2	1	2	yaya gulale	Gobele Ketila	2	Qetal	210020314	Amsalu Nigusie	1	0	Mengistu Hijiru	03	1	6			0	2				3	0	1	0	2	2	september october	0	0	0	0	0	0	0	0	1	1	0	0	2	1	1
2020-02-14T21:08:08.317+03			2020-02-13	3	0	2	1	2	yaya gulale	Gobele Ketila	2	Qetal	210020314	Amsalu Nigusie	1	0	Tadele Hijiru	03	1	0	0							3	0	1	0	2	2	september october	0	0	0	0	0	0	0	0	1	1	0	0	2	1	1
2020-02-15T10:20:01.452+03			2020-02-15	3	0	2	1	2	yaya gulale	Kuchu fi Dhangago	1	Kuchu	210020405	Damanu Feyisa	1	0	Dereje Teferi	01	1	37		2	0			1	2	3	0	2	0	2	5	june july august september october	0	0	0	0	0	1	1	1	1	1	0	0	2	1	2
2020-02-15T10:20:01.452+03			2020-02-15	3	0	2	1	2	yaya gulale	Kuchu fi Dhangago	1	Kuchu	210020405	Damanu Feyisa	1	0	Damenu Feyisa	02	2	28		2	0			1	1	3	0	2	0	2	5	june july august september october	0	0	0	0	0	1	1	1	1	1	0	0	2	1	2
2020-02-15T10:20:01.452+03			2020-02-15	3	0	2	1	2	yaya gulale	Kuchu fi Dhangago	1	Kuchu	210020405	Damanu Feyisa	1	0	Beshadu Dereje	03	2	8			2	1	0			3	0	2	0	2	5	june july august september october	0	0	0	0	0	1	1	1	1	1	0	0	2	1	2
2020-02-15T10:20:01.452+03			2020-02-15	3	0	2	1	2	yaya gulale	Kuchu fi Dhangago	1	Kuchu	210020405	Damanu Feyisa	1	0	Sifani Dereje	03	2	3	38		0					3	0	2	0	2	5	june july august september october	0	0	0	0	0	1	1	1	1	1	0	0	2	1	2
2020-02-15T12:11:41.154+03			2020-02-15	3	0	2	1	2	yaya gulale	Kuchu fi Dhangago	1	Jabi	210020407	Atsede Nugusie	1	0	Abreham Meskelu	01	1	32		2	0			1	2	3	0	1	0	2	2	september october	0	0	0	0	0	0	0	0	1	1	0	0	2	1	1
2020-02-15T12:11:41.154+03			2020-02-15	3	0	2	1	2	yaya gulale	Kuchu fi Dhangago	1	Jabi	210020407	Atsede Nugusie	1	0	Astede Nugusie	02	2	24		2	3	2		1	1	3	0	1	0	2	2	september october	0	0	0	0	0	0	0	0	1	1	0	0	2	1	1
2020-02-15T12:11:41.154+03			2020-02-15	3	0	2	1	2	yaya gulale	Kuchu fi Dhangago	1	Jabi	210020407	Atsede Nugusie	1	0	Azmera Abreham	03	1	5			0	2				3	0	1	0	2	2	september october	0	0	0	0	0	0	0	0	1	1	0	0	2	1	1
2020-02-15T12:11:41.154+03			2020-02-15	3	0	2	1	2	yaya gulale	Kuchu fi Dhangago	1	Jabi	210020407	Atsede Nugusie	1	0	Firu Abreham	03	1	0	0							3	0	1	0	2	2	september october	0	0	0	0	0	0	0	0	1	1	0	0	2	1	1
2020-02-15T22:37:34.559+03			2020-02-15	3	0	2	1	2	yaya gulale	Kuchu fi Dhangago	1	Fetal tawn	210020408	Chaltu Tesfaye	1	0	Chaltu Tesfaye	01	2	25		3	3			1	1	1	0	13	Selling local alchol drink (Areqe)	2	6	june july august september october november	0	0	0	0	0	1	1	1	1	1	1	0	2	2	2
2020-02-15T22:37:34.559+03			2020-02-15	3	0	2	1	2	yaya gulale	Kuchu fi Dhangago	1	Fetal tawn	210020408	Chaltu Tesfaye	1	0	Ebisa Biranu	03	1	5			0	2				1	0	13	Selling local alchol drink (Areqe)	2	6	june july august september october november	0	0	0	0	0	1	1	1	1	1	1	0	2	2	2
2020-02-16T11:14:29.381+03			2020-02-16	3	0	2	1	2	were jarso	Abo Yanba	2	Culi	200030615	Arfase Dagne	1	0	Dagne Toli	01	1	34		2	3			1	2	3	0	1	0	2	2	august september	0	0	0	0	0	0	0	1	1	0	0	0	2	2	2
2020-02-16T11:14:29.381+03			2020-02-16	3	0	2	1	2	were jarso	Abo Yanba	2	Culi	200030615	Arfase Dagne	1	0	Arfase Dagne	02	2	23		2	0	2		1	1	3	0	1	0	2	2	august september	0	0	0	0	0	0	0	1	1	0	0	0	2	2	2
2020-02-16T11:14:29.381+03			2020-02-16	3	0	2	1	2	were jarso	Abo Yanba	2	Culi	200030615	Arfase Dagne	1	0	Shewu Dagne	03	2	7			3	1	2			3	0	1	0	2	2	august september	0	0	0	0	0	0	0	1	1	0	0	0	2	2	2
2020-02-16T11:14:29.381+03			2020-02-16	3	0	2	1	2	were jarso	Abo Yanba	2	Culi	200030615	Arfase Dagne	1	0	Mule Dange	03	1	5			0	2				3	0	1	0	2	2	august september	0	0	0	0	0	0	0	1	1	0	0	0	2	2	2
2020-02-16T12:58:39.773+03			2020-02-16	3	0	2	1	2	were jarso	Abo Yanba	2	Cali	210030611	Almaz Begna	1	0	Begna Motuma	01	1	37		2	3			1	2	3	0	1	0	2	4	june july august september	0	0	0	0	0	1	1	1	1	0	0	0	2	1	1
2020-02-16T12:58:39.773+03			2020-02-16	3	0	2	1	2	were jarso	Abo Yanba	2	Cali	210030611	Almaz Begna	1	0	Almaz Begna	02	2	31		2	0			1	1	3	0	1	0	2	4	june july august september	0	0	0	0	0	1	1	1	1	0	0	0	2	1	1
2020-02-16T12:58:39.773+03			2020-02-16	3	0	2	1	2	were jarso	Abo Yanba	2	Cali	210030611	Almaz Begna	1	0	Bire Begna	03	1	12			3	2				3	0	1	0	2	4	june july august september	0	0	0	0	0	1	1	1	1	0	0	0	2	1	1
2020-02-16T12:58:39.773+03			2020-02-16	3	0	2	1	2	were jarso	Abo Yanba	2	Cali	210030611	Almaz Begna	1	0	Shelema Begna	03	1	9			3	1	2			3	0	1	0	2	4	june july august september	0	0	0	0	0	1	1	1	1	0	0	0	2	1	1
2020-02-16T12:58:39.773+03			2020-02-16	3	0	2	1	2	were jarso	Abo Yanba	2	Cali	210030611	Almaz Begna	1	0	Inat Begna	03	2	7			0	2				3	0	1	0	2	4	june july august september	0	0	0	0	0	1	1	1	1	0	0	0	2	1	1
2020-02-16T12:58:39.773+03			2020-02-16	3	0	2	1	2	were jarso	Abo Yanba	2	Cali	210030611	Almaz Begna	1	0	Burtuke Begna	03	2	0	1							3	0	1	0	2	4	june july august september	0	0	0	0	0	1	1	1	1	0	0	0	2	1	1
2020-02-16T16:35:37.769+03			2020-02-16	3	0	2	1	2	were jarso	Abo Yanba	2	Harbu randa	210030602	Tadelu Seyume	1	0	Lami Dame	01	1	58		2	3			1	2	3	0	2	0	2	3	july august september	0	0	0	0	0	0	1	1	1	0	0	0	2	1	2
2020-02-16T16:35:37.769+03			2020-02-16	3	0	2	1	2	were jarso	Abo Yanba	2	Harbu randa	210030602	Tadelu Seyume	1	0	Tadelu Suyume	02	2	42		2	0			1	1	3	0	2	0	2	3	july august september	0	0	0	0	0	0	1	1	1	0	0	0	2	1	2
2020-02-16T16:35:37.769+03			2020-02-16	3	0	2	1	2	were jarso	Abo Yanba	2	Harbu randa	210030602	Tadelu Seyume	1	0	Shuka Lami	03	2	8			3	1	2			3	0	2	0	2	3	july august september	0	0	0	0	0	0	1	1	1	0	0	0	2	1	2
2020-02-16T16:35:37.769+03			2020-02-16	3	0	2	1	2	were jarso	Abo Yanba	2	Harbu randa	210030602	Tadelu Seyume	1	0	Inatu Lami	03	2	4	57		0					3	0	2	0	2	3	july august september	0	0	0	0	0	0	1	1	1	0	0	0	2	1	2
2020-02-14T10:56:57.652+03			2020-02-14	8	0	1	1	2	yaya gulale	Gobele Ketila	2	Gara sire	210020303	Yeshi Alemeyehu	1	0	Kene Hunde	01	1	48		2	0			1	2	3	0	1	0	2	2	august september	0	0	0	0	0	0	0	1	1	0	0	0	2	2	2
2020-02-14T10:56:57.652+03			2020-02-14	8	0	1	1	2	yaya gulale	Gobele Ketila	2	Gara sire	210020303	Yeshi Alemeyehu	1	0	Yeshi Alemeyehu	02	2	42		2	0			1		3	0	1	0	2	2	august september	0	0	0	0	0	0	0	1	1	0	0	0	2	2	2
2020-02-14T10:56:57.652+03			2020-02-14	8	0	1	1	2	yaya gulale	Gobele Ketila	2	Gara sire	210020303	Yeshi Alemeyehu	1	0	Eshetu kene	03	1	25		1	0			1	2	3	0	1	0	2	2	august september	0	0	0	0	0	0	0	1	1	0	0	0	2	2	2
2020-02-14T10:56:57.652+03			2020-02-14	8	0	1	1	2	yaya gulale	Gobele Ketila	2	Gara sire	210020303	Yeshi Alemeyehu	1	0	Diriba kene	03	1	20		1	3	1	7	1	2	3	0	1	0	2	2	august september	0	0	0	0	0	0	0	1	1	0	0	0	2	2	2
2020-02-14T10:56:57.652+03			2020-02-14	8	0	1	1	2	yaya gulale	Gobele Ketila	2	Gara sire	210020303	Yeshi Alemeyehu	1	0	Tedase kene	03	1	20		1	0	2		1	2	3	0	1	0	2	2	august september	0	0	0	0	0	0	0	1	1	0	0	0	2	2	2
2020-02-14T10:56:57.652+03			2020-02-14	8	0	1	1	2	yaya gulale	Gobele Ketila	2	Gara sire	210020303	Yeshi Alemeyehu	1	0	Misiru kene	03	2	16		1	3	1	5		2	3	0	1	0	2	2	august september	0	0	0	0	0	0	0	1	1	0	0	0	2	2	2
2020-02-14T10:56:57.652+03			2020-02-14	8	0	1	1	2	yaya gulale	Gobele Ketila	2	Gara sire	210020303	Yeshi Alemeyehu	1	0	Aster kene	03	2	12			3	1	4			3	0	1	0	2	2	august september	0	0	0	0	0	0	0	1	1	0	0	0	2	2	2
2020-02-14T10:56:57.652+03			2020-02-14	8	0	1	1	2	yaya gulale	Gobele Ketila	2	Gara sire	210020303	Yeshi Alemeyehu	1	0	Adanech Kene	03	2	9			2	1	1			3	0	1	0	2	2	august september	0	0	0	0	0	0	0	1	1	0	0	0	2	2	2
2020-02-14T12:17:35.693+03			2020-02-14	8	0	1	1	2	yaya gulale	Gobele Ketila	2	Sayyo wayu	210020301	Kebedu nuguse Damise	1	0	Bekele Urgaha	01	1	55		2	0			1	2	3	0	1	0	2	4	july august september october	0	0	0	0	0	0	1	1	1	1	0	0	2	2	2
2020-02-14T12:17:35.693+03			2020-02-14	8	0	1	1	2	yaya gulale	Gobele Ketila	2	Sayyo wayu	210020301	Kebedu nuguse Damise	1	0	Kebedu nuguse	02	2	49		2	0			1	1	3	0	1	0	2	4	july august september october	0	0	0	0	0	0	1	1	1	1	0	0	2	2	2
2020-02-14T12:17:35.693+03			2020-02-14	8	0	1	1	2	yaya gulale	Gobele Ketila	2	Sayyo wayu	210020301	Kebedu nuguse Damise	1	0	Asirat Bekele	03	1	22		1	4	2		1	2	3	0	1	0	2	4	july august september october	0	0	0	0	0	0	1	1	1	1	0	0	2	2	2
2020-02-14T12:17:35.693+03			2020-02-14	8	0	1	1	2	yaya gulale	Gobele Ketila	2	Sayyo wayu	210020301	Kebedu nuguse Damise	1	0	Tefese Bekele	03	1	18		1	3	2		1	2	3	0	1	0	2	4	july august september october	0	0	0	0	0	0	1	1	1	1	0	0	2	2	2
2020-02-14T12:17:35.693+03			2020-02-14	8	0	1	1	2	yaya gulale	Gobele Ketila	2	Sayyo wayu	210020301	Kebedu nuguse Damise	1	0	Ejara Bekele	03	1	10			3	1	3			3	0	1	0	2	4	july august september october	0	0	0	0	0	0	1	1	1	1	0	0	2	2	2
2020-02-14T12:17:35.693+03			2020-02-14	8	0	1	1	2	yaya gulale	Gobele Ketila	2	Sayyo wayu	210020301	Kebedu nuguse Damise	1	0	Tsige Bekele	03	2	8			3	1	2			3	0	1	0	2	4	july august september october	0	0	0	0	0	0	1	1	1	1	0	0	2	2	2
2020-02-14T12:17:35.693+03			2020-02-14	8	0	1	1	2	yaya gulale	Gobele Ketila	2	Sayyo wayu	210020301	Kebedu nuguse Damise	1	0	Konjit Bekele	11	2	3	38		0					3	0	1	0	2	4	july august september october	0	0	0	0	0	0	1	1	1	1	0	0	2	2	2
2020-02-14T14:01:08.127+03			2020-02-14	8	0	1	1	2	yaya gulale	Gobele Ketila	1	Sayyo wayu	210020302	Gelane Tesfaye	1	0	Shenbal Kotu	01	1	39		2	0			1	2	3	0	1	0	2	3	august september october	0	0	0	0	0	0	0	1	1	1	0	0	1	2	2
2020-02-14T14:01:08.127+03			2020-02-14	8	0	1	1	2	yaya gulale	Gobele Ketila	1	Sayyo wayu	210020302	Gelane Tesfaye	1	0	Gelane Tesfaye	02	2	37		1	0			1	1	3	0	1	0	2	3	august september october	0	0	0	0	0	0	0	1	1	1	0	0	1	2	2
2020-02-14T14:01:08.127+03			2020-02-14	8	0	1	1	2	yaya gulale	Gobele Ketila	1	Sayyo wayu	210020302	Gelane Tesfaye	1	0	Begide Shenbal	03	1	20		1	0	2		1	2	3	0	1	0	2	3	august september october	0	0	0	0	0	0	0	1	1	1	0	0	1	2	2
2020-02-14T14:01:08.127+03			2020-02-14	8	0	1	1	2	yaya gulale	Gobele Ketila	1	Sayyo wayu	210020302	Gelane Tesfaye	1	0	Meskerem Shenbal	03	2	18		1	3	2		1	2	3	0	1	0	2	3	august september october	0	0	0	0	0	0	0	1	1	1	0	0	1	2	2
2020-02-14T14:01:08.127+03			2020-02-14	8	0	1	1	2	yaya gulale	Gobele Ketila	1	Sayyo wayu	210020302	Gelane Tesfaye	1	0	Werki shenbal	03	2	17		1	3	1	8		2	3	0	1	0	2	3	august september october	0	0	0	0	0	0	0	1	1	1	0	0	1	2	2
2020-02-14T14:01:08.127+03			2020-02-14	8	0	1	1	2	yaya gulale	Gobele Ketila	1	Sayyo wayu	210020302	Gelane Tesfaye	1	0	Fekadu Shenbal	03	1	13			3	1	5			3	0	1	0	2	3	august september october	0	0	0	0	0	0	0	1	1	1	0	0	1	2	2
2020-02-14T14:01:08.127+03			2020-02-14	8	0	1	1	2	yaya gulale	Gobele Ketila	1	Sayyo wayu	210020302	Gelane Tesfaye	1	0	Dejene shenbal	03	1	8			3	1	2			3	0	1	0	2	3	august september october	0	0	0	0	0	0	0	1	1	1	0	0	1	2	2
2020-02-14T19:26:47.057+03			2020-02-14	8	0	1	1	2	yaya gulale	Gobele Ketila	2	Kare Abo	210020313	Zanu Kurabechew Adinow	1	0	Endergechew hailu	01	1	36		2	0			1	2	3	0	1	0	2	4	july august september october	0	0	0	0	0	0	1	1	1	1	0	0	2	1	2
2020-02-14T19:26:47.057+03			2020-02-14	8	0	1	1	2	yaya gulale	Gobele Ketila	2	Kare Abo	210020313	Zanu Kurabechew Adinow	1	0	Zanu Kurabechew	02	2	32		2	0			1	1	3	0	1	0	2	4	july august september october	0	0	0	0	0	0	1	1	1	1	0	0	2	1	2
2020-02-14T19:26:47.057+03			2020-02-14	8	0	1	1	2	yaya gulale	Gobele Ketila	2	Kare Abo	210020313	Zanu Kurabechew Adinow	1	0	Keftemu Endergechew	03	1	17		1	3	1	2		2	3	0	1	0	2	4	july august september october	0	0	0	0	0	0	1	1	1	1	0	0	2	1	2
2020-02-14T19:26:47.057+03			2020-02-14	8	0	1	1	2	yaya gulale	Gobele Ketila	2	Kare Abo	210020313	Zanu Kurabechew Adinow	1	0	Tigist Endergechew	03	2	14			3	1	4			3	0	1	0	2	4	july august september october	0	0	0	0	0	0	1	1	1	1	0	0	2	1	2
2020-02-14T19:26:47.057+03			2020-02-14	8	0	1	1	2	yaya gulale	Gobele Ketila	2	Kare Abo	210020313	Zanu Kurabechew Adinow	1	0	Dawit Endergechew	03	1	12			3	1	2			3	0	1	0	2	4	july august september october	0	0	0	0	0	0	1	1	1	1	0	0	2	1	2
2020-02-14T19:26:47.057+03			2020-02-14	8	0	1	1	2	yaya gulale	Gobele Ketila	2	Kare Abo	210020313	Zanu Kurabechew Adinow	1	0	Almaz Endergechew	03	2	9			3	1	2			3	0	1	0	2	4	july august september october	0	0	0	0	0	0	1	1	1	1	0	0	2	1	2
2020-02-14T19:26:47.057+03			2020-02-14	8	0	1	1	2	yaya gulale	Gobele Ketila	2	Kare Abo	210020313	Zanu Kurabechew Adinow	1	0	Chala Endergechew	03	1	4	53		0					3	0	1	0	2	4	july august september october	0	0	0	0	0	0	1	1	1	1	0	0	2	1	2
2020-02-16T10:25:13.605+03			2020-02-16	11	0	1	1	5	atsegede tsimbila	Simret	1	Mayatal	404041713	Masho Abreha Gebrewahd	1	0	Berihu Mebrahtom Gebrewahd	01	1	35		2	3			1	2	2	0	1	0	1	0	0	0	0	0	0	0	0	0	0	0	0	0	0	2	2	2
2020-02-16T10:25:13.605+03			2020-02-16	11	0	1	1	5	atsegede tsimbila	Simret	1	Mayatal	404041713	Masho Abreha Gebrewahd	1	0	Masho Abreha Gebrewahd	02	2	31		2	3			1	1	2	0	1	0	1	0	0	0	0	0	0	0	0	0	0	0	0	0	0	2	2	2
2020-02-16T10:25:13.605+03			2020-02-16	11	0	1	1	5	atsegede tsimbila	Simret	1	Mayatal	404041713	Masho Abreha Gebrewahd	1	0	Tekleab Berihu	03	1	12			3	1	5			2	0	1	0	1	0	0	0	0	0	0	0	0	0	0	0	0	0	0	2	2	2
2020-02-16T10:25:13.605+03			2020-02-16	11	0	1	1	5	atsegede tsimbila	Simret	1	Mayatal	404041713	Masho Abreha Gebrewahd	1	0	Meles Berihu	03	1	7			1	1	1			2	0	1	0	1	0	0	0	0	0	0	0	0	0	0	0	0	0	0	2	2	2
2020-02-16T10:25:13.605+03			2020-02-16	11	0	1	1	5	atsegede tsimbila	Simret	1	Mayatal	404041713	Masho Abreha Gebrewahd	1	0	Nigsti Berihu	03	2	5			0	2				2	0	1	0	1	0	0	0	0	0	0	0	0	0	0	0	0	0	0	2	2	2
2020-02-16T10:25:13.605+03			2020-02-16	11	0	1	1	5	atsegede tsimbila	Simret	1	Mayatal	404041713	Masho Abreha Gebrewahd	1	0	Helen Berihu	03	2	2	28							2	0	1	0	1	0	0	0	0	0	0	0	0	0	0	0	0	0	0	2	2	2
2020-02-16T12:26:53.862+03			2020-02-16	11	0	1	1	5	atsegede tsimbila	Simret	1	Maytel	404041714	Mulu Hadush Gebrekidan	1	0	Mulu Hadush Gebrekidan	01	2	34		3	0			1	1	1	0	1	0	2	3	july august september	0	0	0	0	0	0	1	1	1	0	0	0	2	2	2
2020-02-16T12:26:53.862+03			2020-02-16	11	0	1	1	5	atsegede tsimbila	Simret	1	Maytel	404041714	Mulu Hadush Gebrekidan	1	0	Agesom Alefey Gebrensea	03	1	2	33							1	0	1	0	2	3	july august september	0	0	0	0	0	0	1	1	1	0	0	0	2	2	2
2020-02-16T13:49:16.489+03			2020-02-16	11	0	1	1	5	atsegede tsimbila	Simret	1	Maykewaet	404041702	Mebrhit Birhane Gebrezgabher	1	0	Mebrhit Birhane Gezgabher	01	2	34		3	0			2	1	1	0	1	0	1	0	0	0	0	0	0	0	0	0	0	0	0	0	0	2	2	2
2020-02-16T13:49:16.489+03			2020-02-16	11	0	1	1	5	atsegede tsimbila	Simret	1	Maykewaet	404041702	Mebrhit Birhane Gebrezgabher	1	0	Awot Hagos	03	1	7			2	1	1			1	0	1	0	1	0	0	0	0	0	0	0	0	0	0	0	0	0	0	2	2	2
2020-02-16T13:49:16.489+03			2020-02-16	11	0	1	1	5	atsegede tsimbila	Simret	1	Maykewaet	404041702	Mebrhit Birhane Gebrezgabher	1	0	Rishan Gidey	03	2	2	34							1	0	1	0	1	0	0	0	0	0	0	0	0	0	0	0	0	0	0	2	2	2
2020-02-15T10:54:29.565+03			2020-02-15	8	0	1	1	2	yaya gulale	Kuchu fi Dhangago	1	Tengago	210020411	Tolashi Jima Hailu	1	0	Hailu Bekele Dase	01	1	36		2	3			1	2	3	0	1	0	2	3	august september october	0	0	0	0	0	0	0	1	1	1	0	0	2	2	2
2020-02-15T10:54:29.565+03			2020-02-15	8	0	1	1	2	yaya gulale	Kuchu fi Dhangago	1	Tengago	210020411	Tolashi Jima Hailu	1	0	Tolashi Jima Hailu	02	2	34		2	0			1	1	3	0	1	0	2	3	august september october	0	0	0	0	0	0	0	1	1	1	0	0	2	2	2
2020-02-15T10:54:29.565+03			2020-02-15	8	0	1	1	2	yaya gulale	Kuchu fi Dhangago	1	Tengago	210020411	Tolashi Jima Hailu	1	0	Ejare Hailu	03	2	14			3	1	3			3	0	1	0	2	3	august september october	0	0	0	0	0	0	0	1	1	1	0	0	2	2	2
2020-02-15T10:54:29.565+03			2020-02-15	8	0	1	1	2	yaya gulale	Kuchu fi Dhangago	1	Tengago	210020411	Tolashi Jima Hailu	1	0	Bashu Hailu	03	2	8			2	1	1			3	0	1	0	2	3	august september october	0	0	0	0	0	0	0	1	1	1	0	0	2	2	2
2020-02-17T11:29:34.161+03			2020-02-17	11	0	1	1	5	atsegede tsimbila	Simret	1	Maykewaet	04041704	Shewit Weldegerima Tsegay	1	0	Hafte Abreha Weldenchiel	01	1	28		2	3			1	2	2	0	1	0	1	0	0	0	0	0	0	0	0	0	0	0	0	0	0	2	2	2
2020-02-17T11:29:34.161+03			2020-02-17	11	0	1	1	5	atsegede tsimbila	Simret	1	Maykewaet	04041704	Shewit Weldegerima Tsegay	1	0	Shewit Weldegerima Tsegay	02	2	22		2	3	2		1	1	2	0	1	0	1	0	0	0	0	0	0	0	0	0	0	0	0	0	0	2	2	2
2020-02-17T11:29:34.161+03			2020-02-17	11	0	1	1	5	atsegede tsimbila	Simret	1	Maykewaet	04041704	Shewit Weldegerima Tsegay	1	0	Zelalem Hafte	03	1	8			2	1	1			2	0	1	0	1	0	0	0	0	0	0	0	0	0	0	0	0	0	0	2	2	2
2020-02-17T11:29:34.161+03			2020-02-17	11	0	1	1	5	atsegede tsimbila	Simret	1	Maykewaet	04041704	Shewit Weldegerima Tsegay	1	0	Hadush Hafte	03	1	5			0	2				2	0	1	0	1	0	0	0	0	0	0	0	0	0	0	0	0	0	0	2	2	2
2020-02-17T11:29:34.161+03			2020-02-17	11	0	1	1	5	atsegede tsimbila	Simret	1	Maykewaet	04041704	Shewit Weldegerima Tsegay	1	0	Desnet Hafte	03	1	2	28							2	0	1	0	1	0	0	0	0	0	0	0	0	0	0	0	0	0	0	2	2	2
2020-02-17T12:45:26.986+03			2020-02-17	11	0	1	1	5	atsegede tsimbila	Htsats	2	Awo	404041611	Lielti Mengstu zbelo	1	0	Lielti mengstu zbelo	01	2	30		3	0			2	1	1	0	1	0	2	12	option_1 option_2 march april may june july august september october november december	1	1	1	1	1	1	1	1	1	1	1	1	2	2	2
2020-02-17T12:45:26.986+03			2020-02-17	11	0	1	1	5	atsegede tsimbila	Htsats	2	Awo	404041611	Lielti Mengstu zbelo	1	0	Teklit Meresa	03	1	10			3	1	3			1	0	1	0	2	12	option_1 option_2 march april may june july august september october november december	1	1	1	1	1	1	1	1	1	1	1	1	2	2	2
2020-02-17T14:11:52.564+03			2020-02-17	11	0	1	1	5	atsegede tsimbila	Simret	1	Awo	404041612	Diego Tekie Megos	1	0	Diebo Tekie megos	01	2	31		3	0			1	1	1	0	1	0	1	0	0	0	0	0	0	0	0	0	0	0	0	0	0	2	2	2
2020-02-17T14:11:52.564+03			2020-02-17	11	0	1	1	5	atsegede tsimbila	Simret	1	Awo	404041612	Diego Tekie Megos	1	0	Minaseb Awetahi	03	2	11			3	2				1	0	1	0	1	0	0	0	0	0	0	0	0	0	0	0	0	0	0	2	2	2
2020-02-17T14:11:52.564+03			2020-02-17	11	0	1	1	5	atsegede tsimbila	Simret	1	Awo	404041612	Diego Tekie Megos	1	0	Awetwsh Gehiwot	03	2	3	42		0					1	0	1	0	1	0	0	0	0	0	0	0	0	0	0	0	0	0	0	2	2	2
2020-02-15T12:02:19.366+03			2020-02-15	8	0	1	1	2	yaya gulale	Kuchu fi Dhangago	1	Tengago	210020410	Necho Abera	1	0	Erana Tolcha Dilalesa	01	1	31		2	0			1	2	3	0	1	0	2	4	july august september october november	0	0	0	0	0	0	1	1	1	1	1	0	2	1	2
2020-02-15T12:02:19.366+03			2020-02-15	8	0	1	1	2	yaya gulale	Kuchu fi Dhangago	1	Tengago	210020410	Necho Abera	1	0	Necho Abera	02	2	26		2	0			1	1	3	0	1	0	2	4	july august september october november	0	0	0	0	0	0	1	1	1	1	1	0	2	1	2
2020-02-15T12:02:19.366+03			2020-02-15	8	0	1	1	2	yaya gulale	Kuchu fi Dhangago	1	Tengago	210020410	Necho Abera	1	0	Firewot Erana	03	2	4	49		0					3	0	1	0	2	4	july august september october november	0	0	0	0	0	0	1	1	1	1	1	0	2	1	2
2020-02-15T13:59:13.600+03			2020-02-15	8	0	1	1	2	yaya gulale	Kuchu fi Dhangago	1	Kuchu	210020406	Buzu megersa jima	1	0	Elfu Tudo	01	2	62		5	0			1	2	3	0	1	0	2	4	july august september october	0	0	0	0	0	0	1	1	1	1	0	0	2	2	2
2020-02-15T13:59:13.600+03			2020-02-15	8	0	1	1	2	yaya gulale	Kuchu fi Dhangago	1	Kuchu	210020406	Buzu megersa jima	1	0	Almaz megersa	03	2	38		1	0			1	2	3	0	1	0	2	4	july august september october	0	0	0	0	0	0	1	1	1	1	0	0	2	2	2
2020-02-15T13:59:13.600+03			2020-02-15	8	0	1	1	2	yaya gulale	Kuchu fi Dhangago	1	Kuchu	210020406	Buzu megersa jima	1	0	Abate megersa	03	1	36		1	0			1	2	3	0	1	0	2	4	july august september october	0	0	0	0	0	0	1	1	1	1	0	0	2	2	2
2020-02-15T13:59:13.600+03			2020-02-15	8	0	1	1	2	yaya gulale	Kuchu fi Dhangago	1	Kuchu	210020406	Buzu megersa jima	1	0	Buzu megersa	03	2	32		1	0			1	1	3	0	1	0	2	4	july august september october	0	0	0	0	0	0	1	1	1	1	0	0	2	2	2
2020-02-15T13:59:13.600+03			2020-02-15	8	0	1	1	2	yaya gulale	Kuchu fi Dhangago	1	Kuchu	210020406	Buzu megersa jima	1	0	Esayas megersa	03	1	30		1	4			1	2	3	0	1	0	2	4	july august september october	0	0	0	0	0	0	1	1	1	1	0	0	2	2	2
2020-02-15T13:59:13.600+03			2020-02-15	8	0	1	1	2	yaya gulale	Kuchu fi Dhangago	1	Kuchu	210020406	Buzu megersa jima	1	0	Shitaye Megersa	03	2	16		1	3	1	7		2	3	0	1	0	2	4	july august september october	0	0	0	0	0	0	1	1	1	1	0	0	2	2	2
2020-02-15T13:59:13.600+03			2020-02-15	8	0	1	1	2	yaya gulale	Kuchu fi Dhangago	1	Kuchu	210020406	Buzu megersa jima	1	0	Berhanu megersa	03	1	8			2	1	1			3	0	1	0	2	4	july august september october	0	0	0	0	0	0	1	1	1	1	0	0	2	2	2
2020-02-15T16:12:45.624+03			2020-02-15	8	0	1	1	2	yaya gulale	Gobele Ketila	2	Huruf kata	210020404	Zanu Asefa Dame	1	0	Zanu Asefa Dame	01	2	38		3	0			1	1	1	0	1	0	2	6	june july august september october november	0	0	0	0	0	1	1	1	1	1	1	0	2	2	2
2020-02-15T16:12:45.624+03			2020-02-15	8	0	1	1	2	yaya gulale	Gobele Ketila	2	Huruf kata	210020404	Zanu Asefa Dame	1	0	Gadisa Dereje	03	1	12			3	1	2			1	0	1	0	2	6	june july august september october november	0	0	0	0	0	1	1	1	1	1	1	0	2	2	2
2020-02-15T16:12:45.624+03			2020-02-15	8	0	1	1	2	yaya gulale	Gobele Ketila	2	Huruf kata	210020404	Zanu Asefa Dame	1	0	Neberat Dereje	03	2	3	47		0					1	0	1	0	2	6	june july august september october november	0	0	0	0	0	1	1	1	1	1	1	0	2	2	2
2020-02-15T19:03:12.483+03			2020-02-15	8	0	1	1	2	yaya gulale	Gobele Ketila	2	Kare Abo	210020306	Aster Tulu Tola	1	0	Shimalis Bekela	01	1	31		2	0			1	2	3	0	1	0	2	3	august september october	0	0	0	0	0	0	0	1	1	1	0	0	2	1	1
2020-02-15T19:03:12.483+03			2020-02-15	8	0	1	1	2	yaya gulale	Gobele Ketila	2	Kare Abo	210020306	Aster Tulu Tola	1	0	Aster Tulu	02	2	28		2	0			1	1	3	0	1	0	2	3	august september october	0	0	0	0	0	0	0	1	1	1	0	0	2	1	1
2020-02-15T19:03:12.483+03			2020-02-15	8	0	1	1	2	yaya gulale	Gobele Ketila	2	Kare Abo	210020306	Aster Tulu Tola	1	0	Tigist Shimalis	03	2	10			3	1	3			3	0	1	0	2	3	august september october	0	0	0	0	0	0	0	1	1	1	0	0	2	1	1
2020-02-15T19:03:12.483+03			2020-02-15	8	0	1	1	2	yaya gulale	Gobele Ketila	2	Kare Abo	210020306	Aster Tulu Tola	1	0	Dame Shimalis	03	2	7			3	1	2			3	0	1	0	2	3	august september october	0	0	0	0	0	0	0	1	1	1	0	0	2	1	1
2020-02-15T19:03:12.483+03			2020-02-15	8	0	1	1	2	yaya gulale	Gobele Ketila	2	Kare Abo	210020306	Aster Tulu Tola	1	0	Sisay Shimalis	03	1	1	12							3	0	1	0	2	3	august september october	0	0	0	0	0	0	0	1	1	1	0	0	2	1	1
2020-02-16T11:37:17.863+03			2020-02-16	8	0	1	1	2	were jarso	Abo Yanba	2	Chuli	2100030610	Gelane Ejara Faye	1	0	Erana mokonin	01	1	45		2	3			1	2	3	0	1	0	2	2	september october	0	0	0	0	0	0	0	0	1	1	0	0	2	2	2
2020-02-16T11:37:17.863+03			2020-02-16	8	0	1	1	2	were jarso	Abo Yanba	2	Chuli	2100030610	Gelane Ejara Faye	1	0	Gelane Ejara	02	2	36		2	0			1	1	3	0	1	0	2	2	september october	0	0	0	0	0	0	0	0	1	1	0	0	2	2	2
2020-02-16T11:37:17.863+03			2020-02-16	8	0	1	1	2	were jarso	Abo Yanba	2	Chuli	2100030610	Gelane Ejara Faye	1	0	Shumbure Erana	03	2	17		1	3	1	5		2	3	0	1	0	2	2	september october	0	0	0	0	0	0	0	0	1	1	0	0	2	2	2
2020-02-16T11:37:17.863+03			2020-02-16	8	0	1	1	2	were jarso	Abo Yanba	2	Chuli	2100030610	Gelane Ejara Faye	1	0	Hailu Erana	03	1	14			3	1	5			3	0	1	0	2	2	september october	0	0	0	0	0	0	0	0	1	1	0	0	2	2	2
2020-02-16T11:37:17.863+03			2020-02-16	8	0	1	1	2	were jarso	Abo Yanba	2	Chuli	2100030610	Gelane Ejara Faye	1	0	Fekade Erana	03	2	9			0	2				3	0	1	0	2	2	september october	0	0	0	0	0	0	0	0	1	1	0	0	2	2	2
2020-02-16T11:37:17.863+03			2020-02-16	8	0	1	1	2	were jarso	Abo Yanba	2	Chuli	2100030610	Gelane Ejara Faye	1	0	Tashome Erana	03	1	3	43		0					3	0	1	0	2	2	september october	0	0	0	0	0	0	0	0	1	1	0	0	2	2	2
2020-02-16T11:37:17.863+03			2020-02-16	8	0	1	1	2	were jarso	Abo Yanba	2	Chuli	2100030610	Gelane Ejara Faye	1	0	Mokonin wakjira	06	1	90		5	0			2	2	3	0	1	0	2	2	september october	0	0	0	0	0	0	0	0	1	1	0	0	2	2	2
2020-02-16T13:24:40.591+03			2020-02-16	8	0	1	1	2	were jarso	Abo Yanba	2	Badesa	210030612	W/ro Enushe Uka Tola	1	0	Enushe Uka Tola	01	2	36		5	0			1	1	1	0	1	0	2	6	may june july august september october	0	0	0	0	1	1	1	1	1	1	0	0	2	1	2
2020-02-16T13:24:40.591+03			2020-02-16	8	0	1	1	2	were jarso	Abo Yanba	2	Badesa	210030612	W/ro Enushe Uka Tola	1	0	Mesfin Amenu	03	1	13			3	1	2			1	0	1	0	2	6	may june july august september october	0	0	0	0	1	1	1	1	1	1	0	0	2	1	2
2020-02-16T13:24:40.591+03			2020-02-16	8	0	1	1	2	were jarso	Abo Yanba	2	Badesa	210030612	W/ro Enushe Uka Tola	1	0	Negashu Amenu	03	1	10			0	2				1	0	1	0	2	6	may june july august september october	0	0	0	0	1	1	1	1	1	1	0	0	2	1	2
2020-02-16T13:24:40.591+03			2020-02-16	8	0	1	1	2	were jarso	Abo Yanba	2	Badesa	210030612	W/ro Enushe Uka Tola	1	0	Tsehay Amenu	03	2	8			0	1	1			1	0	1	0	2	6	may june july august september october	0	0	0	0	1	1	1	1	1	1	0	0	2	1	2
2020-02-16T13:24:40.591+03			2020-02-16	8	0	1	1	2	were jarso	Abo Yanba	2	Badesa	210030612	W/ro Enushe Uka Tola	1	0	Lema Girma	03	1	2	34							1	0	1	0	2	6	may june july august september october	0	0	0	0	1	1	1	1	1	1	0	0	2	1	2
2020-02-16T13:24:40.591+03			2020-02-16	8	0	1	1	2	were jarso	Abo Yanba	2	Badesa	210030612	W/ro Enushe Uka Tola	1	0	Lami Girma	03	1	2	34							1	0	1	0	2	6	may june july august september october	0	0	0	0	1	1	1	1	1	1	0	0	2	1	2
2020-02-17T09:41:07.723+03			2020-02-17	8	0	1	1	2	were jarso	Oddo Fura	1	Debersa ganda qawe	21003016	Almaz Toli negesa	1	0	Urgesa Teklu	01	1	36		2	0			1	2	3	0	1	0	2	6	june july august september october november	0	0	0	0	0	1	1	1	1	1	1	0	2	2	2
2020-02-17T09:41:07.723+03			2020-02-17	8	0	1	1	2	were jarso	Oddo Fura	1	Debersa ganda qawe	21003016	Almaz Toli negesa	1	0	Almaz Toli negesa	02	2	36		2	0			1	1	3	0	1	0	2	6	june july august september october november	0	0	0	0	0	1	1	1	1	1	1	0	2	2	2
2020-02-17T09:41:07.723+03			2020-02-17	8	0	1	1	2	were jarso	Oddo Fura	1	Debersa ganda qawe	21003016	Almaz Toli negesa	1	0	Abu Urgesa	03	1	15		1	3	1	3		2	3	0	1	0	2	6	june july august september october november	0	0	0	0	0	1	1	1	1	1	1	0	2	2	2
2020-02-17T09:41:07.723+03			2020-02-17	8	0	1	1	2	were jarso	Oddo Fura	1	Debersa ganda qawe	21003016	Almaz Toli negesa	1	0	Melesa Urgesa	03	1	13			3	1	6			3	0	1	0	2	6	june july august september october november	0	0	0	0	0	1	1	1	1	1	1	0	2	2	2
2020-02-17T09:41:07.723+03			2020-02-17	8	0	1	1	2	were jarso	Oddo Fura	1	Debersa ganda qawe	21003016	Almaz Toli negesa	1	0	Sifan urgesa	03	2	4	58		0					3	0	1	0	2	6	june july august september october november	0	0	0	0	0	1	1	1	1	1	1	0	2	2	2
2020-02-17T09:41:07.723+03			2020-02-17	8	0	1	1	2	were jarso	Oddo Fura	1	Debersa ganda qawe	21003016	Almaz Toli negesa	1	0	Rbira Urgesa	03	1	3	37		0					3	0	1	0	2	6	june july august september october november	0	0	0	0	0	1	1	1	1	1	1	0	2	2	2
2020-02-17T11:09:43.493+03			2020-02-17	8	0	1	1	2	were jarso	Oddo Fura	1	Debarsa ganda qawe	210030104	Shasho mengiste Aredo	1	0	Fekadu wakjira	01	1	52		2	0			1	2	3	0	1	0	2	4	june july august september	0	0	0	0	0	1	1	1	1	0	0	0	2	2	2
2020-02-17T11:09:43.493+03			2020-02-17	8	0	1	1	2	were jarso	Oddo Fura	1	Debarsa ganda qawe	210030104	Shasho mengiste Aredo	1	0	Shasho mengiste Aredo	02	2	43		2	0			1	1	3	0	1	0	2	4	june july august september	0	0	0	0	0	1	1	1	1	0	0	0	2	2	2
2020-02-17T11:09:43.493+03			2020-02-17	8	0	1	1	2	were jarso	Oddo Fura	1	Debarsa ganda qawe	210030104	Shasho mengiste Aredo	1	0	Ejara fekadu	03	1	16		1	3	1	4		2	3	0	1	0	2	4	june july august september	0	0	0	0	0	1	1	1	1	0	0	0	2	2	2
2020-02-17T11:09:43.493+03			2020-02-17	8	0	1	1	2	were jarso	Oddo Fura	1	Debarsa ganda qawe	210030104	Shasho mengiste Aredo	1	0	Negasa fekadu	03	1	14			0	2				3	0	1	0	2	4	june july august september	0	0	0	0	0	1	1	1	1	0	0	0	2	2	2
2020-02-17T11:09:43.493+03			2020-02-17	8	0	1	1	2	were jarso	Oddo Fura	1	Debarsa ganda qawe	210030104	Shasho mengiste Aredo	1	0	Derartu Fekadu	03	2	12			3	1	2			3	0	1	0	2	4	june july august september	0	0	0	0	0	1	1	1	1	0	0	0	2	2	2
2020-02-17T11:09:43.493+03			2020-02-17	8	0	1	1	2	were jarso	Oddo Fura	1	Debarsa ganda qawe	210030104	Shasho mengiste Aredo	1	0	Ashenafi fekadu	03	1	9			0	2				3	0	1	0	2	4	june july august september	0	0	0	0	0	1	1	1	1	0	0	0	2	2	2
2020-02-17T11:09:43.493+03			2020-02-17	8	0	1	1	2	were jarso	Oddo Fura	1	Debarsa ganda qawe	210030104	Shasho mengiste Aredo	1	0	Mesfin fekadu	03	1	7			0	2				3	0	1	0	2	4	june july august september	0	0	0	0	0	1	1	1	1	0	0	0	2	2	2
2020-02-17T11:09:43.493+03			2020-02-17	8	0	1	1	2	were jarso	Oddo Fura	1	Debarsa ganda qawe	210030104	Shasho mengiste Aredo	1	0	Gizawu fekadu	03	1	4	52		0					3	0	1	0	2	4	june july august september	0	0	0	0	0	1	1	1	1	0	0	0	2	2	2
2020-02-17T11:09:43.493+03			2020-02-17	8	0	1	1	2	were jarso	Oddo Fura	1	Debarsa ganda qawe	210030104	Shasho mengiste Aredo	1	0	Bayesa Fekadu	03	1	3	36		0					3	0	1	0	2	4	june july august september	0	0	0	0	0	1	1	1	1	0	0	0	2	2	2
2020-02-17T12:39:17.460+03			2020-02-17	8	0	1	1	2	were jarso	Oddo Fura	1	Mame laga	210030103	Turu Tola Guska	1	0	Turu Tola Guska	01	2	39		3	3			1	1	1	0	1	0	2	5	july august september october november	0	0	0	0	0	0	1	1	1	1	1	0	2	2	2
2020-02-17T12:39:17.460+03			2020-02-17	8	0	1	1	2	were jarso	Oddo Fura	1	Mame laga	210030103	Turu Tola Guska	1	0	Dereje Ketema	03	1	21		1	3	2		1	2	1	0	1	0	2	5	july august september october november	0	0	0	0	0	0	1	1	1	1	1	0	2	2	2
2020-02-17T12:39:17.460+03			2020-02-17	8	0	1	1	2	were jarso	Oddo Fura	1	Mame laga	210030103	Turu Tola Guska	1	0	Shentame Ketema	03	2	15		1	3	1	6		2	1	0	1	0	2	5	july august september october november	0	0	0	0	0	0	1	1	1	1	1	0	2	2	2
2020-02-17T12:39:17.460+03			2020-02-17	8	0	1	1	2	were jarso	Oddo Fura	1	Mame laga	210030103	Turu Tola Guska	1	0	Chaltu Toli	03	2	7			0	2				1	0	1	0	2	5	july august september october november	0	0	0	0	0	0	1	1	1	1	1	0	2	2	2
2020-02-17T12:39:17.460+03			2020-02-17	8	0	1	1	2	were jarso	Oddo Fura	1	Mame laga	210030103	Turu Tola Guska	1	0	Diribe Toli	03	2	4	50		0					1	0	1	0	2	5	july august september october november	0	0	0	0	0	0	1	1	1	1	1	0	2	2	2
2020-02-17T14:17:03.833+03			2020-02-17	8	0	1	1	2	were jarso	Oddo Fura	1	Mame laga	210030105	Shentame Fire Debele	1	0	Kebaba lamu	01	1	62		2	0			2	2	3	0	1	0	2	2	august september	0	0	0	0	0	0	0	1	1	0	0	0	2	1	1
2020-02-17T14:17:03.833+03			2020-02-17	8	0	1	1	2	were jarso	Oddo Fura	1	Mame laga	210030105	Shentame Fire Debele	1	0	Shentame Fire	02	2	37		2	0			2	1	3	0	1	0	2	2	august september	0	0	0	0	0	0	0	1	1	0	0	0	2	1	1
2020-02-17T14:17:03.833+03			2020-02-17	8	0	1	1	2	were jarso	Oddo Fura	1	Mame laga	210030105	Shentame Fire Debele	1	0	Almaz kebaba	03	2	16		1	3	2			2	3	0	1	0	2	2	august september	0	0	0	0	0	0	0	1	1	0	0	0	2	1	1
2020-02-17T14:17:03.833+03			2020-02-17	8	0	1	1	2	were jarso	Oddo Fura	1	Mame laga	210030105	Shentame Fire Debele	1	0	Bayise kebaba	03	2	11			3	1	2			3	0	1	0	2	2	august september	0	0	0	0	0	0	0	1	1	0	0	0	2	1	1
2020-02-17T14:17:03.833+03			2020-02-17	8	0	1	1	2	were jarso	Oddo Fura	1	Mame laga	210030105	Shentame Fire Debele	1	0	Taru kebaba	03	1	8			0	2				3	0	1	0	2	2	august september	0	0	0	0	0	0	0	1	1	0	0	0	2	1	1
2020-02-17T14:17:03.833+03			2020-02-17	8	0	1	1	2	were jarso	Oddo Fura	1	Mame laga	210030105	Shentame Fire Debele	1	0	Tedase kebaba	03	1	4	51		0					3	0	1	0	2	2	august september	0	0	0	0	0	0	0	1	1	0	0	0	2	1	1
2020-02-17T14:17:03.833+03			2020-02-17	8	0	1	1	2	were jarso	Oddo Fura	1	Mame laga	210030105	Shentame Fire Debele	1	0	Chaltu kebaba	03	2	1	13							3	0	1	0	2	2	august september	0	0	0	0	0	0	0	1	1	0	0	0	2	1	1
2020-02-18T07:53:11.656+03			2020-02-18	8	0	1	1	2	were jarso	Oddo Fura	1	Fale	210030107	Asneku nuguse wedajo	1	0	Mogos Ejara	01	1	42		2	0			1	2	3	0	1	0	2	4	july august september october	0	0	0	0	0	0	1	1	1	1	0	0	2	2	2
2020-02-18T07:53:11.656+03			2020-02-18	8	0	1	1	2	were jarso	Oddo Fura	1	Fale	210030107	Asneku nuguse wedajo	1	0	Asneku nuguse	02	2	38		2	0			1	1	3	0	1	0	2	4	july august september october	0	0	0	0	0	0	1	1	1	1	0	0	2	2	2
2020-02-18T07:53:11.656+03			2020-02-18	8	0	1	1	2	were jarso	Oddo Fura	1	Fale	210030107	Asneku nuguse wedajo	1	0	Minda mogos	03	1	17		1	3	1	9		2	3	0	1	0	2	4	july august september october	0	0	0	0	0	0	1	1	1	1	0	0	2	2	2
2020-02-18T07:53:11.656+03			2020-02-18	8	0	1	1	2	were jarso	Oddo Fura	1	Fale	210030107	Asneku nuguse wedajo	1	0	Burtukan mogos	03	2	16		1	3	1	5		2	3	0	1	0	2	4	july august september october	0	0	0	0	0	0	1	1	1	1	0	0	2	2	2
2020-02-18T07:53:11.656+03			2020-02-18	8	0	1	1	2	were jarso	Oddo Fura	1	Fale	210030107	Asneku nuguse wedajo	1	0	Shentame mogos	03	2	14			3	1	5			3	0	1	0	2	4	july august september october	0	0	0	0	0	0	1	1	1	1	0	0	2	2	2
2020-02-18T07:53:11.656+03			2020-02-18	8	0	1	1	2	were jarso	Oddo Fura	1	Fale	210030107	Asneku nuguse wedajo	1	0	Tedase mogos	03	1	12			3	1	3			3	0	1	0	2	4	july august september october	0	0	0	0	0	0	1	1	1	1	0	0	2	2	2
2020-02-18T07:53:11.656+03			2020-02-18	8	0	1	1	2	were jarso	Oddo Fura	1	Fale	210030107	Asneku nuguse wedajo	1	0	Tolcha mogos	03	1	7			0	2				3	0	1	0	2	4	july august september october	0	0	0	0	0	0	1	1	1	1	0	0	2	2	2
2020-02-18T07:53:11.656+03			2020-02-18	8	0	1	1	2	were jarso	Oddo Fura	1	Fale	210030107	Asneku nuguse wedajo	1	0	Lomita mogos	03	2	2	27							3	0	1	0	2	4	july august september october	0	0	0	0	0	0	1	1	1	1	0	0	2	2	2
2020-02-14T10:20:00.770+03			2020-02-14	9	0	2	1	2	agarfa	shanakka	2	2	207011007	Habiba Umer	1	0	Husula Ahmed	01	1	43		2	3			1	2	3	0	1	0	2	2	november december	0	0	0	0	0	0	0	0	0	0	1	1	1	1	2
2020-02-14T10:20:00.770+03			2020-02-14	9	0	2	1	2	agarfa	shanakka	2	2	207011007	Habiba Umer	1	0	Habiba Umer	02	2	34		2	0			1	1	3	0	1	0	2	2	november december	0	0	0	0	0	0	0	0	0	0	1	1	1	1	2
2020-02-14T10:20:00.770+03			2020-02-14	9	0	2	1	2	agarfa	shanakka	2	2	207011007	Habiba Umer	1	0	Zahra Husula	03	2	12			3	1	3			3	0	1	0	2	2	november december	0	0	0	0	0	0	0	0	0	0	1	1	1	1	2
2020-02-14T10:20:00.770+03			2020-02-14	9	0	2	1	2	agarfa	shanakka	2	2	207011007	Habiba Umer	1	0	Abdurahaman Husula	03	1	9			3	1	2			3	0	1	0	2	2	november december	0	0	0	0	0	0	0	0	0	0	1	1	1	1	2
2020-02-14T10:20:00.770+03			2020-02-14	9	0	2	1	2	agarfa	shanakka	2	2	207011007	Habiba Umer	1	0	Bilal Husula	03	1	6			0	2				3	0	1	0	2	2	november december	0	0	0	0	0	0	0	0	0	0	1	1	1	1	2
2020-02-14T10:20:00.770+03			2020-02-14	9	0	2	1	2	agarfa	shanakka	2	2	207011007	Habiba Umer	1	0	Ibisa Husula	03	1	3	36		0					3	0	1	0	2	2	november december	0	0	0	0	0	0	0	0	0	0	1	1	1	1	2
2020-02-14T12:02:21.378+03			2020-02-14	9	0	2	1	2	agarfa	shanakka	2	5	207011014	Halo Sani	1	0	Abdurahaman Mohammad	01	1	40		2	3			1	2	3	0	1	0	1	0	0	0	0	0	0	0	0	0	0	0	0	0	0	1	1	1
2020-02-14T12:02:21.378+03			2020-02-14	9	0	2	1	2	agarfa	shanakka	2	5	207011014	Halo Sani	1	0	Halo Sani	02	2	33		2	0			1	1	3	0	1	0	1	0	0	0	0	0	0	0	0	0	0	0	0	0	0	1	1	1
2020-02-14T12:02:21.378+03			2020-02-14	9	0	2	1	2	agarfa	shanakka	2	5	207011014	Halo Sani	1	0	Mubarek Abdurahaman	03	1	12			0	2				3	0	1	0	1	0	0	0	0	0	0	0	0	0	0	0	0	0	0	1	1	1
2020-02-14T12:02:21.378+03			2020-02-14	9	0	2	1	2	agarfa	shanakka	2	5	207011014	Halo Sani	1	0	Seminar abdurahaman	03	2	8			0	2				3	0	1	0	1	0	0	0	0	0	0	0	0	0	0	0	0	0	0	1	1	1
2020-02-14T12:02:21.378+03			2020-02-14	9	0	2	1	2	agarfa	shanakka	2	5	207011014	Halo Sani	1	0	Kuleni Abdurahaman	03	2	0	6							3	0	1	0	1	0	0	0	0	0	0	0	0	0	0	0	0	0	0	1	1	1
2020-02-14T09:36:10.504+03			2020-02-15	22	0	1	1	2	agarfa	shanakka	2	3	207011006	Seida Ahmed	1	0	Esmael Yuya	01	1	50		2	3			1	2	3	0	1	0	2	4	september october november december	0	0	0	0	0	0	0	0	1	1	1	1	1	2	2
2020-02-14T09:36:10.504+03			2020-02-15	22	0	1	1	2	agarfa	shanakka	2	3	207011006	Seida Ahmed	1	0	Seida Ahmed	02	2	41		2	0			1	1	3	0	1	0	2	4	september october november december	0	0	0	0	0	0	0	0	1	1	1	1	1	2	2
2020-02-14T09:36:10.504+03			2020-02-15	22	0	1	1	2	agarfa	shanakka	2	3	207011006	Seida Ahmed	1	0	Gadisa Esmael	03	1	12			3	1	3			3	0	1	0	2	4	september october november december	0	0	0	0	0	0	0	0	1	1	1	1	1	2	2
2020-02-14T09:36:10.504+03			2020-02-15	22	0	1	1	2	agarfa	shanakka	2	3	207011006	Seida Ahmed	1	0	Chala Esmael	03	1	10			3	1	2			3	0	1	0	2	4	september october november december	0	0	0	0	0	0	0	0	1	1	1	1	1	2	2
2020-02-14T09:36:10.504+03			2020-02-15	22	0	1	1	2	agarfa	shanakka	2	3	207011006	Seida Ahmed	1	0	Iftu Esmael	03	2	4	53		0					3	0	1	0	2	4	september october november december	0	0	0	0	0	0	0	0	1	1	1	1	1	2	2
2020-02-14T09:36:10.504+03			2020-02-15	22	0	1	1	2	agarfa	shanakka	2	3	207011006	Seida Ahmed	1	0	Leliftu Esmael	03	2	2	26							3	0	1	0	2	4	september october november december	0	0	0	0	0	0	0	0	1	1	1	1	1	2	2
2020-02-15T03:06:17.494+03			2020-02-15	22	0	1	1	2	agarfa	shanakka	2	6	207011011	Muftuwa Sadiko	1	0	Muhammed Ali	01	1	40		2	0			1	2	3	0	1	0	2	2	november december	0	0	0	0	0	0	0	0	0	0	1	1	1	1	1
2020-02-15T03:06:17.494+03			2020-02-15	22	0	1	1	2	agarfa	shanakka	2	6	207011011	Muftuwa Sadiko	1	0	Muftuwa Sadiko	02	2	32		2	0			1	1	3	0	1	0	2	2	november december	0	0	0	0	0	0	0	0	0	0	1	1	1	1	1
2020-02-15T03:06:17.494+03			2020-02-15	22	0	1	1	2	agarfa	shanakka	2	6	207011011	Muftuwa Sadiko	1	0	Obsa Muhammed	03	1	13			3	1	4			3	0	1	0	2	2	november december	0	0	0	0	0	0	0	0	0	0	1	1	1	1	1
2020-02-15T03:06:17.494+03			2020-02-15	22	0	1	1	2	agarfa	shanakka	2	6	207011011	Muftuwa Sadiko	1	0	Oromia Muhammed	03	2	10			3	1	1			3	0	1	0	2	2	november december	0	0	0	0	0	0	0	0	0	0	1	1	1	1	1
2020-02-15T03:06:17.494+03			2020-02-15	22	0	1	1	2	agarfa	shanakka	2	6	207011011	Muftuwa Sadiko	1	0	Sebona Muhammed	03	1	7			0	2				3	0	1	0	2	2	november december	0	0	0	0	0	0	0	0	0	0	1	1	1	1	1
2020-02-15T03:06:17.494+03			2020-02-15	22	0	1	1	2	agarfa	shanakka	2	6	207011011	Muftuwa Sadiko	1	0	Muslima Muhammed	03	2	5			0	2				3	0	1	0	2	2	november december	0	0	0	0	0	0	0	0	0	0	1	1	1	1	1
2020-02-15T03:06:17.494+03			2020-02-15	22	0	1	1	2	agarfa	shanakka	2	6	207011011	Muftuwa Sadiko	1	0	Anase Muhammed	03	1	3	38		0					3	0	1	0	2	2	november december	0	0	0	0	0	0	0	0	0	0	1	1	1	1	1
2020-02-15T03:06:17.494+03			2020-02-15	22	0	1	1	2	agarfa	shanakka	2	6	207011011	Muftuwa Sadiko	1	0	Nanato Muhammed	03	2	0	11							3	0	1	0	2	2	november december	0	0	0	0	0	0	0	0	0	0	1	1	1	1	1
2020-02-14T14:11:37.513+03			2020-02-14	9	0	2	1	2	agarfa	shanakka	2	2	207011001	Alfiya Zuber	1	0	Mohammed Abdelahum	01	1	45		2	3			1	2	3	0	1	0	2	3	may june july	0	0	0	0	1	1	1	0	0	0	0	0	1	1	2
2020-02-14T14:11:37.513+03			2020-02-14	9	0	2	1	2	agarfa	shanakka	2	2	207011001	Alfiya Zuber	1	0	Alfiya Zuber	02	2	35		2	3			1	1	3	0	1	0	2	3	may june july	0	0	0	0	1	1	1	0	0	0	0	0	1	1	2
2020-02-14T14:11:37.513+03			2020-02-14	9	0	2	1	2	agarfa	shanakka	2	2	207011001	Alfiya Zuber	1	0	Welabu Mohammad	03	1	15		1	3	1	5		2	3	0	1	0	2	3	may june july	0	0	0	0	1	1	1	0	0	0	0	0	1	1	2
2020-02-14T14:11:37.513+03			2020-02-14	9	0	2	1	2	agarfa	shanakka	2	2	207011001	Alfiya Zuber	1	0	Riyade Mohammad	03	1	12			3	1	3			3	0	1	0	2	3	may june july	0	0	0	0	1	1	1	0	0	0	0	0	1	1	2
2020-02-14T14:11:37.513+03			2020-02-14	9	0	2	1	2	agarfa	shanakka	2	2	207011001	Alfiya Zuber	1	0	Agerture Mohammad	03	2	9			3	1	1			3	0	1	0	2	3	may june july	0	0	0	0	1	1	1	0	0	0	0	0	1	1	2
2020-02-14T14:11:37.513+03			2020-02-14	9	0	2	1	2	agarfa	shanakka	2	2	207011001	Alfiya Zuber	1	0	Asantu mohammed	03	2	6			2	1	0			3	0	1	0	2	3	may june july	0	0	0	0	1	1	1	0	0	0	0	0	1	1	2
2020-02-14T14:11:37.513+03			2020-02-14	9	0	2	1	2	agarfa	shanakka	2	2	207011001	Alfiya Zuber	1	0	Muratu Mohammed	03	2	4	56		0					3	0	1	0	2	3	may june july	0	0	0	0	1	1	1	0	0	0	0	0	1	1	2
2020-02-14T14:11:37.513+03			2020-02-14	9	0	2	1	2	agarfa	shanakka	2	2	207011001	Alfiya Zuber	1	0	Bobasa Mohammed	03	1	3	42		0					3	0	1	0	2	3	may june july	0	0	0	0	1	1	1	0	0	0	0	0	1	1	2
2020-02-14T15:36:59.969+03			2020-02-14	9	0	2	1	2	agarfa	shanakka	2	3	207011002	Beya mohammed	1	0	Beya mohammed	01	2	35		2	0			1	1	1	0	1	0	1	0	0	0	0	0	0	0	0	0	0	0	0	0	0	1	1	1
2020-02-14T15:36:59.969+03			2020-02-14	9	0	2	1	2	agarfa	shanakka	2	3	207011002	Beya mohammed	1	0	Melika Jemal	03	2	16		3	3	2			2	1	0	1	0	1	0	0	0	0	0	0	0	0	0	0	0	0	0	0	1	1	1
2020-02-14T15:36:59.969+03			2020-02-14	9	0	2	1	2	agarfa	shanakka	2	3	207011002	Beya mohammed	1	0	Kalide Naser	03	1	5			0	2				1	0	1	0	1	0	0	0	0	0	0	0	0	0	0	0	0	0	0	1	1	1
2020-02-14T15:36:59.969+03			2020-02-14	9	0	2	1	2	agarfa	shanakka	2	3	207011002	Beya mohammed	1	0	Obse Nasir	05	2	0	5							1	0	1	0	1	0	0	0	0	0	0	0	0	0	0	0	0	0	0	1	1	1
2020-02-15T08:58:01.136+03			2020-02-15	9	0	2	1	2	agarfa	shanakka	2	2	207011004	Misira Kebira	1	0	Mohammed Ahmed	01	1	40		2	3			1	2	3	0	1	0	1	0	0	0	0	0	0	0	0	0	0	0	0	0	0	2	1	2
2020-02-15T08:58:01.136+03			2020-02-15	9	0	2	1	2	agarfa	shanakka	2	2	207011004	Misira Kebira	1	0	Misira Kebira	02	2	37		2	0			1	1	3	0	1	0	1	0	0	0	0	0	0	0	0	0	0	0	0	0	0	2	1	2
2020-02-15T08:58:01.136+03			2020-02-15	9	0	2	1	2	agarfa	shanakka	2	2	207011004	Misira Kebira	1	0	Lesisa Mohammed	03	1	12			3	1	5			3	0	1	0	1	0	0	0	0	0	0	0	0	0	0	0	0	0	0	2	1	2
2020-02-15T08:58:01.136+03			2020-02-15	9	0	2	1	2	agarfa	shanakka	2	2	207011004	Misira Kebira	1	0	Mubarek Mohammed	03	1	8			3	1	2			3	0	1	0	1	0	0	0	0	0	0	0	0	0	0	0	0	0	0	2	1	2
2020-02-15T08:58:01.136+03			2020-02-15	9	0	2	1	2	agarfa	shanakka	2	2	207011004	Misira Kebira	1	0	Sebontu Mohammed	03	2	8			3	1	2			3	0	1	0	1	0	0	0	0	0	0	0	0	0	0	0	0	0	0	2	1	2
2020-02-15T10:05:10.495+03			2020-02-15	9	0	2	1	2	agarfa	shanakka	2	2	207011003	Tikiya Adam	1	0	Husman Adem	01	1	60		2	98			2	2	3	0	1	0	1	0	0	0	0	0	0	0	0	0	0	0	0	0	0	2	1	2
2020-02-15T10:05:10.495+03			2020-02-15	9	0	2	1	2	agarfa	shanakka	2	2	207011003	Tikiya Adam	1	0	Tikiya Adem	02	2	30		2	0			1	1	3	0	1	0	1	0	0	0	0	0	0	0	0	0	0	0	0	0	0	2	1	2
2020-02-15T10:05:10.495+03			2020-02-15	9	0	2	1	2	agarfa	shanakka	2	2	207011003	Tikiya Adam	1	0	Zeneba Husman	03	2	10			3	1	2			3	0	1	0	1	0	0	0	0	0	0	0	0	0	0	0	0	0	0	2	1	2
2020-02-15T10:05:10.495+03			2020-02-15	9	0	2	1	2	agarfa	shanakka	2	2	207011003	Tikiya Adam	1	0	Biftu Husman	03	2	5			2	1	0			3	0	1	0	1	0	0	0	0	0	0	0	0	0	0	0	0	0	0	2	1	2
2020-02-15T10:05:10.495+03			2020-02-15	9	0	2	1	2	agarfa	shanakka	2	2	207011003	Tikiya Adam	1	0	Iftu Husman	03	2	2	30							3	0	1	0	1	0	0	0	0	0	0	0	0	0	0	0	0	0	0	2	1	2
2020-02-14T12:52:16.497+03			2020-02-14	5	0	2	1	4	gedeb	Gedeb Gubata	1	Wacho Dibie	306020309	Yamado Tsegaye kutu	1	0	Yamado Tsegaye	01	2	46		5	0			1	1	1	0	1	0	2	6	april may june july august september	0	0	0	1	1	1	1	1	1	0	0	0	1	2	2
2020-02-14T12:52:16.497+03			2020-02-14	5	0	2	1	4	gedeb	Gedeb Gubata	1	Wacho Dibie	306020309	Yamado Tsegaye kutu	1	0	Hirut Tsegaye	03	2	20		1	3	1	4	1	2	1	0	1	0	2	6	april may june july august september	0	0	0	1	1	1	1	1	1	0	0	0	1	2	2
2020-02-14T12:52:16.497+03			2020-02-14	5	0	2	1	4	gedeb	Gedeb Gubata	1	Wacho Dibie	306020309	Yamado Tsegaye kutu	1	0	Zinash Tsegaye	03	2	15		1	3	1	3		2	1	0	1	0	2	6	april may june july august september	0	0	0	1	1	1	1	1	1	0	0	0	1	2	2
2020-02-14T12:52:16.497+03			2020-02-14	5	0	2	1	4	gedeb	Gedeb Gubata	1	Wacho Dibie	306020309	Yamado Tsegaye kutu	1	0	Roman Tsegaye	03	2	12			3	1	2			1	0	1	0	2	6	april may june july august september	0	0	0	1	1	1	1	1	1	0	0	0	1	2	2
2020-02-14T12:52:16.497+03			2020-02-14	5	0	2	1	4	gedeb	Gedeb Gubata	1	Wacho Dibie	306020309	Yamado Tsegaye kutu	1	0	Waltay Tsegaye	03	2	10			3	1	1			1	0	1	0	2	6	april may june july august september	0	0	0	1	1	1	1	1	1	0	0	0	1	2	2
2020-02-14T12:52:16.497+03			2020-02-14	5	0	2	1	4	gedeb	Gedeb Gubata	1	Wacho Dibie	306020309	Yamado Tsegaye kutu	1	0	Dikoye Tsegaye	03	2	6			0	2				1	0	1	0	2	6	april may june july august september	0	0	0	1	1	1	1	1	1	0	0	0	1	2	2
2020-02-14T11:39:12.678+03			2020-02-14	25	0	2	1	1	alefa	dengelber	2	Aberti	101012113	FENTAYE AYANAW	1	0	TAKELE ALETASEBE	01	1	41		2	0			1	2	3	0	1	0	1	0	0	0	0	0	0	0	0	0	0	0	0	0	0	2	2	2
2020-02-14T11:39:12.678+03			2020-02-14	25	0	2	1	1	alefa	dengelber	2	Aberti	101012113	FENTAYE AYANAW	1	0	FENTAYE AYANAW	02	2	35		2	3			1	1	3	0	1	0	1	0	0	0	0	0	0	0	0	0	0	0	0	0	0	2	2	2
2020-02-14T11:39:12.678+03			2020-02-14	25	0	2	1	1	alefa	dengelber	2	Aberti	101012113	FENTAYE AYANAW	1	0	GETACHEW TAKELE	03	1	19		1	4	1	9	1	2	3	0	1	0	1	0	0	0	0	0	0	0	0	0	0	0	0	0	0	2	2	2
2020-02-14T11:39:12.678+03			2020-02-14	25	0	2	1	1	alefa	dengelber	2	Aberti	101012113	FENTAYE AYANAW	1	0	TIJITU TAKELE	03	2	16		1	3	1	7		2	3	0	1	0	1	0	0	0	0	0	0	0	0	0	0	0	0	0	0	2	2	2
2020-02-14T11:39:12.678+03			2020-02-14	25	0	2	1	1	alefa	dengelber	2	Aberti	101012113	FENTAYE AYANAW	1	0	MIRTEZERE TAKELE	03	1	13			3	1	6			3	0	1	0	1	0	0	0	0	0	0	0	0	0	0	0	0	0	0	2	2	2
2020-02-14T11:39:12.678+03			2020-02-14	25	0	2	1	1	alefa	dengelber	2	Aberti	101012113	FENTAYE AYANAW	1	0	YIKEBERE TAKELE	03	1	10			3	1	2			3	0	1	0	1	0	0	0	0	0	0	0	0	0	0	0	0	0	0	2	2	2
2020-02-14T11:39:12.678+03			2020-02-14	25	0	2	1	1	alefa	dengelber	2	Aberti	101012113	FENTAYE AYANAW	1	0	TERUDELE TAKELE	03	2	3	36		0					3	0	1	0	1	0	0	0	0	0	0	0	0	0	0	0	0	0	0	2	2	2
2020-02-14T14:17:49.416+03			2020-02-14	25	0	2	1	1	alefa	dengelber	2	Yeshembekoye	101012106	Yidagnu Kerbih	1	0	Mulu necho	01	1	38		2	0			1	2	3	0	1	0	1	0	0	0	0	0	0	0	0	0	0	0	0	0	0	2	1	2
2020-02-14T14:17:49.416+03			2020-02-14	25	0	2	1	1	alefa	dengelber	2	Yeshembekoye	101012106	Yidagnu Kerbih	1	0	Yidagnu Ketbih	02	2	36		2	0			1	1	3	0	1	0	1	0	0	0	0	0	0	0	0	0	0	0	0	0	0	2	1	2
2020-02-14T14:17:49.416+03			2020-02-14	25	0	2	1	1	alefa	dengelber	2	Yeshembekoye	101012106	Yidagnu Kerbih	1	0	Getasew Mulu	03	1	17		1	4	1	10		2	3	0	1	0	1	0	0	0	0	0	0	0	0	0	0	0	0	0	0	2	1	2
2020-02-14T14:17:49.416+03			2020-02-14	25	0	2	1	1	alefa	dengelber	2	Yeshembekoye	101012106	Yidagnu Kerbih	1	0	Marta Mulu	03	2	15		1	3	1	8		2	3	0	1	0	1	0	0	0	0	0	0	0	0	0	0	0	0	0	0	2	1	2
2020-02-14T14:17:49.416+03			2020-02-14	25	0	2	1	1	alefa	dengelber	2	Yeshembekoye	101012106	Yidagnu Kerbih	1	0	Berhanu Mulu	03	1	12			3	1	6			3	0	1	0	1	0	0	0	0	0	0	0	0	0	0	0	0	0	0	2	1	2
2020-02-14T14:17:49.416+03			2020-02-14	25	0	2	1	1	alefa	dengelber	2	Yeshembekoye	101012106	Yidagnu Kerbih	1	0	Masetewale Mulu	03	2	9			3	1	2			3	0	1	0	1	0	0	0	0	0	0	0	0	0	0	0	0	0	0	2	1	2
2020-02-14T14:17:49.416+03			2020-02-14	25	0	2	1	1	alefa	dengelber	2	Yeshembekoye	101012106	Yidagnu Kerbih	1	0	Terudele Mulu	03	2	2	29							3	0	1	0	1	0	0	0	0	0	0	0	0	0	0	0	0	0	0	2	1	2
2020-02-14T15:57:34.535+03			2020-02-14	25	0	2	1	1	alefa	dengelber	1	Ambaregie	101012112	TERNGO ALEMU	1	0	LIKU ANDALEM	01	1	36		2	0			1	2	3	0	1	0	2	2	august september	0	0	0	0	0	0	0	1	1	0	0	0	2	1	2
2020-02-14T15:57:34.535+03			2020-02-14	25	0	2	1	1	alefa	dengelber	1	Ambaregie	101012112	TERNGO ALEMU	1	0	TERNGO ALEMU	02	2	34		2	0			1	1	3	0	1	0	2	2	august september	0	0	0	0	0	0	0	1	1	0	0	0	2	1	2
2020-02-14T15:57:34.535+03			2020-02-14	25	0	2	1	1	alefa	dengelber	1	Ambaregie	101012112	TERNGO ALEMU	1	0	GETANIH LIKU	03	1	17		2	3	1	3		1	3	0	1	0	2	2	august september	0	0	0	0	0	0	0	1	1	0	0	0	2	1	2
2020-02-14T15:57:34.535+03			2020-02-14	25	0	2	1	1	alefa	dengelber	1	Ambaregie	101012112	TERNGO ALEMU	1	0	SALAMELAKE LIKU	04	1	2	35							3	0	1	0	2	2	august september	0	0	0	0	0	0	0	1	1	0	0	0	2	1	2
2020-02-15T08:51:33.014+03			2020-02-15	25	0	2	1	1	alefa	dengelber	2	Aberti	101012110	ENDAYEHU GERMA	1	0	ENDALAMAW WONDIE	01	1	30		2	0			1	2	3	0	1	0	1	0	0	0	0	0	0	0	0	0	0	0	0	0	0	2	1	2
2020-02-15T08:51:33.014+03			2020-02-15	25	0	2	1	1	alefa	dengelber	2	Aberti	101012110	ENDAYEHU GERMA	1	0	ENDAYEHU GEREA	02	1	26		2	0			1	1	3	0	1	0	1	0	0	0	0	0	0	0	0	0	0	0	0	0	0	2	1	2
2020-02-15T08:51:33.014+03			2020-02-15	25	0	2	1	1	alefa	dengelber	2	Aberti	101012110	ENDAYEHU GERMA	1	0	TESEMA ENDALAMAW	03	1	6			0	2				3	0	1	0	1	0	0	0	0	0	0	0	0	0	0	0	0	0	0	2	1	2
2020-02-15T08:51:33.014+03			2020-02-15	25	0	2	1	1	alefa	dengelber	2	Aberti	101012110	ENDAYEHU GERMA	1	0	YEZEBALEM ENDALAMAW	03	2	3	41		0					3	0	1	0	1	0	0	0	0	0	0	0	0	0	0	0	0	0	0	2	1	2
2020-02-15T11:06:04.464+03			2020-02-15	25	0	2	1	1	alefa	beles	1	TACH BELESE	101011115	DEMEKU TENAGNE	1	0	ALEMU ABIE	01	1	36		2	4			1	2	3	0	1	0	1	0	0	0	0	0	0	0	0	0	0	0	0	0	0	2	2	2
2020-02-15T11:06:04.464+03			2020-02-15	25	0	2	1	1	alefa	beles	1	TACH BELESE	101011115	DEMEKU TENAGNE	1	0	DEMEKU TENAGNE	02	2	31		2	4			1	1	3	0	1	0	1	0	0	0	0	0	0	0	0	0	0	0	0	0	0	2	2	2
2020-02-15T11:06:04.464+03			2020-02-15	25	0	2	1	1	alefa	beles	1	TACH BELESE	101011115	DEMEKU TENAGNE	1	0	MAHILATE ALEMU	03	2	9			3	1	2			3	0	1	0	1	0	0	0	0	0	0	0	0	0	0	0	0	0	0	2	2	2
2020-02-15T11:06:04.464+03			2020-02-15	25	0	2	1	1	alefa	beles	1	TACH BELESE	101011115	DEMEKU TENAGNE	1	0	G/EYESUSE ALEMU	03	1	3	44		0					3	0	1	0	1	0	0	0	0	0	0	0	0	0	0	0	0	0	0	2	2	2
2020-02-15T11:06:04.464+03			2020-02-15	25	0	2	1	1	alefa	beles	1	TACH BELESE	101011115	DEMEKU TENAGNE	1	0	HWOTE ALEMU	03	2	3	44		0					3	0	1	0	1	0	0	0	0	0	0	0	0	0	0	0	0	0	0	2	2	2
2020-02-15T11:06:04.464+03			2020-02-15	25	0	2	1	1	alefa	beles	1	TACH BELESE	101011115	DEMEKU TENAGNE	1	0	TAKELA LAKEW	07	2	60		5	0			2	2	3	0	1	0	1	0	0	0	0	0	0	0	0	0	0	0	0	0	0	2	2	2
2020-02-15T11:06:04.464+03			2020-02-15	25	0	2	1	1	alefa	beles	1	TACH BELESE	101011115	DEMEKU TENAGNE	1	0	AMALKIE TENAGNE	10	2	13			3	1	7			3	0	1	0	1	0	0	0	0	0	0	0	0	0	0	0	0	0	0	2	2	2
2020-02-15T12:23:49.705+03			2020-02-15	25	0	1	1	1	alefa	beles	1	Mehale Belese	101011110	ENDAYEHU MELAK	1	0	BABAYI FEKADU	01	1	35		2	0			1	2	3	0	1	0	1	0	0	0	0	0	0	0	0	0	0	0	0	0	0	2	1	1
2020-02-15T12:23:49.705+03			2020-02-15	25	0	1	1	1	alefa	beles	1	Mehale Belese	101011110	ENDAYEHU MELAK	1	0	ENDAYEHU MELAKE	02	2	29		2	0			1	1	3	0	1	0	1	0	0	0	0	0	0	0	0	0	0	0	0	0	0	2	1	1
2020-02-15T12:23:49.705+03			2020-02-15	25	0	1	1	1	alefa	beles	1	Mehale Belese	101011110	ENDAYEHU MELAK	1	0	MESERETE BABAYI	03	2	13			3	1	7			3	0	1	0	1	0	0	0	0	0	0	0	0	0	0	0	0	0	0	2	1	1
2020-02-15T12:23:49.705+03			2020-02-15	25	0	1	1	1	alefa	beles	1	Mehale Belese	101011110	ENDAYEHU MELAK	1	0	ZTERENGO BABAYI	03	2	11			3	1	6			3	0	1	0	1	0	0	0	0	0	0	0	0	0	0	0	0	0	0	2	1	1
2020-02-15T12:23:49.705+03			2020-02-15	25	0	1	1	1	alefa	beles	1	Mehale Belese	101011110	ENDAYEHU MELAK	1	0	WORKU BABAYI	04	1	9			3	1	1			3	0	1	0	1	0	0	0	0	0	0	0	0	0	0	0	0	0	0	2	1	1
2020-02-15T12:23:49.705+03			2020-02-15	25	0	1	1	1	alefa	beles	1	Mehale Belese	101011110	ENDAYEHU MELAK	1	0	TEHAYITU BABAYI	03	2	3	39		0					3	0	1	0	1	0	0	0	0	0	0	0	0	0	0	0	0	0	0	2	1	1
2020-02-15T12:23:49.705+03			2020-02-15	25	0	1	1	1	alefa	beles	1	Mehale Belese	101011110	ENDAYEHU MELAK	1	0	MITA BABSYI	04	2	0	0							3	0	1	0	1	0	0	0	0	0	0	0	0	0	0	0	0	0	0	2	1	1
2020-02-15T13:38:40.189+03			2020-02-15	25	0	2	1	1	alefa	beles	1	Wosegie	101011104	YETUBIE GIETANIH	1	0	ABEBE ALEBACHEW	01	1	40		2	0			1	2	3	0	1	0	1	0	0	0	0	0	0	0	0	0	0	0	0	0	0	2	1	2
2020-02-15T13:38:40.189+03			2020-02-15	25	0	2	1	1	alefa	beles	1	Wosegie	101011104	YETUBIE GIETANIH	1	0	YETUBIE GIETANIH	02	2	35		2	0			1	1	3	0	1	0	1	0	0	0	0	0	0	0	0	0	0	0	0	0	0	2	1	2
2020-02-15T13:38:40.189+03			2020-02-15	25	0	2	1	1	alefa	beles	1	Wosegie	101011104	YETUBIE GIETANIH	1	0	YEZEBALEM ABEBE	03	2	13			3	1	7			3	0	1	0	1	0	0	0	0	0	0	0	0	0	0	0	0	0	0	2	1	2
2020-02-15T13:38:40.189+03			2020-02-15	25	0	2	1	1	alefa	beles	1	Wosegie	101011104	YETUBIE GIETANIH	1	0	YEMENGIST ABEBE	03	2	8			3	1	4			3	0	1	0	1	0	0	0	0	0	0	0	0	0	0	0	0	0	0	2	1	2
2020-02-15T13:38:40.189+03			2020-02-15	25	0	2	1	1	alefa	beles	1	Wosegie	101011104	YETUBIE GIETANIH	1	0	ABEBAW ABEBE	03	1	7			2	1	0			3	0	1	0	1	0	0	0	0	0	0	0	0	0	0	0	0	0	0	2	1	2
2020-02-15T13:38:40.189+03			2020-02-15	25	0	2	1	1	alefa	beles	1	Wosegie	101011104	YETUBIE GIETANIH	1	0	ATAKILIT ABEBE	03	2	3	46		0					3	0	1	0	1	0	0	0	0	0	0	0	0	0	0	0	0	0	0	2	1	2
2020-02-15T14:39:28.047+03			2020-02-15	25	0	1	1	1	alefa	beles	1	Mehale Belese	101011111	GEBIANISHI MEKANETE	1	0	MEKANETE AMOGNE	01	1	70		2	0			1	2	3	0	1	0	1	0	0	0	0	0	0	0	0	0	0	0	0	0	0	2	1	2
2020-02-15T14:39:28.047+03			2020-02-15	25	0	1	1	1	alefa	beles	1	Mehale Belese	101011111	GEBIANISHI MEKANETE	1	0	BERHANIE NEBERETE	02	2	55		2	0			1	2	3	0	1	0	1	0	0	0	0	0	0	0	0	0	0	0	0	0	0	2	1	2
2020-02-15T14:39:28.047+03			2020-02-15	25	0	1	1	1	alefa	beles	1	Mehale Belese	101011111	GEBIANISHI MEKANETE	1	0	GEBIANISHI MEKANENTE	03	2	25		3	4			1	1	3	0	1	0	1	0	0	0	0	0	0	0	0	0	0	0	0	0	0	2	1	2
2020-02-15T14:39:28.047+03			2020-02-15	25	0	1	1	1	alefa	beles	1	Mehale Belese	101011111	GEBIANISHI MEKANETE	1	0	ALEMNISHI MEKANTE	03	2	18		1	4	1	10	1	2	3	0	1	0	1	0	0	0	0	0	0	0	0	0	0	0	0	0	0	2	1	2
2020-02-15T14:39:28.047+03			2020-02-15	25	0	1	1	1	alefa	beles	1	Mehale Belese	101011111	GEBIANISHI MEKANETE	1	0	MASERSHA MEKANTE	03	1	14			3	1	6			3	0	1	0	1	0	0	0	0	0	0	0	0	0	0	0	0	0	0	2	1	2
2020-02-15T14:39:28.047+03			2020-02-15	25	0	1	1	1	alefa	beles	1	Mehale Belese	101011111	GEBIANISHI MEKANETE	1	0	YIKEBERE AMESALU	03	1	3	41		0					3	0	1	0	1	0	0	0	0	0	0	0	0	0	0	0	0	0	0	2	1	2
2020-02-15T15:54:24.708+03			2020-02-15	25	0	2	1	1	alefa	beles	1	LAY BELESE	101011101	SERKALEM TERFE	1	0	DEGESEW ABIE	01	1	42		2	3			1	2	3	0	1	0	1	0	0	0	0	0	0	0	0	0	0	0	0	0	0	2	1	2
2020-02-15T15:54:24.708+03			2020-02-15	25	0	2	1	1	alefa	beles	1	LAY BELESE	101011101	SERKALEM TERFE	1	0	SERKALEM TEREFE	02	2	35		2	0			1	1	3	0	1	0	1	0	0	0	0	0	0	0	0	0	0	0	0	0	0	2	1	2
2020-02-15T15:54:24.708+03			2020-02-15	25	0	2	1	1	alefa	beles	1	LAY BELESE	101011101	SERKALEM TERFE	1	0	ADERAJEW DEGSEW	03	1	15		2	3	1	8		2	3	0	1	0	1	0	0	0	0	0	0	0	0	0	0	0	0	0	0	2	1	2
2020-02-15T15:54:24.708+03			2020-02-15	25	0	2	1	1	alefa	beles	1	LAY BELESE	101011101	SERKALEM TERFE	1	0	BELAYINISHI DGESEW	03	2	12			3	1	7			3	0	1	0	1	0	0	0	0	0	0	0	0	0	0	0	0	0	0	2	1	2
2020-02-15T15:54:24.708+03			2020-02-15	25	0	2	1	1	alefa	beles	1	LAY BELESE	101011101	SERKALEM TERFE	1	0	ADESIE DEGESEW	03	2	10			3	1	2			3	0	1	0	1	0	0	0	0	0	0	0	0	0	0	0	0	0	0	2	1	2
2020-02-15T15:54:24.708+03			2020-02-15	25	0	2	1	1	alefa	beles	1	LAY BELESE	101011101	SERKALEM TERFE	1	0	HOLEAMELAKE DEGESEW	03	1	2	27							3	0	1	0	1	0	0	0	0	0	0	0	0	0	0	0	0	0	0	2	1	2
2020-02-16T08:30:06.405+03			2020-02-16	25	0	2	1	1	alefa	dengelber	2	KETENA 1	101012116	ANCHINALU ASERESE	1	0	SETOTAW ADEMASEW	01	1	35		2	0			1	2	3	0	1	0	1	0	0	0	0	0	0	0	0	0	0	0	0	0	0	2	1	2
2020-02-16T08:30:06.405+03			2020-02-16	25	0	2	1	1	alefa	dengelber	2	KETENA 1	101012116	ANCHINALU ASERESE	1	0	ANCHINALU ASERES	02	2	36		2	0			1	1	3	0	1	0	1	0	0	0	0	0	0	0	0	0	0	0	0	0	0	2	1	2
2020-02-16T08:30:06.405+03			2020-02-16	25	0	2	1	1	alefa	dengelber	2	KETENA 1	101012116	ANCHINALU ASERESE	1	0	SELENATE SETOTAW	03	2	19		1	4	1	12	1	2	3	0	1	0	1	0	0	0	0	0	0	0	0	0	0	0	0	0	0	2	1	2
2020-02-16T08:30:06.405+03			2020-02-16	25	0	2	1	1	alefa	dengelber	2	KETENA 1	101012116	ANCHINALU ASERESE	1	0	TIGIST SETOTAW	03	2	12			3	1	7			3	0	1	0	1	0	0	0	0	0	0	0	0	0	0	0	0	0	0	2	1	2
2020-02-16T08:30:06.405+03			2020-02-16	25	0	2	1	1	alefa	dengelber	2	KETENA 1	101012116	ANCHINALU ASERESE	1	0	DEBELE SETITAW	03	2	9			3	1	2			3	0	1	0	1	0	0	0	0	0	0	0	0	0	0	0	0	0	0	2	1	2
2020-02-16T08:30:06.405+03			2020-02-16	25	0	2	1	1	alefa	dengelber	2	KETENA 1	101012116	ANCHINALU ASERESE	1	0	YESHIMBETE SETOTAW	03	2	2	27							3	0	1	0	1	0	0	0	0	0	0	0	0	0	0	0	0	0	0	2	1	2
2020-02-16T09:40:33.978+03			2020-02-16	13	0	2	1	1	debre elias	endeshegenet	1	Deber	105010208	Mulu Adam	1	0	Biset Worku	01	1	47		2	0			1	2	3	0	1	0	1	0	0	0	0	0	0	0	0	0	0	0	0	0	0	2	1	2
2020-02-16T09:40:33.978+03			2020-02-16	13	0	2	1	1	debre elias	endeshegenet	1	Deber	105010208	Mulu Adam	1	0	Mulu Adam	02	2	37		2	0			1	1	3	0	1	0	1	0	0	0	0	0	0	0	0	0	0	0	0	0	0	2	1	2
2020-02-16T09:40:33.978+03			2020-02-16	13	0	2	1	1	debre elias	endeshegenet	1	Deber	105010208	Mulu Adam	1	0	Haymanot Biset	03	1	19		1	2	1	6	1	2	3	0	1	0	1	0	0	0	0	0	0	0	0	0	0	0	0	0	0	2	1	2
2020-02-16T09:40:33.978+03			2020-02-16	13	0	2	1	1	debre elias	endeshegenet	1	Deber	105010208	Mulu Adam	1	0	Habtamu Biset	03	1	18		1	2	1	6	1	2	3	0	1	0	1	0	0	0	0	0	0	0	0	0	0	0	0	0	0	2	1	2
2020-02-16T09:40:33.978+03			2020-02-16	13	0	2	1	1	debre elias	endeshegenet	1	Deber	105010208	Mulu Adam	1	0	Bantegzi Biset	03	1	16		1	2	1	2		2	3	0	1	0	1	0	0	0	0	0	0	0	0	0	0	0	0	0	0	2	1	2
2020-02-16T09:40:33.978+03			2020-02-16	13	0	2	1	1	debre elias	endeshegenet	1	Deber	105010208	Mulu Adam	1	0	Meqoyet Biset	03	2	2	31							3	0	1	0	1	0	0	0	0	0	0	0	0	0	0	0	0	0	0	2	1	2
2020-02-16T10:26:39.822+03			2020-02-16	13	0	2	1	1	debre elias	endeshegenet	1	Adebir	105010207	Alemitu Mossie	1	0	Chalie Chanie	01	1	52		2	0			1	2	3	0	1	0	1	0	0	0	0	0	0	0	0	0	0	0	0	0	0	2	2	2
2020-02-16T10:26:39.822+03			2020-02-16	13	0	2	1	1	debre elias	endeshegenet	1	Adebir	105010207	Alemitu Mossie	1	0	Alemitu Mossie	02	2	36		2	0			1	1	3	0	1	0	1	0	0	0	0	0	0	0	0	0	0	0	0	0	0	2	2	2
2020-02-16T10:26:39.822+03			2020-02-16	13	0	2	1	1	debre elias	endeshegenet	1	Adebir	105010207	Alemitu Mossie	1	0	Nibret chalie	03	2	15		1	2	1	5		2	3	0	1	0	1	0	0	0	0	0	0	0	0	0	0	0	0	0	0	2	2	2
2020-02-16T10:26:39.822+03			2020-02-16	13	0	2	1	1	debre elias	endeshegenet	1	Adebir	105010207	Alemitu Mossie	1	0	Alemu Chalie	03	1	12			2	1	6			3	0	1	0	1	0	0	0	0	0	0	0	0	0	0	0	0	0	0	2	2	2
2020-02-16T10:26:39.822+03			2020-02-16	13	0	2	1	1	debre elias	endeshegenet	1	Adebir	105010207	Alemitu Mossie	1	0	Yabesera Chalie	03	2	9			2	1	2			3	0	1	0	1	0	0	0	0	0	0	0	0	0	0	0	0	0	0	2	2	2
2020-02-16T10:26:39.822+03			2020-02-16	13	0	2	1	1	debre elias	endeshegenet	1	Adebir	105010207	Alemitu Mossie	1	0	Bagerlaye Chalie	03	2	3	39		0					3	0	1	0	1	0	0	0	0	0	0	0	0	0	0	0	0	0	0	2	2	2
2020-02-16T11:33:10.906+03			2020-02-16	13	0	2	1	1	debre elias	endeshegenet	1	Deber	105010206	Emebet Mossie	1	0	Yelekal Awoke	02	1	39		2	0			2	2	3	0	1	0	1	0	0	0	0	0	0	0	0	0	0	0	0	0	0	2	2	2
2020-02-16T11:33:10.906+03			2020-02-16	13	0	2	1	1	debre elias	endeshegenet	1	Deber	105010206	Emebet Mossie	1	0	Emebet Mossie	01	2	36		2	0			1	1	3	0	1	0	1	0	0	0	0	0	0	0	0	0	0	0	0	0	0	2	2	2
2020-02-16T11:33:10.906+03			2020-02-16	13	0	2	1	1	debre elias	endeshegenet	1	Deber	105010206	Emebet Mossie	1	0	Aschale yelekal	03	1	14			2	1	6			3	0	1	0	1	0	0	0	0	0	0	0	0	0	0	0	0	0	0	2	2	2
2020-02-16T11:33:10.906+03			2020-02-16	13	0	2	1	1	debre elias	endeshegenet	1	Deber	105010206	Emebet Mossie	1	0	Yesfa Yelekal	03	1	7			5	1	1			3	0	1	0	1	0	0	0	0	0	0	0	0	0	0	0	0	0	0	2	2	2
2020-02-16T11:33:10.906+03			2020-02-16	13	0	2	1	1	debre elias	endeshegenet	1	Deber	105010206	Emebet Mossie	1	0	Genet yelekal	03	2	2	30							3	0	1	0	1	0	0	0	0	0	0	0	0	0	0	0	0	0	0	2	2	2
2020-02-17T09:17:43.391+03			2020-02-17	13	0	2	1	1	debre elias	endeshegenet	1	Genbowach	105010901	Yeneweb Agedew	1	0	Yeneweb Agedew	01	2	39		3	0			1	1	1	0	4	0	1	0	0	0	0	0	0	0	0	0	0	0	0	0	0	2	2	2
2020-02-17T09:17:43.391+03			2020-02-17	13	0	2	1	1	debre elias	endeshegenet	1	Genbowach	105010901	Yeneweb Agedew	1	0	Emebet Sebhatu	03	2	13			2	1	5			1	0	4	0	1	0	0	0	0	0	0	0	0	0	0	0	0	0	0	2	2	2
2020-02-17T09:17:43.391+03			2020-02-17	13	0	2	1	1	debre elias	endeshegenet	1	Genbowach	105010901	Yeneweb Agedew	1	0	Redeit Abatyehun	03	2	7			2	1	0			1	0	4	0	1	0	0	0	0	0	0	0	0	0	0	0	0	0	0	2	2	2
2020-02-17T09:17:43.391+03			2020-02-17	13	0	2	1	1	debre elias	endeshegenet	1	Genbowach	105010901	Yeneweb Agedew	1	0	Estifanos Abatyehun	03	1	3	47		0					1	0	4	0	1	0	0	0	0	0	0	0	0	0	0	0	0	0	0	2	2	2
2020-02-17T10:37:05.767+03			2020-02-17	13	0	2	1	1	debre elias	yekebhana	1	Genbowach	105010904	Yayenwaga Dele	1	0	Mulu kebe	01	1	43		2	0			1	2	3	0	1	0	1	0	0	0	0	0	0	0	0	0	0	0	0	0	0	2	1	1
2020-02-17T10:37:05.767+03			2020-02-17	13	0	2	1	1	debre elias	yekebhana	1	Genbowach	105010904	Yayenwaga Dele	1	0	Yayenwaga Dele	02	2	38		2	0			1	1	3	0	1	0	1	0	0	0	0	0	0	0	0	0	0	0	0	0	0	2	1	1
2020-02-17T10:37:05.767+03			2020-02-17	13	0	2	1	1	debre elias	yekebhana	1	Genbowach	105010904	Yayenwaga Dele	1	0	Benatlay mulu	03	2	14			2	1	6			3	0	1	0	1	0	0	0	0	0	0	0	0	0	0	0	0	0	0	2	1	1
2020-02-17T10:37:05.767+03			2020-02-17	13	0	2	1	1	debre elias	yekebhana	1	Genbowach	105010904	Yayenwaga Dele	1	0	Medenkiya mulu	03	2	3	44		0					3	0	1	0	1	0	0	0	0	0	0	0	0	0	0	0	0	0	0	2	1	1
2020-02-17T10:37:05.767+03			2020-02-17	13	0	2	1	1	debre elias	yekebhana	1	Genbowach	105010904	Yayenwaga Dele	1	0	Demke mulu	03	1	1	21							3	0	1	0	1	0	0	0	0	0	0	0	0	0	0	0	0	0	0	2	1	1
2020-02-17T11:42:56.376+03			2020-02-17	13	0	2	1	1	debre elias	yekebhana	1	Deferen	105010906	Selam Tamire	1	0	Benalfew Alemahun	01	1	28		2	3			1	2	1	0	1	0	1	0	0	0	0	0	0	0	0	0	0	0	0	0	0	2	1	2
2020-02-17T11:42:56.376+03			2020-02-17	13	0	2	1	1	debre elias	yekebhana	1	Deferen	105010906	Selam Tamire	1	0	Selam Tamire	02	2	22		2	3	2		1	1	1	0	1	0	1	0	0	0	0	0	0	0	0	0	0	0	0	0	0	2	1	2
2020-02-17T11:42:56.376+03			2020-02-17	13	0	2	1	1	debre elias	yekebhana	1	Deferen	105010906	Selam Tamire	1	0	Yebelaye Benalfew	03	1	2	31							1	0	1	0	1	0	0	0	0	0	0	0	0	0	0	0	0	0	0	2	1	2
2020-02-18T18:51:37.117+03			2020-02-16	13	0	1	1	1	debre elias	endeshegenet	1	Debir	105010213	Azagne Shimelis	1	0	Yismaw Fente	01	1	45		2	0			1	2	3	0	1	0	1	0	0	0	0	0	0	0	0	0	0	0	0	0	0	2	1	1
2020-02-18T18:51:37.117+03			2020-02-16	13	0	1	1	1	debre elias	endeshegenet	1	Debir	105010213	Azagne Shimelis	1	0	Azagne Shimelis	02	2	35		2	3			1	1	3	0	1	0	1	0	0	0	0	0	0	0	0	0	0	0	0	0	0	2	1	1
2020-02-18T18:51:37.117+03			2020-02-16	13	0	1	1	1	debre elias	endeshegenet	1	Debir	105010213	Azagne Shimelis	1	0	Neberu Yismaw	03	1	10			2	1	3			3	0	1	0	1	0	0	0	0	0	0	0	0	0	0	0	0	0	0	2	1	1
2020-02-18T18:51:37.117+03			2020-02-16	13	0	1	1	1	debre elias	endeshegenet	1	Debir	105010213	Azagne Shimelis	1	0	Maede Yismaw	03	2	2	31							3	0	1	0	1	0	0	0	0	0	0	0	0	0	0	0	0	0	0	2	1	1
2020-02-18T18:51:37.117+03			2020-02-16	13	0	1	1	1	debre elias	endeshegenet	1	Debir	105010213	Azagne Shimelis	1	0	Mimi Yismaw	03	2	0	0							3	0	1	0	1	0	0	0	0	0	0	0	0	0	0	0	0	0	0	2	1	1
2020-02-16T02:31:27.917+03			2020-02-16	15	0	1	1	1	debre elias	endeshegenet	1	Debre	105010210	Mosit Demis	1	0	Base Fentaw	01	1	55		2	0			1	2	3	0	1	0	2	2	july august	0	0	0	0	0	0	1	1	0	0	0	0	2	2	2
2020-02-16T02:31:27.917+03			2020-02-16	15	0	1	1	1	debre elias	endeshegenet	1	Debre	105010210	Mosit Demis	1	0	Mosit Demis	02	2	45		2	0			1	1	3	0	1	0	2	2	july august	0	0	0	0	0	0	1	1	0	0	0	0	2	2	2
2020-02-16T02:31:27.917+03			2020-02-16	15	0	1	1	1	debre elias	endeshegenet	1	Debre	105010210	Mosit Demis	1	0	Begizer Base	03	1	12			2	1	6			3	0	1	0	2	2	july august	0	0	0	0	0	0	1	1	0	0	0	0	2	2	2
2020-02-16T02:31:27.917+03			2020-02-16	15	0	1	1	1	debre elias	endeshegenet	1	Debre	105010210	Mosit Demis	1	0	Manaye Base	03	1	2	31							3	0	1	0	2	2	july august	0	0	0	0	0	0	1	1	0	0	0	0	2	2	2
2020-02-16T03:22:25.018+03			2020-02-16	15	0	2	1	1	debre elias	endeshegenet	1	Debre	105010215	Mesenbet Zewdu	1	0	Kes Melesew Yenesew	01	1	30		2	3			1	2	3	0	1	0	1	0	0	0	0	0	0	0	0	0	0	0	0	0	0	2	2	2
2020-02-16T03:22:25.018+03			2020-02-16	15	0	2	1	1	debre elias	endeshegenet	1	Debre	105010215	Mesenbet Zewdu	1	0	Mesenbet Zewdu	02	2	25		2	3			1	1	3	0	1	0	1	0	0	0	0	0	0	0	0	0	0	0	0	0	0	2	2	2
2020-02-16T03:22:25.018+03			2020-02-16	15	0	2	1	1	debre elias	endeshegenet	1	Debre	105010215	Mesenbet Zewdu	1	0	Tigist Melesew	03	2	8			0	1	0			3	0	1	0	1	0	0	0	0	0	0	0	0	0	0	0	0	0	0	2	2	2
2020-02-16T03:22:25.018+03			2020-02-16	15	0	2	1	1	debre elias	endeshegenet	1	Debre	105010215	Mesenbet Zewdu	1	0	Temesgen Melesew	03	1	2	29							3	0	1	0	1	0	0	0	0	0	0	0	0	0	0	0	0	0	0	2	2	2
2020-02-16T04:31:11.123+03			2020-02-16	15	0	2	1	1	debre elias	endeshegenet	1	Yeshelel	105010214	Mosit Mekonen	1	0	Yitayal Hune	01	1	34		2	1			1	2	3	0	1	0	2	4	july august september october	0	0	0	0	0	0	1	1	1	1	0	0	2	1	1
2020-02-16T04:31:11.123+03			2020-02-16	15	0	2	1	1	debre elias	endeshegenet	1	Yeshelel	105010214	Mosit Mekonen	1	0	Mosit Mekonen	02	2	32		2	0			1	1	3	0	1	0	2	4	july august september october	0	0	0	0	0	0	1	1	1	1	0	0	2	1	1
2020-02-16T04:31:11.123+03			2020-02-16	15	0	2	1	1	debre elias	endeshegenet	1	Yeshelel	105010214	Mosit Mekonen	1	0	Gojam Yitayal	03	2	12			2	1	5			3	0	1	0	2	4	july august september october	0	0	0	0	0	0	1	1	1	1	0	0	2	1	1
2020-02-16T04:31:11.123+03			2020-02-16	15	0	2	1	1	debre elias	endeshegenet	1	Yeshelel	105010214	Mosit Mekonen	1	0	Ketema Yitayal	03	2	8			2	1	1			3	0	1	0	2	4	july august september october	0	0	0	0	0	0	1	1	1	1	0	0	2	1	1
2020-02-16T04:31:11.123+03			2020-02-16	15	0	2	1	1	debre elias	endeshegenet	1	Yeshelel	105010214	Mosit Mekonen	1	0	Yeshialem Yitayal	03	2	6			0	2				3	0	1	0	2	4	july august september october	0	0	0	0	0	0	1	1	1	1	0	0	2	1	1
2020-02-16T04:31:11.123+03			2020-02-16	15	0	2	1	1	debre elias	endeshegenet	1	Yeshelel	105010214	Mosit Mekonen	1	0	Tirunesh Yitayal	03	2	3	36		0					3	0	1	0	2	4	july august september october	0	0	0	0	0	0	1	1	1	1	0	0	2	1	1
2020-02-16T04:31:11.123+03			2020-02-16	15	0	2	1	1	debre elias	endeshegenet	1	Yeshelel	105010214	Mosit Mekonen	1	0	Yanchiamlak Yitayal	03	2	0	6							3	0	1	0	2	4	july august september october	0	0	0	0	0	0	1	1	1	1	0	0	2	1	1
2020-02-16T05:33:20.539+03			2020-02-16	15	0	1	1	1	debre elias	endeshegenet	1	Yegotan	105010201	Melkam Belay	1	0	Lake Semahign	01	1	38		2	0			1	2	3	0	1	0	1	0	0	0	0	0	0	0	0	0	0	0	0	0	0	2	1	2
2020-02-16T05:33:20.539+03			2020-02-16	15	0	1	1	1	debre elias	endeshegenet	1	Yegotan	105010201	Melkam Belay	1	0	Melkam Belay	02	2	36		2	0			1	1	3	0	1	0	1	0	0	0	0	0	0	0	0	0	0	0	0	0	0	2	1	2
2020-02-16T05:33:20.539+03			2020-02-16	15	0	1	1	1	debre elias	endeshegenet	1	Yegotan	105010201	Melkam Belay	1	0	Nitsuh Belay	03	2	12			2	1	5			3	0	1	0	1	0	0	0	0	0	0	0	0	0	0	0	0	0	0	2	1	2
2020-02-16T05:33:20.539+03			2020-02-16	15	0	1	1	1	debre elias	endeshegenet	1	Yegotan	105010201	Melkam Belay	1	0	Semrewerk Lake	03	2	2	2							3	0	1	0	1	0	0	0	0	0	0	0	0	0	0	0	0	0	0	2	1	2
2020-02-16T06:21:25.419+03			2020-02-16	15	0	2	1	1	debre elias	endeshegenet	1	Debre	105010211	Abebayehu Dese	1	0	Wube Abebe	01	1	36		2	3			1	2	3	0	2	0	2	2	may june	0	0	0	0	1	1	0	0	0	0	0	0	2	1	1
2020-02-16T06:21:25.419+03			2020-02-16	15	0	2	1	1	debre elias	endeshegenet	1	Debre	105010211	Abebayehu Dese	1	0	Abebayehu Dese	02	2	25		2	3			1	1	3	0	2	0	2	2	may june	0	0	0	0	1	1	0	0	0	0	0	0	2	1	1
2020-02-16T06:21:25.419+03			2020-02-16	15	0	2	1	1	debre elias	endeshegenet	1	Debre	105010211	Abebayehu Dese	1	0	Bedilu Wube	03	1	2	33							3	0	2	0	2	2	may june	0	0	0	0	1	1	0	0	0	0	0	0	2	1	1
2020-02-16T06:21:25.419+03			2020-02-16	15	0	2	1	1	debre elias	endeshegenet	1	Debre	105010211	Abebayehu Dese	1	0	Abe Wube	03	1	0	9							3	0	2	0	2	2	may june	0	0	0	0	1	1	0	0	0	0	0	0	2	1	1
2020-02-16T07:12:35.023+03			2020-02-16	15	0	2	1	1	debre elias	endeshegenet	1	Yegota	105010202	Yideneku Ayalew	1	0	Dese Yizengaw	01	1	26		2	0			1	2	3	0	2	0	2	4	july august september october	0	0	0	0	0	0	1	1	1	1	0	0	2	2	2
2020-02-16T07:12:35.023+03			2020-02-16	15	0	2	1	1	debre elias	endeshegenet	1	Yegota	105010202	Yideneku Ayalew	1	0	Yideneku Ayalew	02	2	25		2	0			1	1	3	0	2	0	2	4	july august september october	0	0	0	0	0	0	1	1	1	1	0	0	2	2	2
2020-02-16T07:12:35.023+03			2020-02-16	15	0	2	1	1	debre elias	endeshegenet	1	Yegota	105010202	Yideneku Ayalew	1	0	Deneku Dese	03	2	2	32							3	0	2	0	2	4	july august september october	0	0	0	0	0	0	1	1	1	1	0	0	2	2	2
2020-02-17T03:06:37.002+03			2020-02-17	15	0	2	1	1	debre elias	yekebhana	1	Defrin	105010903	Betew Kasa	1	0	Mola Nigate	01	1	46		2	0			1	2	3	0	2	0	1	0	0	0	0	0	0	0	0	0	0	0	0	0	0	2	2	2
2020-02-17T03:06:37.002+03			2020-02-17	15	0	2	1	1	debre elias	yekebhana	1	Defrin	105010903	Betew Kasa	1	0	Betew Kasa	02	2	36		2	0			1	1	3	0	2	0	1	0	0	0	0	0	0	0	0	0	0	0	0	0	0	2	2	2
2020-02-17T03:06:37.002+03			2020-02-17	15	0	2	1	1	debre elias	yekebhana	1	Defrin	105010903	Betew Kasa	1	0	Neberu Mola	03	1	9			2	1	3			3	0	2	0	1	0	0	0	0	0	0	0	0	0	0	0	0	0	0	2	2	2
2020-02-17T03:06:37.002+03			2020-02-17	15	0	2	1	1	debre elias	yekebhana	1	Defrin	105010903	Betew Kasa	1	0	Bekalu Mola	03	1	7			0	1	0			3	0	2	0	1	0	0	0	0	0	0	0	0	0	0	0	0	0	0	2	2	2
2020-02-17T03:06:37.002+03			2020-02-17	15	0	2	1	1	debre elias	yekebhana	1	Defrin	105010903	Betew Kasa	1	0	Habtamu Mola	03	1	3	39		0					3	0	2	0	1	0	0	0	0	0	0	0	0	0	0	0	0	0	0	2	2	2
2020-02-17T04:00:16.139+03			2020-02-17	15	0	2	1	1	debre elias	yekebhana	1	Yemel	105010907	Mayet Meleselet	1	0	Chalew Meles	01	1	27		2	3			1	2	3	0	1	0	1	0	0	0	0	0	0	0	0	0	0	0	0	0	0	2	2	2
2020-02-17T04:00:16.139+03			2020-02-17	15	0	2	1	1	debre elias	yekebhana	1	Yemel	105010907	Mayet Meleselet	1	0	Mayet Meleselet	02	2	23		2	3	2		1	1	3	0	1	0	1	0	0	0	0	0	0	0	0	0	0	0	0	0	0	2	2	2
2020-02-17T04:00:16.139+03			2020-02-17	15	0	2	1	1	debre elias	yekebhana	1	Yemel	105010907	Mayet Meleselet	1	0	Temesgen Chalew	03	1	4	49		0					3	0	1	0	1	0	0	0	0	0	0	0	0	0	0	0	0	0	0	2	2	2
2020-02-17T04:44:03.756+03			2020-02-17	15	0	1	1	1	debre elias	yekebhana	1	Antikin	105010909	Arefeayne Chekol	1	0	Yabibal Zewde	01	1	28		2	0			1	2	3	0	1	0	1	0	0	0	0	0	0	0	0	0	0	0	0	0	0	2	1	1
2020-02-17T04:44:03.756+03			2020-02-17	15	0	1	1	1	debre elias	yekebhana	1	Antikin	105010909	Arefeayne Chekol	1	0	Arefeayne Chekol	02	2	24		2	3	2		1	1	3	0	1	0	1	0	0	0	0	0	0	0	0	0	0	0	0	0	0	2	1	1
2020-02-17T04:44:03.756+03			2020-02-17	15	0	1	1	1	debre elias	yekebhana	1	Antikin	105010909	Arefeayne Chekol	1	0	Yared Yabibal	03	1	5			0	2				3	0	1	0	1	0	0	0	0	0	0	0	0	0	0	0	0	0	0	2	1	1
2020-02-17T04:44:03.756+03			2020-02-17	15	0	1	1	1	debre elias	yekebhana	1	Antikin	105010909	Arefeayne Chekol	1	0	Azagne yabibal	03	2	0	10							3	0	1	0	1	0	0	0	0	0	0	0	0	0	0	0	0	0	0	2	1	1
2020-02-17T05:53:09.868+03			2020-02-17	15	0	2	1	1	debre elias	yekebhana	1	Dengeb	105010902	Atalaye Lamesgen	1	0	Dese Gashaw	01	1	47		2	0			1	2	3	0	2	0	2	3	august september october	0	0	0	0	0	0	0	1	1	1	0	0	2	1	1
2020-02-17T05:53:09.868+03			2020-02-17	15	0	2	1	1	debre elias	yekebhana	1	Dengeb	105010902	Atalaye Lamesgen	1	0	Atalaye Lamesgen	02	2	39		2	0			1	1	3	0	2	0	2	3	august september october	0	0	0	0	0	0	0	1	1	1	0	0	2	1	1
2020-02-17T05:53:09.868+03			2020-02-17	15	0	2	1	1	debre elias	yekebhana	1	Dengeb	105010902	Atalaye Lamesgen	1	0	Melisew Dese	03	1	10			2	1	3			3	0	2	0	2	3	august september october	0	0	0	0	0	0	0	1	1	1	0	0	2	1	1
2020-02-17T05:53:09.868+03			2020-02-17	15	0	2	1	1	debre elias	yekebhana	1	Dengeb	105010902	Atalaye Lamesgen	1	0	Yisfawhode Dese	03	2	6			0	1	0			3	0	2	0	2	3	august september october	0	0	0	0	0	0	0	1	1	1	0	0	2	1	1
2020-02-17T05:53:09.868+03			2020-02-17	15	0	2	1	1	debre elias	yekebhana	1	Dengeb	105010902	Atalaye Lamesgen	1	0	Meskerem Dese	03	2	4	55		0					3	0	2	0	2	3	august september october	0	0	0	0	0	0	0	1	1	1	0	0	2	1	1
2020-02-17T05:53:09.868+03			2020-02-17	15	0	2	1	1	debre elias	yekebhana	1	Dengeb	105010902	Atalaye Lamesgen	1	0	Abayneh Dese	03	1	0	7							3	0	2	0	2	3	august september october	0	0	0	0	0	0	0	1	1	1	0	0	2	1	1
2020-02-14T03:54:09.843+03			2020-02-14	4	0	2	1	1	debre elias	banja sherer	2	Abo debir	105010603	Debre Tesfaye	1	0	Muniye simachew	01	1	45		2	0			1	2	3	0	1	0	2	1	october	0	0	0	0	0	0	0	0	0	1	0	0	2	1	2
2020-02-14T03:54:09.843+03			2020-02-14	4	0	2	1	1	debre elias	banja sherer	2	Abo debir	105010603	Debre Tesfaye	1	0	Debre Tesfate	02	2	38		2	3			1	1	3	0	1	0	2	1	october	0	0	0	0	0	0	0	0	0	1	0	0	2	1	2
2020-02-14T03:54:09.843+03			2020-02-14	4	0	2	1	1	debre elias	banja sherer	2	Abo debir	105010603	Debre Tesfaye	1	0	Dege muniye	03	2	16		1	3	1	8		2	3	0	1	0	2	1	october	0	0	0	0	0	0	0	0	0	1	0	0	2	1	2
2020-02-14T03:54:09.843+03			2020-02-14	4	0	2	1	1	debre elias	banja sherer	2	Abo debir	105010603	Debre Tesfaye	1	0	Atalay muniye	03	2	14			3	1	7			3	0	1	0	2	1	october	0	0	0	0	0	0	0	0	0	1	0	0	2	1	2
2020-02-14T03:54:09.843+03			2020-02-14	4	0	2	1	1	debre elias	banja sherer	2	Abo debir	105010603	Debre Tesfaye	1	0	Azimeraw muniye	03	1	12			3	1	2			3	0	1	0	2	1	october	0	0	0	0	0	0	0	0	0	1	0	0	2	1	2
2020-02-14T03:54:09.843+03			2020-02-14	4	0	2	1	1	debre elias	banja sherer	2	Abo debir	105010603	Debre Tesfaye	1	0	Amanu muniye	03	1	10			2	1	0			3	0	1	0	2	1	october	0	0	0	0	0	0	0	0	0	1	0	0	2	1	2
2020-02-14T03:54:09.843+03			2020-02-14	4	0	2	1	1	debre elias	banja sherer	2	Abo debir	105010603	Debre Tesfaye	1	0	Muluken muniye	03	2	2	31							3	0	1	0	2	1	october	0	0	0	0	0	0	0	0	0	1	0	0	2	1	2
2020-02-15T03:16:13.161+03			2020-02-15	4	0	2	1	1	debre elias	banja sherer	2	Kereyu	105010601	Enatinesh Bedilu	1	0	Enatinesh Bedilu	01	2	32		3	0			1	1	1	0	2	0	2	2	september october	0	0	0	0	0	0	0	0	1	1	0	0	2	2	2
2020-02-15T03:16:13.161+03			2020-02-15	4	0	2	1	1	debre elias	banja sherer	2	Kereyu	105010601	Enatinesh Bedilu	1	0	Abaye Fetene	03	1	12			3	1	2			1	0	2	0	2	2	september october	0	0	0	0	0	0	0	0	1	1	0	0	2	2	2
2020-02-15T03:16:13.161+03			2020-02-15	4	0	2	1	1	debre elias	banja sherer	2	Kereyu	105010601	Enatinesh Bedilu	1	0	Werke Linger	03	2	10			3	1	3			1	0	2	0	2	2	september october	0	0	0	0	0	0	0	0	1	1	0	0	2	2	2
2020-02-15T03:16:13.161+03			2020-02-15	4	0	2	1	1	debre elias	banja sherer	2	Kereyu	105010601	Enatinesh Bedilu	1	0	Tiru Linger	03	2	8			3	1	2			1	0	2	0	2	2	september october	0	0	0	0	0	0	0	0	1	1	0	0	2	2	2
2020-02-15T03:16:13.161+03			2020-02-15	4	0	2	1	1	debre elias	banja sherer	2	Kereyu	105010601	Enatinesh Bedilu	1	0	Besukal Linger	03	1	4	48		0					1	0	2	0	2	2	september october	0	0	0	0	0	0	0	0	1	1	0	0	2	2	2
2020-02-15T07:21:07.133+03			2020-02-15	4	0	2	1	1	debre elias	mankorkoria	2	Yegot	105011111	Amelework yohans	1	0	Edemeakem wendimu	01	1	34		2	0			1	2	3	0	1	0	2	3	august september october	0	0	0	0	0	0	0	1	1	1	0	0	2	1	2
2020-02-15T07:21:07.133+03			2020-02-15	4	0	2	1	1	debre elias	mankorkoria	2	Yegot	105011111	Amelework yohans	1	0	Amelework yohans	02	2	32		2	0			1	1	3	0	1	0	2	3	august september october	0	0	0	0	0	0	0	1	1	1	0	0	2	1	2
2020-02-15T07:21:07.133+03			2020-02-15	4	0	2	1	1	debre elias	mankorkoria	2	Yegot	105011111	Amelework yohans	1	0	Mulugeta Edimeakem	03	1	16		1	3	1	8		2	3	0	1	0	2	3	august september october	0	0	0	0	0	0	0	1	1	1	0	0	2	1	2
2020-02-15T07:21:07.133+03			2020-02-15	4	0	2	1	1	debre elias	mankorkoria	2	Yegot	105011111	Amelework yohans	1	0	Ayinadis Edimealem	03	2	13			3	1	6			3	0	1	0	2	3	august september october	0	0	0	0	0	0	0	1	1	1	0	0	2	1	2
2020-02-15T07:21:07.133+03			2020-02-15	4	0	2	1	1	debre elias	mankorkoria	2	Yegot	105011111	Amelework yohans	1	0	Alemayehu Edimealem	03	1	8			0	2				3	0	1	0	2	3	august september october	0	0	0	0	0	0	0	1	1	1	0	0	2	1	2
2020-02-15T07:21:07.133+03			2020-02-15	4	0	2	1	1	debre elias	mankorkoria	2	Yegot	105011111	Amelework yohans	1	0	Yabibal Edimealem	03	1	2	35							3	0	1	0	2	3	august september october	0	0	0	0	0	0	0	1	1	1	0	0	2	1	2
2020-02-16T02:21:13.595+03			2020-02-16	4	0	2	1	1	debre elias	endeshegenet	1	Debir	105010203	Mogn Aderaw	1	0	Yayeh Amehahode	01	1	38		2	0			1	2	3	0	1	0	1	0	0	0	0	0	0	0	0	0	0	0	0	0	0	2	1	2
2020-02-16T02:21:13.595+03			2020-02-16	4	0	2	1	1	debre elias	endeshegenet	1	Debir	105010203	Mogn Aderaw	1	0	Mogn Aderaw	02	2	25		2	3			1	1	3	0	1	0	1	0	0	0	0	0	0	0	0	0	0	0	0	0	0	2	1	2
2020-02-16T02:21:13.595+03			2020-02-16	4	0	2	1	1	debre elias	endeshegenet	1	Debir	105010203	Mogn Aderaw	1	0	Webeshet Yayehe	03	1	6			2	1	0			3	0	1	0	1	0	0	0	0	0	0	0	0	0	0	0	0	0	0	2	1	2
2020-02-16T02:21:13.595+03			2020-02-16	4	0	2	1	1	debre elias	endeshegenet	1	Debir	105010203	Mogn Aderaw	1	0	Belayeneh Yayehe	03	1	2	31							3	0	1	0	1	0	0	0	0	0	0	0	0	0	0	0	0	0	0	2	1	2
2020-02-16T03:32:58.849+03			2020-02-16	4	0	2	1	1	debre elias	endeshegenet	1	Yegotan	105010211	Birtukan Dese	1	0	Ayele Asmare	01	1	48		2	1			1	2	3	0	1	0	2	2	august september	0	0	0	0	0	0	0	1	1	0	0	0	2	1	2
2020-02-16T03:32:58.849+03			2020-02-16	4	0	2	1	1	debre elias	endeshegenet	1	Yegotan	105010211	Birtukan Dese	1	0	Birtukan Dese	02	2	40		2	0			1	1	3	0	1	0	2	2	august september	0	0	0	0	0	0	0	1	1	0	0	0	2	1	2
2020-02-16T03:32:58.849+03			2020-02-16	4	0	2	1	1	debre elias	endeshegenet	1	Yegotan	105010211	Birtukan Dese	1	0	Mulat Ayele	03	1	25		1	3			1	2	3	0	1	0	2	2	august september	0	0	0	0	0	0	0	1	1	0	0	0	2	1	2
2020-02-16T03:32:58.849+03			2020-02-16	4	0	2	1	1	debre elias	endeshegenet	1	Yegotan	105010211	Birtukan Dese	1	0	Enatenesh Ayele	03	2	15		1	3	1	6		2	3	0	1	0	2	2	august september	0	0	0	0	0	0	0	1	1	0	0	0	2	1	2
2020-02-16T03:32:58.849+03			2020-02-16	4	0	2	1	1	debre elias	endeshegenet	1	Yegotan	105010211	Birtukan Dese	1	0	Degisew Ayele	03	2	9			3	1	2			3	0	1	0	2	2	august september	0	0	0	0	0	0	0	1	1	0	0	0	2	1	2
2020-02-16T03:32:58.849+03			2020-02-16	4	0	2	1	1	debre elias	endeshegenet	1	Yegotan	105010211	Birtukan Dese	1	0	Bedel Ayele	03	2	3	36		0					3	0	1	0	2	2	august september	0	0	0	0	0	0	0	1	1	0	0	0	2	1	2
2020-02-16T04:32:05.409+03			2020-02-16	4	0	2	1	1	debre elias	endeshegenet	1	Embrich	105010216	Lingersh Ayenew	1	0	Abante Andualem	01	1	40		2	1			1	2	3	0	1	0	1	0	0	0	0	0	0	0	0	0	0	0	0	0	0	2	2	2
2020-02-16T04:32:05.409+03			2020-02-16	4	0	2	1	1	debre elias	endeshegenet	1	Embrich	105010216	Lingersh Ayenew	1	0	Lengersh Ayenew	02	2	33		2	3			1	1	3	0	1	0	1	0	0	0	0	0	0	0	0	0	0	0	0	0	0	2	2	2
2020-02-16T04:32:05.409+03			2020-02-16	4	0	2	1	1	debre elias	endeshegenet	1	Embrich	105010216	Lingersh Ayenew	1	0	Alemayew Abeante	03	1	12			3	1	7			3	0	1	0	1	0	0	0	0	0	0	0	0	0	0	0	0	0	0	2	2	2
2020-02-16T04:32:05.409+03			2020-02-16	4	0	2	1	1	debre elias	endeshegenet	1	Embrich	105010216	Lingersh Ayenew	1	0	Esubalew Abeante	03	1	11			3	1	4			3	0	1	0	1	0	0	0	0	0	0	0	0	0	0	0	0	0	0	2	2	2
2020-02-16T04:32:05.409+03			2020-02-16	4	0	2	1	1	debre elias	endeshegenet	1	Embrich	105010216	Lingersh Ayenew	1	0	Nitsu Abeante	03	2	9			3	1	2			3	0	1	0	1	0	0	0	0	0	0	0	0	0	0	0	0	0	0	2	2	2
2020-02-16T04:32:05.409+03			2020-02-16	4	0	2	1	1	debre elias	endeshegenet	1	Embrich	105010216	Lingersh Ayenew	1	0	Webedel Abeante	03	2	3	36		0					3	0	1	0	1	0	0	0	0	0	0	0	0	0	0	0	0	0	0	2	2	2
2020-02-16T05:28:36.194+03			2020-02-16	4	0	2	1	1	debre elias	endeshegenet	1	Yedimba	105010216	Webe Enawgaw	1	0	Semahegn Mekdes	01	1	35		2	3			1	2	3	0	1	0	2	2	september october	0	0	0	0	0	0	0	0	1	1	0	0	2	1	2
2020-02-16T05:28:36.194+03			2020-02-16	4	0	2	1	1	debre elias	endeshegenet	1	Yedimba	105010216	Webe Enawgaw	1	0	Webe Enawgaw	02	2	35		2	3			1	1	3	0	1	0	2	2	september october	0	0	0	0	0	0	0	0	1	1	0	0	2	1	2
2020-02-16T05:28:36.194+03			2020-02-16	4	0	2	1	1	debre elias	endeshegenet	1	Yedimba	105010216	Webe Enawgaw	1	0	Amilake Semahegn	03	1	15		1	3	1	6		1	3	0	1	0	2	2	september october	0	0	0	0	0	0	0	0	1	1	0	0	2	1	2
2020-02-16T05:28:36.194+03			2020-02-16	4	0	2	1	1	debre elias	endeshegenet	1	Yedimba	105010216	Webe Enawgaw	1	0	Tigst semahegn	03	2	10			3	1	5			3	0	1	0	2	2	september october	0	0	0	0	0	0	0	0	1	1	0	0	2	1	2
2020-02-16T05:28:36.194+03			2020-02-16	4	0	2	1	1	debre elias	endeshegenet	1	Yedimba	105010216	Webe Enawgaw	1	0	Hana Semahegn	03	2	2	31							3	0	1	0	2	2	september october	0	0	0	0	0	0	0	0	1	1	0	0	2	1	2
2020-02-16T06:17:46.124+03			2020-02-16	4	0	2	1	1	debre elias	endeshegenet	1	Yeshelel	105010205	Sewmehon Tilahun	1	0	Endeshaw Tadese	01	1	40		2	0			1	1	3	0	1	0	1	0	0	0	0	0	0	0	0	0	0	0	0	0	0	2	1	2
2020-02-16T06:17:46.124+03			2020-02-16	4	0	2	1	1	debre elias	endeshegenet	1	Yeshelel	105010205	Sewmehon Tilahun	1	0	Sewmehon Tilahun	02	2	38		2	0			1	1	3	0	1	0	1	0	0	0	0	0	0	0	0	0	0	0	0	0	0	2	1	2
2020-02-16T06:17:46.124+03			2020-02-16	4	0	2	1	1	debre elias	endeshegenet	1	Yeshelel	105010205	Sewmehon Tilahun	1	0	Alehegn Endeshaw	03	1	18		1	3	1	7	1	2	3	0	1	0	1	0	0	0	0	0	0	0	0	0	0	0	0	0	0	2	1	2
2020-02-16T06:17:46.124+03			2020-02-16	4	0	2	1	1	debre elias	endeshegenet	1	Yeshelel	105010205	Sewmehon Tilahun	1	0	Ataguch Endeshaw	03	2	14			3	1	6			3	0	1	0	1	0	0	0	0	0	0	0	0	0	0	0	0	0	0	2	1	2
2020-02-16T06:17:46.124+03			2020-02-16	4	0	2	1	1	debre elias	endeshegenet	1	Yeshelel	105010205	Sewmehon Tilahun	1	0	Abayinesh Endeshaw	03	2	12			3	1	3			3	0	1	0	1	0	0	0	0	0	0	0	0	0	0	0	0	0	0	2	1	2
2020-02-16T06:17:46.124+03			2020-02-16	4	0	2	1	1	debre elias	endeshegenet	1	Yeshelel	105010205	Sewmehon Tilahun	1	0	Medhanit Endeshaw	03	2	9			3	1	1			3	0	1	0	1	0	0	0	0	0	0	0	0	0	0	0	0	0	0	2	1	2
2020-02-16T06:17:46.124+03			2020-02-16	4	0	2	1	1	debre elias	endeshegenet	1	Yeshelel	105010205	Sewmehon Tilahun	1	0	Yesfahode Endeshaw	03	2	5			0	2				3	0	1	0	1	0	0	0	0	0	0	0	0	0	0	0	0	0	0	2	1	2
2020-02-16T06:17:46.124+03			2020-02-16	4	0	2	1	1	debre elias	endeshegenet	1	Yeshelel	105010205	Sewmehon Tilahun	1	0	Muluhabte eEndeshaw	03	2	2	28							3	0	1	0	1	0	0	0	0	0	0	0	0	0	0	0	0	0	0	2	1	2
2020-02-16T09:20:35.513+03			2020-02-16	4	0	2	1	1	debre elias	mankorkoria	2	Seka	105011105	Enatfenta koye	1	0	Baniteayew mekonin	01	1	39		2	0			1	2	3	0	2	0	2	2	september october	0	0	0	0	0	0	0	0	1	1	0	0	2	1	2
2020-02-16T09:20:35.513+03			2020-02-16	4	0	2	1	1	debre elias	mankorkoria	2	Seka	105011105	Enatfenta koye	1	0	Enatfenta koye	02	2	30		2	0			1	1	3	0	2	0	2	2	september october	0	0	0	0	0	0	0	0	1	1	0	0	2	1	2
2020-02-16T09:20:35.513+03			2020-02-16	4	0	2	1	1	debre elias	mankorkoria	2	Seka	105011105	Enatfenta koye	1	0	Tihitina Baniteayew	03	2	10			0	2				3	0	2	0	2	2	september october	0	0	0	0	0	0	0	0	1	1	0	0	2	1	2
2020-02-16T09:20:35.513+03			2020-02-16	4	0	2	1	1	debre elias	mankorkoria	2	Seka	105011105	Enatfenta koye	1	0	Negese Baniteyew	03	1	8			0	2				3	0	2	0	2	2	september october	0	0	0	0	0	0	0	0	1	1	0	0	2	1	2
2020-02-16T09:20:35.513+03			2020-02-16	4	0	2	1	1	debre elias	mankorkoria	2	Seka	105011105	Enatfenta koye	1	0	Gizealew Baniteyew	03	1	2	31							3	0	2	0	2	2	september october	0	0	0	0	0	0	0	0	1	1	0	0	2	1	2
2020-02-17T02:56:56.438+03			2020-02-17	4	0	2	1	1	debre elias	yekebhana	1	Genboch	105010905	Sinede Ayalew	1	0	Demise Tade	01	1	28		2	3			1	2	3	0	4	0	1	0	0	0	0	0	0	0	0	0	0	0	0	0	0	2	2	2
2020-02-17T02:56:56.438+03			2020-02-17	4	0	2	1	1	debre elias	yekebhana	1	Genboch	105010905	Sinede Ayalew	1	0	Sinede Ayalew	02	2	27		2	3			1	1	3	0	4	0	1	0	0	0	0	0	0	0	0	0	0	0	0	0	0	2	2	2
2020-02-17T02:56:56.438+03			2020-02-17	4	0	2	1	1	debre elias	yekebhana	1	Genboch	105010905	Sinede Ayalew	1	0	Rahel Demise	03	2	5			2	1	0			3	0	4	0	1	0	0	0	0	0	0	0	0	0	0	0	0	0	0	2	2	2
2020-02-17T03:51:16.677+03			2020-02-17	4	0	2	1	1	debre elias	yekebhana	1	Mekelabe	1050109016	Bosena Adam	1	0	Bele Meshesha	01	1	45		2	1			1	2	3	0	2	0	2	2	august september	0	0	0	0	0	0	0	1	1	0	0	0	2	1	2
2020-02-17T03:51:16.677+03			2020-02-17	4	0	2	1	1	debre elias	yekebhana	1	Mekelabe	1050109016	Bosena Adam	1	0	Bosena Adam	02	2	38		2	0			1	1	3	0	2	0	2	2	august september	0	0	0	0	0	0	0	1	1	0	0	0	2	1	2
2020-02-17T03:51:16.677+03			2020-02-17	4	0	2	1	1	debre elias	yekebhana	1	Mekelabe	1050109016	Bosena Adam	1	0	Arefeayine Bele	03	2	16		1	3	1	4		2	3	0	2	0	2	2	august september	0	0	0	0	0	0	0	1	1	0	0	0	2	1	2
2020-02-17T03:51:16.677+03			2020-02-17	4	0	2	1	1	debre elias	yekebhana	1	Mekelabe	1050109016	Bosena Adam	1	0	Shitahunegn Bele	03	1	14			3	1	5			3	0	2	0	2	2	august september	0	0	0	0	0	0	0	1	1	0	0	0	2	1	2
2020-02-17T03:51:16.677+03			2020-02-17	4	0	2	1	1	debre elias	yekebhana	1	Mekelabe	1050109016	Bosena Adam	1	0	Yealembeza Bele	03	1	12			3	1	2			3	0	2	0	2	2	august september	0	0	0	0	0	0	0	1	1	0	0	0	2	1	2
2020-02-17T03:51:16.677+03			2020-02-17	4	0	2	1	1	debre elias	yekebhana	1	Mekelabe	1050109016	Bosena Adam	1	0	Sebilework Bele	03	2	3	45		0					3	0	2	0	2	2	august september	0	0	0	0	0	0	0	1	1	0	0	0	2	1	2
2020-02-17T04:41:45.505+03			2020-02-17	4	0	2	1	1	debre elias	yekebhana	1	Yemel	105010908	Hayimanot Mehari	1	0	Aschalew Azemera	01	1	23		2	3	2		1	2	3	0	1	0	1	0	0	0	0	0	0	0	0	0	0	0	0	0	0	2	2	2
2020-02-17T04:41:45.505+03			2020-02-17	4	0	2	1	1	debre elias	yekebhana	1	Yemel	105010908	Hayimanot Mehari	1	0	Hayimanot Mehari	02	2	22		2	3	2		1	1	3	0	1	0	1	0	0	0	0	0	0	0	0	0	0	0	0	0	0	2	2	2
2020-02-17T04:41:45.505+03			2020-02-17	4	0	2	1	1	debre elias	yekebhana	1	Yemel	105010908	Hayimanot Mehari	1	0	Selam Aschalew	03	2	3	39		0					3	0	1	0	1	0	0	0	0	0	0	0	0	0	0	0	0	0	0	2	2	2
2020-02-17T05:22:44.499+03			2020-02-17	4	0	2	1	1	debre elias	yekebhana	1	Ye teniter Debir	105010911	Hibste Mulugeta	1	0	Nigus Simachew	01	1	27		2	3			1	2	3	0	1	0	1	0	0	0	0	0	0	0	0	0	0	0	0	0	0	2	1	2
2020-02-17T05:22:44.499+03			2020-02-17	4	0	2	1	1	debre elias	yekebhana	1	Ye teniter Debir	105010911	Hibste Mulugeta	1	0	Hibste	02	2	23		2	3	2		1	1	3	0	1	0	1	0	0	0	0	0	0	0	0	0	0	0	0	0	0	2	1	2
2020-02-17T05:22:44.499+03			2020-02-17	4	0	2	1	1	debre elias	yekebhana	1	Ye teniter Debir	105010911	Hibste Mulugeta	1	0	Nebiyu Nigus	03	1	2	32							3	0	1	0	1	0	0	0	0	0	0	0	0	0	0	0	0	0	0	2	1	2
2020-02-15T13:44:48.699+03			2020-02-15	5	0	2	1	4	gedeb	Banko tatetu	2	Helu	306022106	Mendor Gobena	1	0	Mendar Gobena	01	2	28		5	3			1	1	1	0	13	Causal work	2	2	april may	0	0	0	1	1	0	0	0	0	0	0	0	1	2	1
2020-02-15T13:44:48.699+03			2020-02-15	5	0	2	1	4	gedeb	Banko tatetu	2	Helu	306022106	Mendor Gobena	1	0	Ayantu Shibru	03	2	8			3	1	1			1	0	13	Causal work	2	2	april may	0	0	0	1	1	0	0	0	0	0	0	0	1	2	1
2020-02-15T13:44:48.699+03			2020-02-15	5	0	2	1	4	gedeb	Banko tatetu	2	Helu	306022106	Mendor Gobena	1	0	Melese Shibru	03	1	5			2	1	0			1	0	13	Causal work	2	2	april may	0	0	0	1	1	0	0	0	0	0	0	0	1	2	1
2020-02-15T13:44:48.699+03			2020-02-15	5	0	2	1	4	gedeb	Banko tatetu	2	Helu	306022106	Mendor Gobena	1	0	Wogenie Shibru	03	1	4	49		0					1	0	13	Causal work	2	2	april may	0	0	0	1	1	0	0	0	0	0	0	0	1	2	1
2020-02-15T13:44:48.699+03			2020-02-15	5	0	2	1	4	gedeb	Banko tatetu	2	Helu	306022106	Mendor Gobena	1	0	Milkiyas Shibru	03	1	1	23							1	0	13	Causal work	2	2	april may	0	0	0	1	1	0	0	0	0	0	0	0	1	2	1
2020-02-15T11:46:33.987+03			2020-02-15	5	0	2	1	4	gedeb	Banko tatetu	2	Mebrat	306022116	Aster Aga Bedhaso	1	0	Birhanu Kebede	01	1	30		2	3			1	2	3	0	1	0	1	0	0	0	0	0	0	0	0	0	0	0	0	0	0	1	1	1
2020-02-15T11:46:33.987+03			2020-02-15	5	0	2	1	4	gedeb	Banko tatetu	2	Mebrat	306022116	Aster Aga Bedhaso	1	0	Aster Aga	02	2	25		2	3			1	1	3	0	1	0	1	0	0	0	0	0	0	0	0	0	0	0	0	0	0	1	1	1
2020-02-15T11:46:33.987+03			2020-02-15	5	0	2	1	4	gedeb	Banko tatetu	2	Mebrat	306022116	Aster Aga Bedhaso	1	0	Medhanit Birhanu	03	2	6			0	2				3	0	1	0	1	0	0	0	0	0	0	0	0	0	0	0	0	0	0	1	1	1
2020-02-15T11:46:33.987+03			2020-02-15	5	0	2	1	4	gedeb	Banko tatetu	2	Mebrat	306022116	Aster Aga Bedhaso	1	0	Bereket Birhanu	03	2	4	54		0					3	0	1	0	1	0	0	0	0	0	0	0	0	0	0	0	0	0	0	1	1	1
2020-02-15T11:46:33.987+03			2020-02-15	5	0	2	1	4	gedeb	Banko tatetu	2	Mebrat	306022116	Aster Aga Bedhaso	1	0	Tamirat Birhanu	03	1	0	11							3	0	1	0	1	0	0	0	0	0	0	0	0	0	0	0	0	0	0	1	1	1
2020-02-15T15:03:48.732+03			2020-02-15	5	0	2	1	4	gedeb	Banko tatetu	2	Angato	306022113	Ayelech Gobena Birbise	1	0	Ayelech Gobena	01	2	55		2	3			1	1	3	0	1	0	2	2	july august	0	0	0	0	0	0	1	1	0	0	0	0	1	2	2
2020-02-15T15:03:48.732+03			2020-02-15	5	0	2	1	4	gedeb	Banko tatetu	2	Angato	306022113	Ayelech Gobena Birbise	1	0	Gobena Birbiso	02	1	80		2	0			2	2	3	0	1	0	2	2	july august	0	0	0	0	0	0	1	1	0	0	0	0	1	2	2
2020-02-15T15:03:48.732+03			2020-02-15	5	0	2	1	4	gedeb	Banko tatetu	2	Angato	306022113	Ayelech Gobena Birbise	1	0	Fetenech Gobena	03	2	16		1	3	1	3		2	3	0	1	0	2	2	july august	0	0	0	0	0	0	1	1	0	0	0	0	1	2	2
2020-02-15T15:03:48.732+03			2020-02-15	5	0	2	1	4	gedeb	Banko tatetu	2	Angato	306022113	Ayelech Gobena Birbise	1	0	Ayantu Gobena	03	2	14			3	1	4			3	0	1	0	2	2	july august	0	0	0	0	0	0	1	1	0	0	0	0	1	2	2
2020-02-15T15:03:48.732+03			2020-02-15	5	0	2	1	4	gedeb	Banko tatetu	2	Angato	306022113	Ayelech Gobena Birbise	1	0	Zegeye Gobena	03	1	12			3	1	2			3	0	1	0	2	2	july august	0	0	0	0	0	0	1	1	0	0	0	0	1	2	2
2020-02-15T15:03:48.732+03			2020-02-15	5	0	2	1	4	gedeb	Banko tatetu	2	Angato	306022113	Ayelech Gobena Birbise	1	0	Marta Gobena	03	2	10			3	1	2			3	0	1	0	2	2	july august	0	0	0	0	0	0	1	1	0	0	0	0	1	2	2
2020-02-15T15:03:48.732+03			2020-02-15	5	0	2	1	4	gedeb	Banko tatetu	2	Angato	306022113	Ayelech Gobena Birbise	1	0	Gutema Gobena	03	1	8			3	1	2			3	0	1	0	2	2	july august	0	0	0	0	0	0	1	1	0	0	0	0	1	2	2
2020-02-15T15:03:48.732+03			2020-02-15	5	0	2	1	4	gedeb	Banko tatetu	2	Angato	306022113	Ayelech Gobena Birbise	1	0	Adugna Gobena	03	1	6			0	2				3	0	1	0	2	2	july august	0	0	0	0	0	0	1	1	0	0	0	0	1	2	2
2020-02-18T09:42:26.310+03			2020-02-18	14	0	2	1	4	bule	Haro Walabu	1	Huche gela	306011516	Shitaye tesfaye	1	0	Tesfaye lema	02	1	32		2	0			1	2	3	0	1	0	1	0	0	0	0	0	0	0	0	0	0	0	0	0	0	2	1	1
2020-02-18T09:42:26.310+03			2020-02-18	14	0	2	1	4	bule	Haro Walabu	1	Huche gela	306011516	Shitaye tesfaye	1	0	Muluken tesfaye	03	1	3	38		0					3	0	1	0	1	0	0	0	0	0	0	0	0	0	0	0	0	0	0	2	1	1
2020-02-18T09:42:26.310+03			2020-02-18	14	0	2	1	4	bule	Haro Walabu	1	Huche gela	306011516	Shitaye tesfaye	1	0	Mulatu tesfaye	03	1	1	14							3	0	1	0	1	0	0	0	0	0	0	0	0	0	0	0	0	0	0	2	1	1
2020-02-18T13:23:36.356+03			2020-02-18	11	0	1	1	5	tahtay koraro	Haftom	2	Chumay	404020407	Ezgihareya Berhe Gebrezgabher	1	0	Teklemariam Gebremariam Bahta	01	1	44		2	3			1	2	2	0	1	0	1	0	0	0	0	0	0	0	0	0	0	0	0	0	0	2	1	1
2020-02-18T13:23:36.356+03			2020-02-18	11	0	1	1	5	tahtay koraro	Haftom	2	Chumay	404020407	Ezgihareya Berhe Gebrezgabher	1	0	Ezgihareya Berhe Gebrezgabher	02	2	36		2	0			1	1	2	0	1	0	1	0	0	0	0	0	0	0	0	0	0	0	0	0	0	2	1	1
2020-02-18T13:23:36.356+03			2020-02-18	11	0	1	1	5	tahtay koraro	Haftom	2	Chumay	404020407	Ezgihareya Berhe Gebrezgabher	1	0	Ngatu Teklemariam	03	1	18		1	3	1	9	1	2	2	0	1	0	1	0	0	0	0	0	0	0	0	0	0	0	0	0	0	2	1	1
2020-02-18T13:23:36.356+03			2020-02-18	11	0	1	1	5	tahtay koraro	Haftom	2	Chumay	404020407	Ezgihareya Berhe Gebrezgabher	1	0	Asefa Teklemariam	03	2	11			3	1	4			2	0	1	0	1	0	0	0	0	0	0	0	0	0	0	0	0	0	0	2	1	1
2020-02-18T13:23:36.356+03			2020-02-18	11	0	1	1	5	tahtay koraro	Haftom	2	Chumay	404020407	Ezgihareya Berhe Gebrezgabher	1	0	Asfaheley Teklemariam	03	1	8			3	1	2			2	0	1	0	1	0	0	0	0	0	0	0	0	0	0	0	0	0	0	2	1	1
2020-02-18T13:23:36.356+03			2020-02-18	11	0	1	1	5	tahtay koraro	Haftom	2	Chumay	404020407	Ezgihareya Berhe Gebrezgabher	1	0	Tseganesh Teklemariam	03	2	5			0	2				2	0	1	0	1	0	0	0	0	0	0	0	0	0	0	0	0	0	0	2	1	1
2020-02-18T13:23:36.356+03			2020-02-18	11	0	1	1	5	tahtay koraro	Haftom	2	Chumay	404020407	Ezgihareya Berhe Gebrezgabher	1	0	Kibrey Teklemariam	03	1	3	42		0					2	0	1	0	1	0	0	0	0	0	0	0	0	0	0	0	0	0	0	2	1	1
2020-02-18T13:23:36.356+03			2020-02-18	11	0	1	1	5	tahtay koraro	Haftom	2	Chumay	404020407	Ezgihareya Berhe Gebrezgabher	1	0	Right Teklemariam	03	2	0	2							2	0	1	0	1	0	0	0	0	0	0	0	0	0	0	0	0	0	0	2	1	1
2020-02-18T12:58:44.977+03			2020-02-18	14	0	2	1	4	bule	Haro Walabu	1	Kosse	306011511	Wudnesh kefale	1	0	Kefale senbeto	02	1	33		2	3			2	2	3	0	1	0	1	0	0	0	0	0	0	0	0	0	0	0	0	0	0	2	1	1
2020-02-18T12:58:44.977+03			2020-02-18	14	0	2	1	4	bule	Haro Walabu	1	Kosse	306011511	Wudnesh kefale	1	0	Nugus kefale	03	1	6			0	2				3	0	1	0	1	0	0	0	0	0	0	0	0	0	0	0	0	0	0	2	1	1
2020-02-18T12:58:44.977+03			2020-02-18	14	0	2	1	4	bule	Haro Walabu	1	Kosse	306011511	Wudnesh kefale	1	0	Meskerem kefale	03	1	5			0	2				3	0	1	0	1	0	0	0	0	0	0	0	0	0	0	0	0	0	0	2	1	1
2020-02-18T12:58:44.977+03			2020-02-18	14	0	2	1	4	bule	Haro Walabu	1	Kosse	306011511	Wudnesh kefale	1	0	Nazaret kefale	03	2	0	6							3	0	1	0	1	0	0	0	0	0	0	0	0	0	0	0	0	0	0	2	1	1
2020-02-15T12:33:28.313+03			2020-02-15	5	0	2	1	4	gedeb	Banko tatetu	2	Mebrat	306022115	Firnesh Tadesse Bato	1	0	Bekele Demise	01	1	36		2	3			1	2	3	0	1	0	2	1	september	0	0	0	0	0	0	0	0	1	0	0	0	1	1	1
2020-02-15T12:33:28.313+03			2020-02-15	5	0	2	1	4	gedeb	Banko tatetu	2	Mebrat	306022115	Firnesh Tadesse Bato	1	0	Firnesh Tadesse	02	2	28		2	0			1	1	3	0	1	0	2	1	september	0	0	0	0	0	0	0	0	1	0	0	0	1	1	1
2020-02-15T12:33:28.313+03			2020-02-15	5	0	2	1	4	gedeb	Banko tatetu	2	Mebrat	306022115	Firnesh Tadesse Bato	1	0	Amanuel Bekele	03	1	10			3	1	2			3	0	1	0	2	1	september	0	0	0	0	0	0	0	0	1	0	0	0	1	1	1
2020-02-15T12:33:28.313+03			2020-02-15	5	0	2	1	4	gedeb	Banko tatetu	2	Mebrat	306022115	Firnesh Tadesse Bato	1	0	Shufer Bekele	03	1	7			0	2				3	0	1	0	2	1	september	0	0	0	0	0	0	0	0	1	0	0	0	1	1	1
2020-02-15T12:33:28.313+03			2020-02-15	5	0	2	1	4	gedeb	Banko tatetu	2	Mebrat	306022115	Firnesh Tadesse Bato	1	0	Bereket Bekele	03	1	5			0	2				3	0	1	0	2	1	september	0	0	0	0	0	0	0	0	1	0	0	0	1	1	1
2020-02-15T12:33:28.313+03			2020-02-15	5	0	2	1	4	gedeb	Banko tatetu	2	Mebrat	306022115	Firnesh Tadesse Bato	1	0	Adisalem Bekele	03	2	1	15							3	0	1	0	2	1	september	0	0	0	0	0	0	0	0	1	0	0	0	1	1	1
2020-02-14T16:43:35.611+03			2020-02-14	5	0	2	1	4	gedeb	Gedeb Gubata	1	G/Buso	306020302	Marta Ashenafi	1	0	Girma Ayele	01	1	28		2	3			1	2	3	0	13	Casual work	2	2	july august	0	0	0	0	0	0	1	1	0	0	0	0	1	1	1
2020-02-14T16:43:35.611+03			2020-02-14	5	0	2	1	4	gedeb	Gedeb Gubata	1	G/Buso	306020302	Marta Ashenafi	1	0	Marta Ashenafi	02	2	25		2	3			1	1	3	0	13	Casual work	2	2	july august	0	0	0	0	0	0	1	1	0	0	0	0	1	1	1
2020-02-14T16:43:35.611+03			2020-02-14	5	0	2	1	4	gedeb	Gedeb Gubata	1	G/Buso	306020302	Marta Ashenafi	1	0	Terefe Girma	03	1	2	33							3	0	13	Casual work	2	2	july august	0	0	0	0	0	0	1	1	0	0	0	0	1	1	1
2020-02-14T16:43:35.611+03			2020-02-14	5	0	2	1	4	gedeb	Gedeb Gubata	1	G/Buso	306020302	Marta Ashenafi	1	0	Eyasu Girma	03	1	0	3							3	0	13	Casual work	2	2	july august	0	0	0	0	0	0	1	1	0	0	0	0	1	1	1
2020-02-14T16:02:49.738+03:00			2020-02-14	12	0	2	1	4	gedeb	Gedeb Gubata	1	Kumudcha kurmi	306020305	Tesfanesh Ashenafi	1	0	Ashenafi Mituku	01	1	41		2	3			1	1	3	0	1	0	1	0	0	0	0	0	0	0	0	0	0	0	0	0	0	1	2	2
2020-02-14T16:02:49.738+03:00			2020-02-14	12	0	2	1	4	gedeb	Gedeb Gubata	1	Kumudcha kurmi	306020305	Tesfanesh Ashenafi	1	0	Tesfanesh Ashenafi	02	2	36		2	0			1	1	3	0	1	0	1	0	0	0	0	0	0	0	0	0	0	0	0	0	0	1	2	2
2020-02-14T16:02:49.738+03:00			2020-02-14	12	0	2	1	4	gedeb	Gedeb Gubata	1	Kumudcha kurmi	306020305	Tesfanesh Ashenafi	1	0	Yakob Ashenafi	03	1	12			0	2				3	0	1	0	1	0	0	0	0	0	0	0	0	0	0	0	0	0	0	1	2	2
2020-02-14T16:02:49.738+03:00			2020-02-14	12	0	2	1	4	gedeb	Gedeb Gubata	1	Kumudcha kurmi	306020305	Tesfanesh Ashenafi	1	0	Yohanes Ashenafi	03	1	10			0	2				3	0	1	0	1	0	0	0	0	0	0	0	0	0	0	0	0	0	0	1	2	2
2020-02-14T16:02:49.738+03:00			2020-02-14	12	0	2	1	4	gedeb	Gedeb Gubata	1	Kumudcha kurmi	306020305	Tesfanesh Ashenafi	1	0	Sintayehu Ashenafi	03	1	8			0	2				3	0	1	0	1	0	0	0	0	0	0	0	0	0	0	0	0	0	0	1	2	2
2020-02-14T16:02:49.738+03:00			2020-02-14	12	0	2	1	4	gedeb	Gedeb Gubata	1	Kumudcha kurmi	306020305	Tesfanesh Ashenafi	1	0	Adisu Ashenafi	03	1	6			0	2				3	0	1	0	1	0	0	0	0	0	0	0	0	0	0	0	0	0	0	1	2	2
2020-02-14T16:46:30.435+03:00			2020-02-14	12	0	2	1	4	gedeb	Gedeb Gubata	1	Kumudcha kurmi	306020316	Aster Urago	1	0	Aster Urago	01	2	40		5	0			1	1	1	0	1	0	2	4	may march april june	0	0	1	1	1	1	0	0	0	0	0	0	1	2	2
2020-02-14T16:46:30.435+03:00			2020-02-14	12	0	2	1	4	gedeb	Gedeb Gubata	1	Kumudcha kurmi	306020316	Aster Urago	1	0	Tekalign Urago	03	1	13			3	2				1	0	1	0	2	4	may march april june	0	0	1	1	1	1	0	0	0	0	0	0	1	2	2
2020-02-14T16:46:30.435+03:00			2020-02-14	12	0	2	1	4	gedeb	Gedeb Gubata	1	Kumudcha kurmi	306020316	Aster Urago	1	0	Nigiste Urago	03	2	10			0	2				1	0	1	0	2	4	may march april june	0	0	1	1	1	1	0	0	0	0	0	0	1	2	2
2020-02-14T16:46:30.435+03:00			2020-02-14	12	0	2	1	4	gedeb	Gedeb Gubata	1	Kumudcha kurmi	306020316	Aster Urago	1	0	Ayano Urago	03	1	8			0	2				1	0	1	0	2	4	may march april june	0	0	1	1	1	1	0	0	0	0	0	0	1	2	2
2020-02-14T16:46:30.435+03:00			2020-02-14	12	0	2	1	4	gedeb	Gedeb Gubata	1	Kumudcha kurmi	306020316	Aster Urago	1	0	Fantu Urago	03	1	6			0	2				1	0	1	0	2	4	may march april june	0	0	1	1	1	1	0	0	0	0	0	0	1	2	2
2020-02-14T16:46:30.435+03:00			2020-02-14	12	0	2	1	4	gedeb	Gedeb Gubata	1	Kumudcha kurmi	306020316	Aster Urago	1	0	Ephrem Urago	03	1	4	57		0					1	0	1	0	2	4	may march april june	0	0	1	1	1	1	0	0	0	0	0	0	1	2	2
2020-02-15T13:08:45.116+03:00			2020-02-15	12	0	2	1	4	gedeb	Banko tatetu	1	Helu	306022110	Aregash Shibru	1	0	Aregash Shibru	01	2	42		5	0			1	1	1	0	2	0	2	5	april may june july august	0	0	0	1	1	1	1	1	0	0	0	0	1	2	2
2020-02-15T13:08:45.116+03:00			2020-02-15	12	0	2	1	4	gedeb	Banko tatetu	1	Helu	306022110	Aregash Shibru	1	0	Tariku Shibru	03	1	15		1	3	2			2	1	0	2	0	2	5	april may june july august	0	0	0	1	1	1	1	1	0	0	0	0	1	2	2
2020-02-15T13:08:45.116+03:00			2020-02-15	12	0	2	1	4	gedeb	Banko tatetu	1	Helu	306022110	Aregash Shibru	1	0	Hana shibru	03	2	13			3	2				1	0	2	0	2	5	april may june july august	0	0	0	1	1	1	1	1	0	0	0	0	1	2	2
2020-02-15T13:08:45.116+03:00			2020-02-15	12	0	2	1	4	gedeb	Banko tatetu	1	Helu	306022110	Aregash Shibru	1	0	Meskerem shibru	03	2	9			3	1	1			1	0	2	0	2	5	april may june july august	0	0	0	1	1	1	1	1	0	0	0	0	1	2	2
2020-02-15T13:08:45.116+03:00			2020-02-15	12	0	2	1	4	gedeb	Banko tatetu	1	Helu	306022110	Aregash Shibru	1	0	Mihret shibru	03	2	7			0	2				1	0	2	0	2	5	april may june july august	0	0	0	1	1	1	1	1	0	0	0	0	1	2	2
2020-02-14T13:49:53.645+03:00			2020-02-14	12	0	2	1	4	gedeb	Gedeb Gubata	1	Wachu	306020314	Negaya Ware	1	0	Negaya Ware	01	2	39		5	0			2	1	1	0	1	0	2	4	june july august september	0	0	0	0	0	1	1	1	1	0	0	0	1	2	2
2020-02-14T13:49:53.645+03:00			2020-02-14	12	0	2	1	4	gedeb	Gedeb Gubata	1	Wachu	306020314	Negaya Ware	1	0	Megersa Ware	03	1	6			0	2				1	0	1	0	2	4	june july august september	0	0	0	0	0	1	1	1	1	0	0	0	1	2	2
2020-02-14T13:49:53.645+03:00			2020-02-14	12	0	2	1	4	gedeb	Gedeb Gubata	1	Wachu	306020314	Negaya Ware	1	0	Genet Ware	03	2	3	46		0					1	0	1	0	2	4	june july august september	0	0	0	0	0	1	1	1	1	0	0	0	1	2	2
2020-02-15T11:29:02.387+03:00			2020-02-15	12	0	2	1	4	gedeb	Banko tatetu	2	Katema 01	306022107	Aberash Tesfaye	1	0	Aberash Tesfaye	01	2	47		5	0			1	1	1	0	1	0	2	5	april may june july august	0	0	0	1	1	1	1	1	0	0	0	0	1	2	2
2020-02-15T11:29:02.387+03:00			2020-02-15	12	0	2	1	4	gedeb	Banko tatetu	2	Katema 01	306022107	Aberash Tesfaye	1	0	Yohanes Tesfaye	03	1	23		1	3	1	7	1	2	1	0	1	0	2	5	april may june july august	0	0	0	1	1	1	1	1	0	0	0	0	1	2	2
2020-02-15T11:29:02.387+03:00			2020-02-15	12	0	2	1	4	gedeb	Banko tatetu	2	Katema 01	306022107	Aberash Tesfaye	1	0	Samuel Tesfaye	03	1	21		1	3	1	7	1	2	1	0	1	0	2	5	april may june july august	0	0	0	1	1	1	1	1	0	0	0	0	1	2	2
2020-02-15T11:29:02.387+03:00			2020-02-15	12	0	2	1	4	gedeb	Banko tatetu	2	Katema 01	306022107	Aberash Tesfaye	1	0	Amare Tesfaye	03	1	19		1	3	1	2	1	2	1	0	1	0	2	5	april may june july august	0	0	0	1	1	1	1	1	0	0	0	0	1	2	2
2020-02-15T11:29:02.387+03:00			2020-02-15	12	0	2	1	4	gedeb	Banko tatetu	2	Katema 01	306022107	Aberash Tesfaye	1	0	Adisu Tesfaye	03	1	18		1	0	2		1	2	1	0	1	0	2	5	april may june july august	0	0	0	1	1	1	1	1	0	0	0	0	1	2	2
2020-02-15T11:29:02.387+03:00			2020-02-15	12	0	2	1	4	gedeb	Banko tatetu	2	Katema 01	306022107	Aberash Tesfaye	1	0	Desalegne Tesfaye	03	1	16		1	3	1	2		1	1	0	1	0	2	5	april may june july august	0	0	0	1	1	1	1	1	0	0	0	0	1	2	2
2020-02-15T11:29:02.387+03:00			2020-02-15	12	0	2	1	4	gedeb	Banko tatetu	2	Katema 01	306022107	Aberash Tesfaye	1	0	Asnakech Tesfaye	03	2	14			0	2				1	0	1	0	2	5	april may june july august	0	0	0	1	1	1	1	1	0	0	0	0	1	2	2
2020-02-15T11:29:02.387+03:00			2020-02-15	12	0	2	1	4	gedeb	Banko tatetu	2	Katema 01	306022107	Aberash Tesfaye	1	0	Nigiste Tesfaye	03	2	12			3	1	4			1	0	1	0	2	5	april may june july august	0	0	0	1	1	1	1	1	0	0	0	0	1	2	2
2020-02-15T11:29:02.387+03:00			2020-02-15	12	0	2	1	4	gedeb	Banko tatetu	2	Katema 01	306022107	Aberash Tesfaye	1	0	Dinknesh Tesfaye	03	2	9			0	2				1	0	1	0	2	5	april may june july august	0	0	0	1	1	1	1	1	0	0	0	0	1	2	2
2020-02-15T11:29:02.387+03:00			2020-02-15	12	0	2	1	4	gedeb	Banko tatetu	2	Katema 01	306022107	Aberash Tesfaye	1	0	Betelhem Tesfaye	03	2	7			0	2				1	0	1	0	2	5	april may june july august	0	0	0	1	1	1	1	1	0	0	0	0	1	2	2
2020-02-15T12:20:37.620+03:00			2020-02-15	12	0	2	1	4	gedeb	Banko tatetu	2	Katema 04	306022105	Worknesh Zerfu	1	0	Worknesh Zerfu	01	2	55		5	0			1	1	1	0	2	0	2	4	may june july august	0	0	0	0	1	1	1	1	0	0	0	0	1	2	2
2020-02-15T12:20:37.620+03:00			2020-02-15	12	0	2	1	4	gedeb	Banko tatetu	2	Katema 04	306022105	Worknesh Zerfu	1	0	Emnet Zerfu	03	2	18		1	0	2		1	2	1	0	2	0	2	4	may june july august	0	0	0	0	1	1	1	1	0	0	0	0	1	2	2
2020-02-15T12:20:37.620+03:00			2020-02-15	12	0	2	1	4	gedeb	Banko tatetu	2	Katema 04	306022105	Worknesh Zerfu	1	0	Shoto Zerfu	03	2	16		1	0	2			2	1	0	2	0	2	4	may june july august	0	0	0	0	1	1	1	1	0	0	0	0	1	2	2
2020-02-15T12:20:37.620+03:00			2020-02-15	12	0	2	1	4	gedeb	Banko tatetu	2	Katema 04	306022105	Worknesh Zerfu	1	0	Zena Zerfu	03	2	13			0	2				1	0	2	0	2	4	may june july august	0	0	0	0	1	1	1	1	0	0	0	0	1	2	2
2020-02-15T10:20:56.165+03:00			2020-02-15	12	0	2	1	4	gedeb	Banko tatetu	2	Katema 02	306022112	Belaynesh zewde Edema	1	0	Zewde Edema	01	1	68		2	3			1	2	3	0	1	0	2	3	august july june	0	0	0	0	0	1	1	1	0	0	0	0	1	2	2
2020-02-15T10:20:56.165+03:00			2020-02-15	12	0	2	1	4	gedeb	Banko tatetu	2	Katema 02	306022112	Belaynesh zewde Edema	1	0	Belaynesh zewde Edema	02	2	53		2	0			1	1	3	0	1	0	2	3	august july june	0	0	0	0	0	1	1	1	0	0	0	0	1	2	2
2020-02-15T10:20:56.165+03:00			2020-02-15	12	0	2	1	4	gedeb	Banko tatetu	2	Katema 02	306022112	Belaynesh zewde Edema	1	0	Shibru Zewde	03	1	22		1	3	2		1	2	3	0	1	0	2	3	august july june	0	0	0	0	0	1	1	1	0	0	0	0	1	2	2
2020-02-15T10:20:56.165+03:00			2020-02-15	12	0	2	1	4	gedeb	Banko tatetu	2	Katema 02	306022112	Belaynesh zewde Edema	1	0	Mesfin Zewde	03	1	18		1	4	1	11	1	2	3	0	1	0	2	3	august july june	0	0	0	0	0	1	1	1	0	0	0	0	1	2	2
2020-02-15T10:20:56.165+03:00			2020-02-15	12	0	2	1	4	gedeb	Banko tatetu	2	Katema 02	306022112	Belaynesh zewde Edema	1	0	Temesgen Zewde	03	1	16		1	4	1	9		2	3	0	1	0	2	3	august july june	0	0	0	0	0	1	1	1	0	0	0	0	1	2	2
2020-02-15T10:20:56.165+03:00			2020-02-15	12	0	2	1	4	gedeb	Banko tatetu	2	Katema 02	306022112	Belaynesh zewde Edema	1	0	Bedato Zewde	03	1	14			3	1	8			3	0	1	0	2	3	august july june	0	0	0	0	0	1	1	1	0	0	0	0	1	2	2
2020-02-15T10:20:56.165+03:00			2020-02-15	12	0	2	1	4	gedeb	Banko tatetu	2	Katema 02	306022112	Belaynesh zewde Edema	1	0	Tenaye Zewde	03	2	12			3	1	3			3	0	1	0	2	3	august july june	0	0	0	0	0	1	1	1	0	0	0	0	1	2	2
2020-02-15T10:20:56.165+03:00			2020-02-15	12	0	2	1	4	gedeb	Banko tatetu	2	Katema 02	306022112	Belaynesh zewde Edema	1	0	Bereket Zewde	03	2	10			3	1	4			3	0	1	0	2	3	august july june	0	0	0	0	0	1	1	1	0	0	0	0	1	2	2
2020-02-15T14:01:20.410+03:00			2020-02-15	12	0	2	1	4	gedeb	Banko tatetu	2	Bore	306022111	Genet Zewde	1	0	Zewde Degoma	01	1	47		2	3			1	2	3	0	1	0	2	3	july june august	0	0	0	0	0	1	1	1	0	0	0	0	1	1	1
2020-02-15T14:01:20.410+03:00			2020-02-15	12	0	2	1	4	gedeb	Banko tatetu	2	Bore	306022111	Genet Zewde	1	0	Genet Zewde	02	2	33		2	0			1	1	3	0	1	0	2	3	july june august	0	0	0	0	0	1	1	1	0	0	0	0	1	1	1
2020-02-15T14:01:20.410+03:00			2020-02-15	12	0	2	1	4	gedeb	Banko tatetu	2	Bore	306022111	Genet Zewde	1	0	Tsegu Zewde	03	2	9			0	2				3	0	1	0	2	3	july june august	0	0	0	0	0	1	1	1	0	0	0	0	1	1	1
2020-02-15T14:01:20.410+03:00			2020-02-15	12	0	2	1	4	gedeb	Banko tatetu	2	Bore	306022111	Genet Zewde	1	0	Mihrete zewde	03	2	7			3	2				3	0	1	0	2	3	july june august	0	0	0	0	0	1	1	1	0	0	0	0	1	1	1
2020-02-15T14:01:20.410+03:00			2020-02-15	12	0	2	1	4	gedeb	Banko tatetu	2	Bore	306022111	Genet Zewde	1	0	Micaelech Zewde	03	2	6			0	2				3	0	1	0	2	3	july june august	0	0	0	0	0	1	1	1	0	0	0	0	1	1	1
2020-02-15T14:01:20.410+03:00			2020-02-15	12	0	2	1	4	gedeb	Banko tatetu	2	Bore	306022111	Genet Zewde	1	0	Adisu Zewde	03	1	6			0	2				3	0	1	0	2	3	july june august	0	0	0	0	0	1	1	1	0	0	0	0	1	1	1
2020-02-15T14:01:20.410+03:00			2020-02-15	12	0	2	1	4	gedeb	Banko tatetu	2	Bore	306022111	Genet Zewde	1	0	Tenaye Zewde	03	2	0	7							3	0	1	0	2	3	july june august	0	0	0	0	0	1	1	1	0	0	0	0	1	1	1
2020-02-14T09:19:04.158+03:00			2020-02-14	12	0	2	1	4	gedeb	Gedeb Gubata	1	Chiterba	306020308	Tirunesh shibru	1	0	Tirunesh shibru	01	2	32		5	0			1	1	1	0	2	0	2	2	july august	0	0	0	0	0	0	1	1	0	0	0	0	1	2	2
2020-02-14T09:19:04.158+03:00			2020-02-14	12	0	2	1	4	gedeb	Gedeb Gubata	1	Chiterba	306020308	Tirunesh shibru	1	0	Tigist shibru	03	2	15		1	3	1	5		1	1	0	2	0	2	2	july august	0	0	0	0	0	0	1	1	0	0	0	0	1	2	2
2020-02-14T09:19:04.158+03:00			2020-02-14	12	0	2	1	4	gedeb	Gedeb Gubata	1	Chiterba	306020308	Tirunesh shibru	1	0	Firehiwot shibru	03	2	12			3	1	5			1	0	2	0	2	2	july august	0	0	0	0	0	0	1	1	0	0	0	0	1	2	2
2020-02-14T09:19:04.158+03:00			2020-02-14	12	0	2	1	4	gedeb	Gedeb Gubata	1	Chiterba	306020308	Tirunesh shibru	1	0	Aster shibru	03	2	8			3	1	4			1	0	2	0	2	2	july august	0	0	0	0	0	0	1	1	0	0	0	0	1	2	2
2020-02-14T09:19:04.158+03:00			2020-02-14	12	0	2	1	4	gedeb	Gedeb Gubata	1	Chiterba	306020308	Tirunesh shibru	1	0	Matios shibru	03	1	6			0	2				1	0	2	0	2	2	july august	0	0	0	0	0	0	1	1	0	0	0	0	1	2	2
2020-02-18T09:02:13.303+03:00			2020-02-18	12	0	0	1	4	bule	Hedene	2	Ealeta	306011409	Aregash Mariam	1	0	Mariam Beyene	01	1	35		2	3			1	2	3	0	1	0	2	5	september august july march april	0	0	1	1	0	0	1	1	1	0	0	0	2	2	2
2020-02-18T09:02:13.303+03:00			2020-02-18	12	0	0	1	4	bule	Hedene	2	Ealeta	306011409	Aregash Mariam	1	0	Aregash Mariam	02	2	29		2	0			1	1	3	0	1	0	2	5	september august july march april	0	0	1	1	0	0	1	1	1	0	0	0	2	2	2
2020-02-18T09:02:13.303+03:00			2020-02-18	12	0	0	1	4	bule	Hedene	2	Ealeta	306011409	Aregash Mariam	1	0	Aster Mariam	03	2	7			0	2				3	0	1	0	2	5	september august july march april	0	0	1	1	0	0	1	1	1	0	0	0	2	2	2
2020-02-18T09:02:13.303+03:00			2020-02-18	12	0	0	1	4	bule	Hedene	2	Ealeta	306011409	Aregash Mariam	1	0	Kefyalew Mariam	03	1	4	52		0					3	0	1	0	2	5	september august july march april	0	0	1	1	0	0	1	1	1	0	0	0	2	2	2
2020-02-18T08:57:44.036+03:00			2020-02-18	12	0	2	1	4	bule	Hedene	2	Kale	306011404	Elfinesh shote	1	0	Elfinesh shote	01	2	28		5	0			1	1	1	0	1	0	2	3	august july june	0	0	0	0	0	1	1	1	0	0	0	0	2	2	2
2020-02-18T08:57:44.036+03:00			2020-02-18	12	0	2	1	4	bule	Hedene	2	Kale	306011404	Elfinesh shote	1	0	Sembete shote	03	2	4	58		0					1	0	1	0	2	3	august july june	0	0	0	0	0	1	1	1	0	0	0	0	2	2	2
2020-02-18T09:07:01.352+03:00			2020-02-18	12	0	2	1	4	bule	Hedene	2	Bube hulet	306011406	Ayelech Mengesha	1	0	Ayelech Mengesha	01	2	41		5	0			1	1	1	0	1	0	2	4	august september july october	0	0	0	0	0	0	1	1	1	1	0	0	2	2	2
2020-02-18T09:07:01.352+03:00			2020-02-18	12	0	2	1	4	bule	Hedene	2	Bube hulet	306011406	Ayelech Mengesha	1	0	Amanuel Mengesha	03	1	4	55		0					1	0	1	0	2	4	august september july october	0	0	0	0	0	0	1	1	1	1	0	0	2	2	2
2020-02-18T09:07:01.352+03:00			2020-02-18	12	0	2	1	4	bule	Hedene	2	Bube hulet	306011406	Ayelech Mengesha	1	0	Aster Tariku	05	2	3	36		0					1	0	1	0	2	4	august september july october	0	0	0	0	0	0	1	1	1	1	0	0	2	2	2
2020-02-17T11:24:42.102+03:00			2020-02-17	12	0	2	1	4	bule	Haro Walabu	1	Damena	306011514	Nigiste Tamrat	1	0	Tamrat Erba	01	1	35		2	0			1	2	3	0	1	0	2	4	july august option_2 march	0	1	1	0	0	0	1	1	0	0	0	0	1	1	1
2020-02-17T11:24:42.102+03:00			2020-02-17	12	0	2	1	4	bule	Haro Walabu	1	Damena	306011514	Nigiste Tamrat	1	0	Nigiste Tamrat	02	2	32		2	0			1	1	3	0	1	0	2	4	july august option_2 march	0	1	1	0	0	0	1	1	0	0	0	0	1	1	1
2020-02-17T11:24:42.102+03:00			2020-02-17	12	0	2	1	4	bule	Haro Walabu	1	Damena	306011514	Nigiste Tamrat	1	0	Medhanit Tamrat	03	2	6			0	2				3	0	1	0	2	4	july august option_2 march	0	1	1	0	0	0	1	1	0	0	0	0	1	1	1
2020-02-17T11:24:42.102+03:00			2020-02-17	12	0	2	1	4	bule	Haro Walabu	1	Damena	306011514	Nigiste Tamrat	1	0	Mekdes Tamrat	03	2	0	4							3	0	1	0	2	4	july august option_2 march	0	1	1	0	0	0	1	1	0	0	0	0	1	1	1
2020-02-18T09:10:33.735+03:00			2020-02-18	12	0	2	1	4	bule	Hedene	2	Gendaweyu	306011408	Meseret Kebede	1	0	Meseret Kebede	01	2	33		5	0			1	1	1	0	1	0	2	5	april june august september july may	0	0	0	1	1	1	1	1	1	0	0	0	2	1	2
2020-02-18T09:10:33.735+03:00			2020-02-18	12	0	2	1	4	bule	Hedene	2	Gendaweyu	306011408	Meseret Kebede	1	0	Kefyalech Feleke	03	2	14			0	2				1	0	1	0	2	5	april june august september july may	0	0	0	1	1	1	1	1	1	0	0	0	2	1	2
2020-02-18T09:10:33.735+03:00			2020-02-18	12	0	2	1	4	bule	Hedene	2	Gendaweyu	306011408	Meseret Kebede	1	0	Amsalech Feleke	03	2	11			3	1	3			1	0	1	0	2	5	april june august september july may	0	0	0	1	1	1	1	1	1	0	0	0	2	1	2
2020-02-18T09:10:33.735+03:00			2020-02-18	12	0	2	1	4	bule	Hedene	2	Gendaweyu	306011408	Meseret Kebede	1	0	Genet Feleke	03	2	9			3	1	2			1	0	1	0	2	5	april june august september july may	0	0	0	1	1	1	1	1	1	0	0	0	2	1	2
2020-02-18T09:10:33.735+03:00			2020-02-18	12	0	2	1	4	bule	Hedene	2	Gendaweyu	306011408	Meseret Kebede	1	0	Marta Feleke	03	2	7			0	1	0			1	0	1	0	2	5	april june august september july may	0	0	0	1	1	1	1	1	1	0	0	0	2	1	2
2020-02-18T09:10:33.735+03:00			2020-02-18	12	0	2	1	4	bule	Hedene	2	Gendaweyu	306011408	Meseret Kebede	1	0	Michael Feleke	03	1	4	48		0					1	0	1	0	2	5	april june august september july may	0	0	0	1	1	1	1	1	1	0	0	0	2	1	2
2020-02-18T09:10:33.735+03:00			2020-02-18	12	0	2	1	4	bule	Hedene	2	Gendaweyu	306011408	Meseret Kebede	1	0	Tamrat Feleke	03	1	2	24							1	0	1	0	2	5	april june august september july may	0	0	0	1	1	1	1	1	1	0	0	0	2	1	2
2020-02-18T08:53:59.186+03:00			2020-02-18	12	0	2	1	4	bule	Hedene	2	Kele	306011401	Tadelech Gobena	1	0	Gobena Gumi	01	1	58		2	0			1	2	3	0	1	0	2	3	august july june	0	0	0	0	0	1	1	1	0	0	0	0	2	2	2
2020-02-18T08:53:59.186+03:00			2020-02-18	12	0	2	1	4	bule	Hedene	2	Kele	306011401	Tadelech Gobena	1	0	Tadelech Gobena	02	2	55		2	0			1	1	3	0	1	0	2	3	august july june	0	0	0	0	0	1	1	1	0	0	0	0	2	2	2
2020-02-18T08:53:59.186+03:00			2020-02-18	12	0	2	1	4	bule	Hedene	2	Kele	306011401	Tadelech Gobena	1	0	Abraham Bedaso	05	1	9			3	1	1			3	0	1	0	2	3	august july june	0	0	0	0	0	1	1	1	0	0	0	0	2	2	2
2020-02-18T08:53:59.186+03:00			2020-02-18	12	0	2	1	4	bule	Hedene	2	Kele	306011401	Tadelech Gobena	1	0	Delachew Alemayo	05	1	7			3	1	1			3	0	1	0	2	3	august july june	0	0	0	0	0	1	1	1	0	0	0	0	2	2	2
2020-02-18T09:11:48.990+03:00			2020-02-18	12	0	2	1	4	bule	Haro Walabu	1	Angisa	306011515	Shitaye Mekuria	1	0	Mekuria Degoma	01	1	57		2	0			2	2	3	0	1	0	2	6	september august july june april may	0	0	0	1	1	1	1	1	1	0	0	0	2	1	1
2020-02-18T09:11:48.990+03:00			2020-02-18	12	0	2	1	4	bule	Haro Walabu	1	Angisa	306011515	Shitaye Mekuria	1	0	Shitaye Mekuria	02	2	40		2	0			1	1	3	0	1	0	2	6	september august july june april may	0	0	0	1	1	1	1	1	1	0	0	0	2	1	1
2020-02-18T09:11:48.990+03:00			2020-02-18	12	0	2	1	4	bule	Haro Walabu	1	Angisa	306011515	Shitaye Mekuria	1	0	Tariku Mekuria	03	1	22		1	0	2		1	2	3	0	1	0	2	6	september august july june april may	0	0	0	1	1	1	1	1	1	0	0	0	2	1	1
2020-02-18T09:11:48.990+03:00			2020-02-18	12	0	2	1	4	bule	Haro Walabu	1	Angisa	306011515	Shitaye Mekuria	1	0	Degefa Mekuria	03	1	12			3	1	3			3	0	1	0	2	6	september august july june april may	0	0	0	1	1	1	1	1	1	0	0	0	2	1	1
2020-02-18T09:11:48.990+03:00			2020-02-18	12	0	2	1	4	bule	Haro Walabu	1	Angisa	306011515	Shitaye Mekuria	1	0	Frenesh Mekuria	03	2	9			3	2				3	0	1	0	2	6	september august july june april may	0	0	0	1	1	1	1	1	1	0	0	0	2	1	1
2020-02-18T09:11:48.990+03:00			2020-02-18	12	0	2	1	4	bule	Haro Walabu	1	Angisa	306011515	Shitaye Mekuria	1	0	Temesgen Mekuria	03	1	7			0	2				3	0	1	0	2	6	september august july june april may	0	0	0	1	1	1	1	1	1	0	0	0	2	1	1
2020-02-18T09:11:48.990+03:00			2020-02-18	12	0	2	1	4	bule	Haro Walabu	1	Angisa	306011515	Shitaye Mekuria	1	0	Zelalem Mekuria	03	1	6			0	2				3	0	1	0	2	6	september august july june april may	0	0	0	1	1	1	1	1	1	0	0	0	2	1	1
2020-02-18T09:11:48.990+03:00			2020-02-18	12	0	2	1	4	bule	Haro Walabu	1	Angisa	306011515	Shitaye Mekuria	1	0	Meskerem Mekuria	03	2	0	5							3	0	1	0	2	6	september august july june april may	0	0	0	1	1	1	1	1	1	0	0	0	2	1	1
2020-02-17T12:18:07.114+03:00			2020-02-17	12	0	2	1	4	bule	Haro Walabu	1	Gasha	306011506	Tamenech Gemede	1	0	Gemede Gedecho	01	1	43		2	0			1	2	3	0	1	0	2	2	august july	0	0	0	0	0	0	1	1	0	0	0	0	2	2	2
2020-02-17T12:18:07.114+03:00			2020-02-17	12	0	2	1	4	bule	Haro Walabu	1	Gasha	306011506	Tamenech Gemede	1	0	Tamenech Gemede	02	2	37		2	0			1	1	3	0	1	0	2	2	august july	0	0	0	0	0	0	1	1	0	0	0	0	2	2	2
2020-02-17T12:18:07.114+03:00			2020-02-17	12	0	2	1	4	bule	Haro Walabu	1	Gasha	306011506	Tamenech Gemede	1	0	Meskerem Gemede	03	2	17		1	3	2			2	3	0	1	0	2	2	august july	0	0	0	0	0	0	1	1	0	0	0	0	2	2	2
2020-02-17T12:18:07.114+03:00			2020-02-17	12	0	2	1	4	bule	Haro Walabu	1	Gasha	306011506	Tamenech Gemede	1	0	Ephrem Gemede	03	1	15		1	3	1	4		2	3	0	1	0	2	2	august july	0	0	0	0	0	0	1	1	0	0	0	0	2	2	2
2020-02-17T12:18:07.114+03:00			2020-02-17	12	0	2	1	4	bule	Haro Walabu	1	Gasha	306011506	Tamenech Gemede	1	0	Dereje Gemede	03	1	11			3	1	3			3	0	1	0	2	2	august july	0	0	0	0	0	0	1	1	0	0	0	0	2	2	2
2020-02-17T12:18:07.114+03:00			2020-02-17	12	0	2	1	4	bule	Haro Walabu	1	Gasha	306011506	Tamenech Gemede	1	0	Zelalem Gemede	03	2	8			0	1	1			3	0	1	0	2	2	august july	0	0	0	0	0	0	1	1	0	0	0	0	2	2	2
2020-02-17T12:18:07.114+03:00			2020-02-17	12	0	2	1	4	bule	Haro Walabu	1	Gasha	306011506	Tamenech Gemede	1	0	Netsanet Gemede	03	2	4	54		0					3	0	1	0	2	2	august july	0	0	0	0	0	0	1	1	0	0	0	0	2	2	2
2020-02-17T12:46:05.687+03:00			2020-02-17	12	0	2	1	4	bule	Haro Walabu	1	Gumery	306011508	Tsehaynesh Girma	1	0	Girma Demise	01	1	36		2	3			1	2	3	0	1	0	1	0	0	0	0	0	0	0	0	0	0	0	0	0	0	2	2	1
2020-02-17T12:46:05.687+03:00			2020-02-17	12	0	2	1	4	bule	Haro Walabu	1	Gumery	306011508	Tsehaynesh Girma	1	0	Tsehaynesh Girma	02	2	27		2	3			1	1	3	0	1	0	1	0	0	0	0	0	0	0	0	0	0	0	0	0	0	2	2	1
2020-02-17T12:46:05.687+03:00			2020-02-17	12	0	2	1	4	bule	Haro Walabu	1	Gumery	306011508	Tsehaynesh Girma	1	0	Eyasu Girma	03	1	10			3	1	2			3	0	1	0	1	0	0	0	0	0	0	0	0	0	0	0	0	0	0	2	2	1
2020-02-17T12:46:05.687+03:00			2020-02-17	12	0	2	1	4	bule	Haro Walabu	1	Gumery	306011508	Tsehaynesh Girma	1	0	Marta Girma	03	2	8			3	1	1			3	0	1	0	1	0	0	0	0	0	0	0	0	0	0	0	0	0	0	2	2	1
2020-02-17T12:46:05.687+03:00			2020-02-17	12	0	2	1	4	bule	Haro Walabu	1	Gumery	306011508	Tsehaynesh Girma	1	0	Lidet Girma	03	1	2	34							3	0	1	0	1	0	0	0	0	0	0	0	0	0	0	0	0	0	0	2	2	1
2020-02-17T12:46:05.687+03:00			2020-02-17	12	0	2	1	4	bule	Haro Walabu	1	Gumery	306011508	Tsehaynesh Girma	1	0	Mihretu Girma	03	1	1	21							3	0	1	0	1	0	0	0	0	0	0	0	0	0	0	0	0	0	0	2	2	1
2020-02-18T09:05:09.978+03:00			2020-02-18	12	0	2	1	4	bule	Hedene	2	Gedayo	306011413	Tesfanesh Gemede	1	0	Bedaso Degoma	01	1	33		2	0			1	2	3	0	1	0	2	2	july june	0	0	0	0	0	1	1	0	0	0	0	0	2	2	2
2020-02-18T09:05:09.978+03:00			2020-02-18	12	0	2	1	4	bule	Hedene	2	Gedayo	306011413	Tesfanesh Gemede	1	0	Tesfanesh Gemede	02	2	31		2	0			1	1	3	0	1	0	2	2	july june	0	0	0	0	0	1	1	0	0	0	0	0	2	2	2
2020-02-18T09:05:09.978+03:00			2020-02-18	12	0	2	1	4	bule	Hedene	2	Gedayo	306011413	Tesfanesh Gemede	1	0	Habtamu Bedaso	03	1	10			3	1	2			3	0	1	0	2	2	july june	0	0	0	0	0	1	1	0	0	0	0	0	2	2	2
2020-02-18T09:05:09.978+03:00			2020-02-18	12	0	2	1	4	bule	Hedene	2	Gedayo	306011413	Tesfanesh Gemede	1	0	Bereket Bedaso	03	1	8			3	1	1			3	0	1	0	2	2	july june	0	0	0	0	0	1	1	0	0	0	0	0	2	2	2
2020-02-18T09:05:09.978+03:00			2020-02-18	12	0	2	1	4	bule	Hedene	2	Gedayo	306011413	Tesfanesh Gemede	1	0	Meskerem Bedaso	03	2	6			0	2				3	0	1	0	2	2	july june	0	0	0	0	0	1	1	0	0	0	0	0	2	2	2
2020-02-18T09:05:09.978+03:00			2020-02-18	12	0	2	1	4	bule	Hedene	2	Gedayo	306011413	Tesfanesh Gemede	1	0	Fikrte Bedaso	03	2	2	33							3	0	1	0	2	2	july june	0	0	0	0	0	1	1	0	0	0	0	0	2	2	2
2020-02-18T09:08:26.951+03:00			2020-02-18	12	0	2	1	4	bule	Hedene	2	Denkoba	306011416	Zenebech Gedecho	1	0	Zenebech Gedecho	01	2	30		4	0			1	1	1	0	1	0	2	4	september august july june	0	0	0	0	0	1	1	1	1	0	0	0	2	2	2
2020-02-18T09:08:26.951+03:00			2020-02-18	12	0	2	1	4	bule	Hedene	2	Denkoba	306011416	Zenebech Gedecho	1	0	Emnet Bedechu	03	2	10			3	1	3			1	0	1	0	2	4	september august july june	0	0	0	0	0	1	1	1	1	0	0	0	2	2	2
2020-02-18T09:08:26.951+03:00			2020-02-18	12	0	2	1	4	bule	Hedene	2	Denkoba	306011416	Zenebech Gedecho	1	0	Zena Bedechu	03	2	8			3	1	2			1	0	1	0	2	4	september august july june	0	0	0	0	0	1	1	1	1	0	0	0	2	2	2
2020-02-18T09:08:26.951+03:00			2020-02-18	12	0	2	1	4	bule	Hedene	2	Denkoba	306011416	Zenebech Gedecho	1	0	Endalech Bedechu	03	2	6			0	2				1	0	1	0	2	4	september august july june	0	0	0	0	0	1	1	1	1	0	0	0	2	2	2
2020-02-18T13:36:34.701+03			2020-02-18	5	0	2	1	4	bule	Haro Walabu	2	Den Koba	306011403	Fatie Dessie	1	0	Fatie Dessie	01	2	36		5	3			2	1	1	0	2	0	2	6	option_1 option_2 june july august september	1	1	0	0	0	1	1	1	1	0	0	0	2	2	2
2020-02-18T13:36:34.701+03			2020-02-18	5	0	2	1	4	bule	Haro Walabu	2	Den Koba	306011403	Fatie Dessie	1	0	Tekalegn Mulatu	03	1	18		1	3	2		1	2	1	0	2	0	2	6	option_1 option_2 june july august september	1	1	0	0	0	1	1	1	1	0	0	0	2	2	2
2020-02-18T13:36:34.701+03			2020-02-18	5	0	2	1	4	bule	Haro Walabu	2	Den Koba	306011403	Fatie Dessie	1	0	Edilu Mulatu	03	1	13			3	2				1	0	2	0	2	6	option_1 option_2 june july august september	1	1	0	0	0	1	1	1	1	0	0	0	2	2	2
2020-02-18T15:59:48.397+03			2020-02-18	5	0	2	1	4	bule	Haro Walabu	2	Huchegela	306011501	Nigatua Alemayehu Oda	1	0	Alemayehu Kurie	01	1	45		2	0			1	2	3	0	1	0	2	2	july august	0	0	0	0	0	0	1	1	0	0	0	0	2	2	2
2020-02-18T15:59:48.397+03			2020-02-18	5	0	2	1	4	bule	Haro Walabu	2	Huchegela	306011501	Nigatua Alemayehu Oda	1	0	Nigatua Alemayehu	02	2	32		2	0			1	1	3	0	1	0	2	2	july august	0	0	0	0	0	0	1	1	0	0	0	0	2	2	2
2020-02-18T15:59:48.397+03			2020-02-18	5	0	2	1	4	bule	Haro Walabu	2	Huchegela	306011501	Nigatua Alemayehu Oda	1	0	Nuredin Alemayehu	03	1	15		1	3	1	1		2	3	0	1	0	2	2	july august	0	0	0	0	0	0	1	1	0	0	0	0	2	2	2
2020-02-18T15:59:48.397+03			2020-02-18	5	0	2	1	4	bule	Haro Walabu	2	Huchegela	306011501	Nigatua Alemayehu Oda	1	0	Ejigu Alemayehu	03	1	2	0							3	0	1	0	2	2	july august	0	0	0	0	0	0	1	1	0	0	0	0	2	2	2
2020-02-16T16:57:48.155+03			2020-02-16	6	0	2	1	1	takusa	chanke	1	Adisga	101071402	Zewda Takele	1	0	Gessese Tsehayneh	01	1	38		2	3			1	2	3	0	1	0	1	0	0	0	0	0	0	0	0	0	0	0	0	0	0	2	1	1
2020-02-16T16:57:48.155+03			2020-02-16	6	0	2	1	1	takusa	chanke	1	Adisga	101071402	Zewda Takele	1	0	Zewda Takele	02	2	30		2	3			1	1	3	0	1	0	1	0	0	0	0	0	0	0	0	0	0	0	0	0	0	2	1	1
2020-02-16T16:57:48.155+03			2020-02-16	6	0	2	1	1	takusa	chanke	1	Adisga	101071402	Zewda Takele	1	0	Kalkidan Teka	03	1	10			3	1	3			3	0	1	0	1	0	0	0	0	0	0	0	0	0	0	0	0	0	0	2	1	1
2020-02-16T16:57:48.155+03			2020-02-16	6	0	2	1	1	takusa	chanke	1	Adisga	101071402	Zewda Takele	1	0	Sefiew Geses	03	1	8			3	1	2			3	0	1	0	1	0	0	0	0	0	0	0	0	0	0	0	0	0	0	2	1	1
2020-02-16T16:57:48.155+03			2020-02-16	6	0	2	1	1	takusa	chanke	1	Adisga	101071402	Zewda Takele	1	0	Melkamu Gesese	03	1	6			0	2				3	0	1	0	1	0	0	0	0	0	0	0	0	0	0	0	0	0	0	2	1	1
2020-02-16T16:57:48.155+03			2020-02-16	6	0	2	1	1	takusa	chanke	1	Adisga	101071402	Zewda Takele	1	0	Fasica Geses	03	2	4	55		0					3	0	1	0	1	0	0	0	0	0	0	0	0	0	0	0	0	0	0	2	1	1
2020-02-16T16:57:48.155+03			2020-02-16	6	0	2	1	1	takusa	chanke	1	Adisga	101071402	Zewda Takele	1	0	Elsa Gesese	03	2	3	39		0					3	0	1	0	1	0	0	0	0	0	0	0	0	0	0	0	0	0	0	2	1	1
2020-02-16T16:57:48.155+03			2020-02-16	6	0	2	1	1	takusa	chanke	1	Adisga	101071402	Zewda Takele	1	0	Helen Gesses	03	2	0	9							3	0	1	0	1	0	0	0	0	0	0	0	0	0	0	0	0	0	0	2	1	1
2020-02-16T17:39:42.404+03			2020-02-16	6	0	2	1	1	takusa	chanke	1	Adisga	101071401	Alsasam Abeje	1	0	Alsasam Abeje	01	2	36		3	0			1	1	1	0	1	0	2	4	july august september october	0	0	0	0	0	0	1	1	1	1	0	0	2	2	2
2020-02-16T17:39:42.404+03			2020-02-16	6	0	2	1	1	takusa	chanke	1	Adisga	101071401	Alsasam Abeje	1	0	Tsegaye Mula	03	1	11			3	1	4			1	0	1	0	2	4	july august september october	0	0	0	0	0	0	1	1	1	1	0	0	2	2	2
2020-02-16T17:39:42.404+03			2020-02-16	6	0	2	1	1	takusa	chanke	1	Adisga	101071401	Alsasam Abeje	1	0	Belayneh Mula	03	2	8			0	2				1	0	1	0	2	4	july august september october	0	0	0	0	0	0	1	1	1	1	0	0	2	2	2
2020-02-16T17:39:42.404+03			2020-02-16	6	0	2	1	1	takusa	chanke	1	Adisga	101071401	Alsasam Abeje	1	0	Mekdes Mula	03	2	2	35							1	0	1	0	2	4	july august september october	0	0	0	0	0	0	1	1	1	1	0	0	2	2	2
2020-02-16T17:39:42.404+03			2020-02-16	6	0	2	1	1	takusa	chanke	1	Adisga	101071401	Alsasam Abeje	1	0	Tigste Mula	03	2	2	35							1	0	1	0	2	4	july august september october	0	0	0	0	0	0	1	1	1	1	0	0	2	2	2
2020-02-16T17:39:42.404+03			2020-02-16	6	0	2	1	1	takusa	chanke	1	Adisga	101071401	Alsasam Abeje	1	0	Selam Mula	03	2	2	35							1	0	1	0	2	4	july august september october	0	0	0	0	0	0	1	1	1	1	0	0	2	2	2
2020-02-17T08:41:17.939+03			2020-02-17	6	0	2	1	1	takusa	bergen	2	Bata	101071905	Kedija Berhanu	1	0	Fentahun Amba	01	1	50		2	3			1	2	3	0	1	0	1	0	0	0	0	0	0	0	0	0	0	0	0	0	0	2	2	2
2020-02-17T08:41:17.939+03			2020-02-17	6	0	2	1	1	takusa	bergen	2	Bata	101071905	Kedija Berhanu	1	0	Kedija Berhanu	02	2	42		2	3			1	1	3	0	1	0	1	0	0	0	0	0	0	0	0	0	0	0	0	0	0	2	2	2
2020-02-17T08:41:17.939+03			2020-02-17	6	0	2	1	1	takusa	bergen	2	Bata	101071905	Kedija Berhanu	1	0	Emebet Fentahun	03	2	18		1	3	2		1	2	3	0	1	0	1	0	0	0	0	0	0	0	0	0	0	0	0	0	0	2	2	2
2020-02-17T08:41:17.939+03			2020-02-17	6	0	2	1	1	takusa	bergen	2	Bata	101071905	Kedija Berhanu	1	0	Nigat Fentahun	03	1	16		1	3	1	5		2	3	0	1	0	1	0	0	0	0	0	0	0	0	0	0	0	0	0	0	2	2	2
2020-02-17T08:41:17.939+03			2020-02-17	6	0	2	1	1	takusa	bergen	2	Bata	101071905	Kedija Berhanu	1	0	Sada Fentahun	03	2	13			3	1	5			3	0	1	0	1	0	0	0	0	0	0	0	0	0	0	0	0	0	0	2	2	2
2020-02-17T08:41:17.939+03			2020-02-17	6	0	2	1	1	takusa	bergen	2	Bata	101071905	Kedija Berhanu	1	0	Gebyaw fentahun	03	1	10			3	1	2			3	0	1	0	1	0	0	0	0	0	0	0	0	0	0	0	0	0	0	2	2	2
2020-02-17T08:41:17.939+03			2020-02-17	6	0	2	1	1	takusa	bergen	2	Bata	101071905	Kedija Berhanu	1	0	Awel Fentahun	03	1	6			0	2				3	0	1	0	1	0	0	0	0	0	0	0	0	0	0	0	0	0	0	2	2	2
2020-02-17T08:41:17.939+03			2020-02-17	6	0	2	1	1	takusa	bergen	2	Bata	101071905	Kedija Berhanu	1	0	Yibeltal Fentahun	03	1	3	42		0					3	0	1	0	1	0	0	0	0	0	0	0	0	0	0	0	0	0	0	2	2	2
2020-02-17T08:41:17.939+03			2020-02-17	6	0	2	1	1	takusa	bergen	2	Bata	101071905	Kedija Berhanu	1	0	Ergo Abayhugnegne	06	2	71		3	0			2	2	3	0	1	0	1	0	0	0	0	0	0	0	0	0	0	0	0	0	0	2	2	2
2020-02-17T10:09:39.305+03			2020-02-17	6	0	2	1	1	takusa	bergen	2	Duka	101071909	Tadela Muluken	1	0	Wendemhunge Atenaw	01	1	30		2	0			1	2	3	0	2	0	2	2	july august	0	0	0	0	0	0	1	1	0	0	0	0	2	1	1
2020-02-17T10:09:39.305+03			2020-02-17	6	0	2	1	1	takusa	bergen	2	Duka	101071909	Tadela Muluken	1	0	Tadela muluken	02	2	28		1	0			1	1	3	0	2	0	2	2	july august	0	0	0	0	0	0	1	1	0	0	0	0	2	1	1
2020-02-17T10:09:39.305+03			2020-02-17	6	0	2	1	1	takusa	bergen	2	Duka	101071909	Tadela Muluken	1	0	Banchalem wendemhunge	03	2	11			3	1	3			3	0	2	0	2	2	july august	0	0	0	0	0	0	1	1	0	0	0	0	2	1	1
2020-02-17T10:09:39.305+03			2020-02-17	6	0	2	1	1	takusa	bergen	2	Duka	101071909	Tadela Muluken	1	0	Habtamu wendemhunge	03	1	8			0	2				3	0	2	0	2	2	july august	0	0	0	0	0	0	1	1	0	0	0	0	2	1	1
2020-02-17T10:09:39.305+03			2020-02-17	6	0	2	1	1	takusa	bergen	2	Duka	101071909	Tadela Muluken	1	0	Mengistu wendemhunge	03	1	2	34							3	0	2	0	2	2	july august	0	0	0	0	0	0	1	1	0	0	0	0	2	1	1
2020-02-17T10:09:39.305+03			2020-02-17	6	0	2	1	1	takusa	bergen	2	Duka	101071909	Tadela Muluken	1	0	Azawent wendemhunge	03	2	0	7							3	0	2	0	2	2	july august	0	0	0	0	0	0	1	1	0	0	0	0	2	1	1
2020-02-17T11:00:27.273+03			2020-02-17	6	0	2	1	1	takusa	bergen	2	Duga	101071908	Tiruye webneh	1	0	Asefa Tiruneh	01	1	52		2	1			1	2	3	0	1	0	1	0	0	0	0	0	0	0	0	0	0	0	0	0	0	2	2	2
2020-02-17T11:00:27.273+03			2020-02-17	6	0	2	1	1	takusa	bergen	2	Duga	101071908	Tiruye webneh	1	0	Tiruye webneh	02	2	40		2	0			1	1	3	0	1	0	1	0	0	0	0	0	0	0	0	0	0	0	0	0	0	2	2	2
2020-02-17T11:00:27.273+03			2020-02-17	6	0	2	1	1	takusa	bergen	2	Duga	101071908	Tiruye webneh	1	0	Tayachew assefa	03	1	22		1	6	2		1	2	3	0	1	0	1	0	0	0	0	0	0	0	0	0	0	0	0	0	0	2	2	2
2020-02-17T11:00:27.273+03			2020-02-17	6	0	2	1	1	takusa	bergen	2	Duga	101071908	Tiruye webneh	1	0	Kefale asefa	03	1	18		1	3	1	7	1	2	3	0	1	0	1	0	0	0	0	0	0	0	0	0	0	0	0	0	0	2	2	2
2020-02-17T11:00:27.273+03			2020-02-17	6	0	2	1	1	takusa	bergen	2	Duga	101071908	Tiruye webneh	1	0	Degisew asefa	03	1	15		1	3	1	4		2	3	0	1	0	1	0	0	0	0	0	0	0	0	0	0	0	0	0	0	2	2	2
2020-02-17T11:00:27.273+03			2020-02-17	6	0	2	1	1	takusa	bergen	2	Duga	101071908	Tiruye webneh	1	0	Demelew asefa	03	1	12			3	1	4			3	0	1	0	1	0	0	0	0	0	0	0	0	0	0	0	0	0	0	2	2	2
2020-02-17T11:00:27.273+03			2020-02-17	6	0	2	1	1	takusa	bergen	2	Duga	101071908	Tiruye webneh	1	0	Andalem asefa	03	1	10			3	1	1			3	0	1	0	1	0	0	0	0	0	0	0	0	0	0	0	0	0	0	2	2	2
2020-02-17T11:00:27.273+03			2020-02-17	6	0	2	1	1	takusa	bergen	2	Duga	101071908	Tiruye webneh	1	0	Abie asefa	03	1	8			0	2				3	0	1	0	1	0	0	0	0	0	0	0	0	0	0	0	0	0	0	2	2	2
2020-02-17T11:00:27.273+03			2020-02-17	6	0	2	1	1	takusa	bergen	2	Duga	101071908	Tiruye webneh	1	0	Metadel assefa	03	2	2	34							3	0	1	0	1	0	0	0	0	0	0	0	0	0	0	0	0	0	0	2	2	2
2020-02-17T12:54:31.759+03			2020-02-17	6	0	2	1	1	takusa	bergen	2	Abzazgie	101071916	Naney Teshale	1	0	Getnet Arega	01	1	40		2	1			1	2	3	0	1	0	2	2	july august	0	0	0	0	0	0	1	1	0	0	0	0	2	2	2
2020-02-17T12:54:31.759+03			2020-02-17	6	0	2	1	1	takusa	bergen	2	Abzazgie	101071916	Naney Teshale	1	0	Naney Teshale	02	2	35		1	0			1	1	3	0	1	0	2	2	july august	0	0	0	0	0	0	1	1	0	0	0	0	2	2	2
2020-02-17T12:54:31.759+03			2020-02-17	6	0	2	1	1	takusa	bergen	2	Abzazgie	101071916	Naney Teshale	1	0	Andalem Getnet	03	1	18		1	3	1	2	1	2	3	0	1	0	2	2	july august	0	0	0	0	0	0	1	1	0	0	0	0	2	2	2
2020-02-17T12:54:31.759+03			2020-02-17	6	0	2	1	1	takusa	bergen	2	Abzazgie	101071916	Naney Teshale	1	0	Alemken Getnet	03	1	16		1	3	1	2		2	3	0	1	0	2	2	july august	0	0	0	0	0	0	1	1	0	0	0	0	2	2	2
2020-02-17T12:54:31.759+03			2020-02-17	6	0	2	1	1	takusa	bergen	2	Abzazgie	101071916	Naney Teshale	1	0	Ayele Getnet	03	1	14			3	1	3			3	0	1	0	2	2	july august	0	0	0	0	0	0	1	1	0	0	0	0	2	2	2
2020-02-17T12:54:31.759+03			2020-02-17	6	0	2	1	1	takusa	bergen	2	Abzazgie	101071916	Naney Teshale	1	0	Fetalew Getnet	03	1	3	46		0					3	0	1	0	2	2	july august	0	0	0	0	0	0	1	1	0	0	0	0	2	2	2
2020-02-17T12:54:31.759+03			2020-02-17	6	0	2	1	1	takusa	bergen	2	Abzazgie	101071916	Naney Teshale	1	0	Yezbnesh Getnet	03	2	3	46		0					3	0	1	0	2	2	july august	0	0	0	0	0	0	1	1	0	0	0	0	2	2	2
2020-02-17T15:12:11.235+03			2020-02-17	6	0	2	1	1	takusa	chanke	1	Ariko	101071416	Engudaye Alene	1	0	Aduga Degu	01	1	52		2	3			1	2	3	0	1	0	1	0	0	0	0	0	0	0	0	0	0	0	0	0	0	2	1	1
2020-02-17T15:12:11.235+03			2020-02-17	6	0	2	1	1	takusa	chanke	1	Ariko	101071416	Engudaye Alene	1	0	Engudaye Alene	02	2	38		2	0			1	1	3	0	1	0	1	0	0	0	0	0	0	0	0	0	0	0	0	0	0	2	1	1
2020-02-17T15:12:11.235+03			2020-02-17	6	0	2	1	1	takusa	chanke	1	Ariko	101071416	Engudaye Alene	1	0	Tesfahun Aduga	03	1	16		1	3	1	7		2	3	0	1	0	1	0	0	0	0	0	0	0	0	0	0	0	0	0	0	2	1	1
2020-02-17T15:12:11.235+03			2020-02-17	6	0	2	1	1	takusa	chanke	1	Ariko	101071416	Engudaye Alene	1	0	Denkew aduga	03	1	12			3	1	3			3	0	1	0	1	0	0	0	0	0	0	0	0	0	0	0	0	0	0	2	1	1
2020-02-17T15:12:11.235+03			2020-02-17	6	0	2	1	1	takusa	chanke	1	Ariko	101071416	Engudaye Alene	1	0	Dejazmach aduga	03	1	9			3	1	2			3	0	1	0	1	0	0	0	0	0	0	0	0	0	0	0	0	0	0	2	1	1
2020-02-17T15:12:11.235+03			2020-02-17	6	0	2	1	1	takusa	chanke	1	Ariko	101071416	Engudaye Alene	1	0	Gebremedhen aduga	03	1	7			0	2				3	0	1	0	1	0	0	0	0	0	0	0	0	0	0	0	0	0	0	2	1	1
2020-02-17T15:12:11.235+03			2020-02-17	6	0	2	1	1	takusa	chanke	1	Ariko	101071416	Engudaye Alene	1	0	Berket aduga	03	2	2	34							3	0	1	0	1	0	0	0	0	0	0	0	0	0	0	0	0	0	0	2	1	1
2020-02-17T15:12:11.235+03			2020-02-17	6	0	2	1	1	takusa	chanke	1	Ariko	101071416	Engudaye Alene	1	0	Betselot Aduga	03	2	0	1							3	0	1	0	1	0	0	0	0	0	0	0	0	0	0	0	0	0	0	2	1	1
2020-02-18T09:20:10.143+03			2020-02-18	6	0	2	1	1	takusa	chanke	1	Adisga	101071403	Erstie Mitiku	1	0	Belayneh Bekale	01	1	39		2	0			1	2	3	0	1	0	2	2	august september	0	0	0	0	0	0	0	1	1	0	0	0	2	1	2
2020-02-18T09:20:10.143+03			2020-02-18	6	0	2	1	1	takusa	chanke	1	Adisga	101071403	Erstie Mitiku	1	0	Erstie Mitiku	02	2	37		2	0			1	1	3	0	1	0	2	2	august september	0	0	0	0	0	0	0	1	1	0	0	0	2	1	2
2020-02-18T09:20:10.143+03			2020-02-18	6	0	2	1	1	takusa	chanke	1	Adisga	101071403	Erstie Mitiku	1	0	Worknesh Belayneh	03	2	14			3	1	7			3	0	1	0	2	2	august september	0	0	0	0	0	0	0	1	1	0	0	0	2	1	2
2020-02-18T09:20:10.143+03			2020-02-18	6	0	2	1	1	takusa	chanke	1	Adisga	101071403	Erstie Mitiku	1	0	Wesen Belayneh	03	2	12			3	1	5			3	0	1	0	2	2	august september	0	0	0	0	0	0	0	1	1	0	0	0	2	1	2
2020-02-18T09:20:10.143+03			2020-02-18	6	0	2	1	1	takusa	chanke	1	Adisga	101071403	Erstie Mitiku	1	0	Mesafent Belayneh	03	1	9			3	1	2			3	0	1	0	2	2	august september	0	0	0	0	0	0	0	1	1	0	0	0	2	1	2
2020-02-18T09:20:10.143+03			2020-02-18	6	0	2	1	1	takusa	chanke	1	Adisga	101071403	Erstie Mitiku	1	0	Betha Belayneh	03	2	7			3	1	1			3	0	1	0	2	2	august september	0	0	0	0	0	0	0	1	1	0	0	0	2	1	2
2020-02-18T09:20:10.143+03			2020-02-18	6	0	2	1	1	takusa	chanke	1	Adisga	101071403	Erstie Mitiku	1	0	Mekdes Belayneh	03	2	2	27							3	0	1	0	2	2	august september	0	0	0	0	0	0	0	1	1	0	0	0	2	1	2
2020-02-16T16:34:15.845+03			2020-02-16	25	0	2	1	1	takusa	chanke	1	Chankie	101071408	GEBIANISHI ABICH	1	0	ABICH KEBERETE	01	1	70		2	3			1	2	3	0	1	0	1	0	0	0	0	0	0	0	0	0	0	0	0	0	0	2	2	2
2020-02-16T16:34:15.845+03			2020-02-16	25	0	2	1	1	takusa	chanke	1	Chankie	101071408	GEBIANISHI ABICH	1	0	DASASHI BEZIE	02	2	48		2	0			1	2	3	0	1	0	1	0	0	0	0	0	0	0	0	0	0	0	0	0	0	2	2	2
2020-02-16T16:34:15.845+03			2020-02-16	25	0	2	1	1	takusa	chanke	1	Chankie	101071408	GEBIANISHI ABICH	1	0	GEBIANISHI ABICHI	03	2	21		3	4	2		1	1	3	0	1	0	1	0	0	0	0	0	0	0	0	0	0	0	0	0	0	2	2	2
2020-02-16T16:34:15.845+03			2020-02-16	25	0	2	1	1	takusa	chanke	1	Chankie	101071408	GEBIANISHI ABICH	1	0	TEMSEGEN ABICH	03	1	19		2	3	1	5	1	2	3	0	1	0	1	0	0	0	0	0	0	0	0	0	0	0	0	0	0	2	2	2
2020-02-16T16:34:15.845+03			2020-02-16	25	0	2	1	1	takusa	chanke	1	Chankie	101071408	GEBIANISHI ABICH	1	0	MENGIST ABICH	03	1	17		2	3	1	9		2	3	0	1	0	1	0	0	0	0	0	0	0	0	0	0	0	0	0	0	2	2	2
2020-02-16T16:34:15.845+03			2020-02-16	25	0	2	1	1	takusa	chanke	1	Chankie	101071408	GEBIANISHI ABICH	1	0	ENYEW ABICH	03	1	14			3	1	6			3	0	1	0	1	0	0	0	0	0	0	0	0	0	0	0	0	0	0	2	2	2
2020-02-16T16:53:59.788+03			2020-02-16	25	0	2	1	1	takusa	chanke	1	Chanki	101071409	TEKEKELE MISEGANAW	1	0	TADELE KEFALE	01	1	28		2	4			1	2	3	0	1	0	1	0	0	0	0	0	0	0	0	0	0	0	0	0	0	2	1	2
2020-02-16T16:53:59.788+03			2020-02-16	25	0	2	1	1	takusa	chanke	1	Chanki	101071409	TEKEKELE MISEGANAW	1	0	TIKIKELE MESEGANAW	02	2	21		2	3	2		1	1	3	0	1	0	1	0	0	0	0	0	0	0	0	0	0	0	0	0	0	2	1	2
2020-02-16T16:53:59.788+03			2020-02-16	25	0	2	1	1	takusa	chanke	1	Chanki	101071409	TEKEKELE MISEGANAW	1	0	BISERAT TADELE	03	1	2	30							3	0	1	0	1	0	0	0	0	0	0	0	0	0	0	0	0	0	0	2	1	2
2020-02-16T17:46:49.370+03			2020-02-16	25	0	2	1	1	takusa	chanke	1	Chankie	101071410	TARIK SEMIGN	1	0	TARIK SEMIGN	01	2	30		3	0			1	1	1	0	1	0	1	0	0	0	0	0	0	0	0	0	0	0	0	0	0	2	1	2
2020-02-16T17:46:49.370+03			2020-02-16	25	0	2	1	1	takusa	chanke	1	Chankie	101071410	TARIK SEMIGN	1	0	MEKIDESE TEFERA	03	2	9			3	1	1			1	0	1	0	1	0	0	0	0	0	0	0	0	0	0	0	0	0	0	2	1	2
2020-02-16T17:46:49.370+03			2020-02-16	25	0	2	1	1	takusa	chanke	1	Chankie	101071410	TARIK SEMIGN	1	0	AMELAKU TEFERA	03	1	2	29							1	0	1	0	1	0	0	0	0	0	0	0	0	0	0	0	0	0	0	2	1	2
2020-02-17T08:33:42.408+03			2020-02-17	25	0	2	1	1	takusa	bergen	2	Bahita	101071903	SELENATE DEBASU	1	0	MULU WUBETE	01	1	55		2	3			1	2	3	0	1	0	1	0	0	0	0	0	0	0	0	0	0	0	0	0	0	2	1	1
2020-02-17T08:33:42.408+03			2020-02-17	25	0	2	1	1	takusa	bergen	2	Bahita	101071903	SELENATE DEBASU	1	0	SELENATE DEBASE	02	2	35		2	0			1	1	3	0	1	0	1	0	0	0	0	0	0	0	0	0	0	0	0	0	0	2	1	1
2020-02-17T08:33:42.408+03			2020-02-17	25	0	2	1	1	takusa	bergen	2	Bahita	101071903	SELENATE DEBASU	1	0	ASEFU MULU	03	2	15		1	3	1	3		2	3	0	1	0	1	0	0	0	0	0	0	0	0	0	0	0	0	0	0	2	1	1
2020-02-17T08:33:42.408+03			2020-02-17	25	0	2	1	1	takusa	bergen	2	Bahita	101071903	SELENATE DEBASU	1	0	WOTETE MULU	03	2	2	32							3	0	1	0	1	0	0	0	0	0	0	0	0	0	0	0	0	0	0	2	1	1
2020-02-17T08:33:42.408+03			2020-02-17	25	0	2	1	1	takusa	bergen	2	Bahita	101071903	SELENATE DEBASU	1	0	NEGA MULU	03	1	1	17							3	0	1	0	1	0	0	0	0	0	0	0	0	0	0	0	0	0	0	2	1	1
2020-02-17T10:14:05.219+03			2020-02-17	25	0	2	1	1	takusa	bergen	2	Mentayinye	101071902	FENTAYE MISGANAW	1	0	AESCHALE YESHEWASE	01	1	37		2	0			1	2	3	0	1	0	1	0	0	0	0	0	0	0	0	0	0	0	0	0	0	2	2	2
2020-02-17T10:14:05.219+03			2020-02-17	25	0	2	1	1	takusa	bergen	2	Mentayinye	101071902	FENTAYE MISGANAW	1	0	FENTAYE MESEGANAW	02	2	28		2	0			1	1	3	0	1	0	1	0	0	0	0	0	0	0	0	0	0	0	0	0	0	2	2	2
2020-02-17T10:14:05.219+03			2020-02-17	25	0	2	1	1	takusa	bergen	2	Mentayinye	101071902	FENTAYE MISGANAW	1	0	Mulatu Asechale	03	1	13			3	1	3			3	0	1	0	1	0	0	0	0	0	0	0	0	0	0	0	0	0	0	2	2	2
2020-02-17T10:14:05.219+03			2020-02-17	25	0	2	1	1	takusa	bergen	2	Mentayinye	101071902	FENTAYE MISGANAW	1	0	BEGOSEW ASECHALE	03	1	8			3	1	2			3	0	1	0	1	0	0	0	0	0	0	0	0	0	0	0	0	0	0	2	2	2
2020-02-17T10:14:05.219+03			2020-02-17	25	0	2	1	1	takusa	bergen	2	Mentayinye	101071902	FENTAYE MISGANAW	1	0	MEKANETE ASECHALE	03	1	5			2	1	0			3	0	1	0	1	0	0	0	0	0	0	0	0	0	0	0	0	0	0	2	2	2
2020-02-17T10:14:05.219+03			2020-02-17	25	0	2	1	1	takusa	bergen	2	Mentayinye	101071902	FENTAYE MISGANAW	1	0	SENAYIT ASECHALE	03	2	2	35							3	0	1	0	1	0	0	0	0	0	0	0	0	0	0	0	0	0	0	2	2	2
2020-02-17T11:28:37.755+03			2020-02-17	25	0	2	1	1	takusa	bergen	2	Kuya	101071913	MINALU MINTESNOTE	1	0	MINALU MENTESNOTE	01	1	53		3	0			1	1	1	0	1	0	2	2	september october	0	0	0	0	0	0	0	0	1	1	0	0	2	2	2
2020-02-17T11:28:37.755+03			2020-02-17	25	0	2	1	1	takusa	bergen	2	Kuya	101071913	MINALU MINTESNOTE	1	0	ZENASH BERHAN	03	2	14			4	1	9			1	0	1	0	2	2	september october	0	0	0	0	0	0	0	0	1	1	0	0	2	2	2
2020-02-17T11:28:37.755+03			2020-02-17	25	0	2	1	1	takusa	bergen	2	Kuya	101071913	MINALU MINTESNOTE	1	0	NAHOM AYELE	03	1	5			2	1	0			1	0	1	0	2	2	september october	0	0	0	0	0	0	0	0	1	1	0	0	2	2	2
2020-02-17T12:10:58.405+03			2020-02-17	25	0	2	1	1	takusa	bergen	2	Abezigie	101071914	YEKABA BELETE	1	0	WUBIE TEGABU	01	1	30		2	3			1	2	3	0	1	0	1	0	0	0	0	0	0	0	0	0	0	0	0	0	0	2	1	2
2020-02-17T12:10:58.405+03			2020-02-17	25	0	2	1	1	takusa	bergen	2	Abezigie	101071914	YEKABA BELETE	1	0	YEKABA BELETE	02	2	28		2	0			1	1	3	0	1	0	1	0	0	0	0	0	0	0	0	0	0	0	0	0	0	2	1	2
2020-02-17T12:10:58.405+03			2020-02-17	25	0	2	1	1	takusa	bergen	2	Abezigie	101071914	YEKABA BELETE	1	0	TEJITU WUBIE	03	2	11			3	1	2			3	0	1	0	1	0	0	0	0	0	0	0	0	0	0	0	0	0	0	2	1	2
2020-02-17T12:10:58.405+03			2020-02-17	25	0	2	1	1	takusa	bergen	2	Abezigie	101071914	YEKABA BELETE	1	0	YEZEBALEM WUBIE	03	2	9			2	1	0			3	0	1	0	1	0	0	0	0	0	0	0	0	0	0	0	0	0	0	2	1	2
2020-02-17T12:10:58.405+03			2020-02-17	25	0	2	1	1	takusa	bergen	2	Abezigie	101071914	YEKABA BELETE	1	0	BELETE WUBIE	03	1	3	42		0					3	0	1	0	1	0	0	0	0	0	0	0	0	0	0	0	0	0	0	2	1	2
2020-02-17T15:07:25.680+03			2020-02-17	25	0	1	1	1	takusa	chanke	1	Ariko	101071414	ENGUDAYI AWOKE	1	0	GEBERIE ANDUALEM	01	1	35		2	0			1	2	3	0	1	0	1	0	0	0	0	0	0	0	0	0	0	0	0	0	0	2	1	2
2020-02-17T15:07:25.680+03			2020-02-17	25	0	1	1	1	takusa	chanke	1	Ariko	101071414	ENGUDAYI AWOKE	1	0	ENGUDAYI AWOKE	02	2	30		2	3			1	1	3	0	1	0	1	0	0	0	0	0	0	0	0	0	0	0	0	0	0	2	1	2
2020-02-17T15:07:25.680+03			2020-02-17	25	0	1	1	1	takusa	chanke	1	Ariko	101071414	ENGUDAYI AWOKE	1	0	YAMLAKSERA GEBERIE	03	2	6			0	2				3	0	1	0	1	0	0	0	0	0	0	0	0	0	0	0	0	0	0	2	1	2
2020-02-18T08:11:53.384+03			2020-02-18	25	0	2	1	1	takusa	chanke	1	Tekurdeba	1010714406	ZEWALICH TSEHAYINIH	1	0	TAKELE MOLLA	01	1	32		2	0			1	2	3	0	1	0	1	0	0	0	0	0	0	0	0	0	0	0	0	0	0	2	2	2
2020-02-18T08:11:53.384+03			2020-02-18	25	0	2	1	1	takusa	chanke	1	Tekurdeba	1010714406	ZEWALICH TSEHAYINIH	1	0	ZEWALICH TSEHAYINIH	02	2	28		2	3			1	1	3	0	1	0	1	0	0	0	0	0	0	0	0	0	0	0	0	0	0	2	2	2
2020-02-18T08:11:53.384+03			2020-02-18	25	0	2	1	1	takusa	chanke	1	Tekurdeba	1010714406	ZEWALICH TSEHAYINIH	1	0	MULUGETA TAKELE	03	1	10			3	1	2			3	0	1	0	1	0	0	0	0	0	0	0	0	0	0	0	0	0	0	2	2	2
2020-02-18T08:11:53.384+03			2020-02-18	25	0	2	1	1	takusa	chanke	1	Tekurdeba	1010714406	ZEWALICH TSEHAYINIH	1	0	HABETAM TAKELE	03	1	4	59		0					3	0	1	0	1	0	0	0	0	0	0	0	0	0	0	0	0	0	0	2	2	2
2020-02-18T08:11:53.384+03			2020-02-18	25	0	2	1	1	takusa	chanke	1	Tekurdeba	1010714406	ZEWALICH TSEHAYINIH	1	0	Sutete Takele	03	2	3	41		0					3	0	1	0	1	0	0	0	0	0	0	0	0	0	0	0	0	0	0	2	2	2
2020-02-16T16:27:34.493+03			2020-02-16	1	0	2	1	1	takusa	chanke	1	Chankie	101071407	Habtam Zeleke	1	0	Zeleke Yihun	01	1	48		2	3			1	2	3	0	1	0	1	0	0	0	0	0	0	0	0	0	0	0	0	0	0	2	2	2
2020-02-16T16:27:34.493+03			2020-02-16	1	0	2	1	1	takusa	chanke	1	Chankie	101071407	Habtam Zeleke	1	0	Emita Chekol	02	2	42		2	0			1	2	3	0	1	0	1	0	0	0	0	0	0	0	0	0	0	0	0	0	0	2	2	2
2020-02-16T16:27:34.493+03			2020-02-16	1	0	2	1	1	takusa	chanke	1	Chankie	101071407	Habtam Zeleke	1	0	Habtam Zeleke	03	2	28		3	0			1	1	3	0	1	0	1	0	0	0	0	0	0	0	0	0	0	0	0	0	0	2	2	2
2020-02-16T16:27:34.493+03			2020-02-16	1	0	2	1	1	takusa	chanke	1	Chankie	101071407	Habtam Zeleke	1	0	Mekuanint Zeleke	03	1	19		1	0	2		1	2	3	0	1	0	1	0	0	0	0	0	0	0	0	0	0	0	0	0	0	2	2	2
2020-02-16T16:27:34.493+03			2020-02-16	1	0	2	1	1	takusa	chanke	1	Chankie	101071407	Habtam Zeleke	1	0	Aytegeb Zeleke	03	1	15		1	3	1	2		2	3	0	1	0	1	0	0	0	0	0	0	0	0	0	0	0	0	0	0	2	2	2
2020-02-16T16:27:34.493+03			2020-02-16	1	0	2	1	1	takusa	chanke	1	Chankie	101071407	Habtam Zeleke	1	0	Zemed Zeleke	03	2	13			3	1	6			3	0	1	0	1	0	0	0	0	0	0	0	0	0	0	0	0	0	0	2	2	2
2020-02-16T16:27:34.493+03			2020-02-16	1	0	2	1	1	takusa	chanke	1	Chankie	101071407	Habtam Zeleke	1	0	Werkneh Zeleke	03	1	9			3	1	2			3	0	1	0	1	0	0	0	0	0	0	0	0	0	0	0	0	0	0	2	2	2
2020-02-16T16:27:34.493+03			2020-02-16	1	0	2	1	1	takusa	chanke	1	Chankie	101071407	Habtam Zeleke	1	0	Fasikaw Zeleke	03	1	6			0	2				3	0	1	0	1	0	0	0	0	0	0	0	0	0	0	0	0	0	0	2	2	2
2020-02-16T16:27:34.493+03			2020-02-16	1	0	2	1	1	takusa	chanke	1	Chankie	101071407	Habtam Zeleke	1	0	Mandefro Zeleke	03	1	6			0	2				3	0	1	0	1	0	0	0	0	0	0	0	0	0	0	0	0	0	0	2	2	2
2020-02-16T16:27:34.493+03			2020-02-16	1	0	2	1	1	takusa	chanke	1	Chankie	101071407	Habtam Zeleke	1	0	Tigist Zeleke	05	2	3	43		2					3	0	1	0	1	0	0	0	0	0	0	0	0	0	0	0	0	0	0	2	2	2
2020-02-16T17:44:19.731+03			2020-02-16	1	0	2	1	1	takusa	chanke	1	Chanke	101071405	Yitayish Chanie	2	She can't pay money for the saving.	Yitayish Chanie	01	2	25		3	0			2	1	1	0	1	0	2	3	june july august	0	0	0	0	0	1	1	1	0	0	0	0	2	1	1
2020-02-16T17:44:19.731+03			2020-02-16	1	0	2	1	1	takusa	chanke	1	Chanke	101071405	Yitayish Chanie	2	She can't pay money for the saving.	Enatnesh Abebe	03	2	1	19							1	0	1	0	2	3	june july august	0	0	0	0	0	1	1	1	0	0	0	0	2	1	1
2020-02-17T08:38:38.883+03			2020-02-17	1	0	2	1	1	takusa	bergen	2	Bahta	101071904	Lemlem Daget	1	0	Melie Chekol	01	1	40		2	0			1	2	3	0	1	0	1	0	0	0	0	0	0	0	0	0	0	0	0	0	0	2	1	2
2020-02-17T08:38:38.883+03			2020-02-17	1	0	2	1	1	takusa	bergen	2	Bahta	101071904	Lemlem Daget	1	0	Lemlem Daget	02	2	35		2	0			1	1	3	0	1	0	1	0	0	0	0	0	0	0	0	0	0	0	0	0	0	2	1	2
2020-02-17T08:38:38.883+03			2020-02-17	1	0	2	1	1	takusa	bergen	2	Bahta	101071904	Lemlem Daget	1	0	Tadesse Melie	03	1	20		1	0	2		1	2	3	0	1	0	1	0	0	0	0	0	0	0	0	0	0	0	0	0	0	2	1	2
2020-02-17T08:38:38.883+03			2020-02-17	1	0	2	1	1	takusa	bergen	2	Bahta	101071904	Lemlem Daget	1	0	Mekuanint Melie	03	1	15		1	3	1	4		2	3	0	1	0	1	0	0	0	0	0	0	0	0	0	0	0	0	0	0	2	1	2
2020-02-17T08:38:38.883+03			2020-02-17	1	0	2	1	1	takusa	bergen	2	Bahta	101071904	Lemlem Daget	1	0	Adissie Melie	03	2	13			3	1	4			3	0	1	0	1	0	0	0	0	0	0	0	0	0	0	0	0	0	0	2	1	2
2020-02-17T08:38:38.883+03			2020-02-17	1	0	2	1	1	takusa	bergen	2	Bahta	101071904	Lemlem Daget	1	0	Wabi Melie	03	1	11			3	1	4			3	0	1	0	1	0	0	0	0	0	0	0	0	0	0	0	0	0	0	2	1	2
2020-02-17T08:38:38.883+03			2020-02-17	1	0	2	1	1	takusa	bergen	2	Bahta	101071904	Lemlem Daget	1	0	Yadelew Melie	03	1	8			0	2				3	0	1	0	1	0	0	0	0	0	0	0	0	0	0	0	0	0	0	2	1	2
2020-02-17T08:38:38.883+03			2020-02-17	1	0	2	1	1	takusa	bergen	2	Bahta	101071904	Lemlem Daget	1	0	Getachew Melie	03	1	3	37		0					3	0	1	0	1	0	0	0	0	0	0	0	0	0	0	0	0	0	0	2	1	2
2020-02-17T09:27:53.856+03			2020-02-17	1	0	2	1	1	takusa	bergen	2	Bahta	101071906	Alemitu Embiale	1	0	Yitayew Malede	01	1	30		2	3			1	2	3	0	1	0	1	0	0	0	0	0	0	0	0	0	0	0	0	0	0	2	1	1
2020-02-17T09:27:53.856+03			2020-02-17	1	0	2	1	1	takusa	bergen	2	Bahta	101071906	Alemitu Embiale	1	0	Alemitu Embiale	02	2	28		2	5			1	1	3	0	1	0	1	0	0	0	0	0	0	0	0	0	0	0	0	0	0	2	1	1
2020-02-17T09:27:53.856+03			2020-02-17	1	0	2	1	1	takusa	bergen	2	Bahta	101071906	Alemitu Embiale	1	0	Kibretu Yitayew	03	1	2	31							3	0	1	0	1	0	0	0	0	0	0	0	0	0	0	0	0	0	0	2	1	1
2020-02-17T09:27:53.856+03			2020-02-17	1	0	2	1	1	takusa	bergen	2	Bahta	101071906	Alemitu Embiale	1	0	Asfafaw Yitayew	03	1	0	0							3	0	1	0	1	0	0	0	0	0	0	0	0	0	0	0	0	0	0	2	1	1
2020-02-17T10:59:54.502+03			2020-02-17	1	0	2	1	1	takusa	bergen	2	Bergen	101071910	Asefu Getu	1	0	Haymanot Getu	01	1	30		2	0			1	2	3	0	1	0	2	4	july august september october	0	0	0	0	0	0	1	1	1	1	0	0	2	1	2
2020-02-17T10:59:54.502+03			2020-02-17	1	0	2	1	1	takusa	bergen	2	Bergen	101071910	Asefu Getu	1	0	Assefu Getu	02	2	25		2	3			1	1	3	0	1	0	2	4	july august september october	0	0	0	0	0	0	1	1	1	1	0	0	2	1	2
2020-02-17T10:59:54.502+03			2020-02-17	1	0	2	1	1	takusa	bergen	2	Bergen	101071910	Asefu Getu	1	0	Desalegn Haimanot	03	1	2	30							3	0	1	0	2	4	july august september october	0	0	0	0	0	0	1	1	1	1	0	0	2	1	2
2020-02-17T11:53:15.509+03			2020-02-17	1	0	2	1	1	takusa	bergen	2	Kuya	101071911	Azamda Mazengiya	1	0	Enana Damtew	01	2	62		5	0			2	2	1	0	1	0	1	0	0	0	0	0	0	0	0	0	0	0	0	0	0	2	2	1
2020-02-17T11:53:15.509+03			2020-02-17	1	0	2	1	1	takusa	bergen	2	Kuya	101071911	Azamda Mazengiya	1	0	Azamda Mazengya	03	2	22		1	4	2		1	1	1	0	1	0	1	0	0	0	0	0	0	0	0	0	0	0	0	0	0	2	2	1
2020-02-17T11:53:15.509+03			2020-02-17	1	0	2	1	1	takusa	bergen	2	Kuya	101071911	Azamda Mazengiya	1	0	Yosef Addisu	05	1	3	39		0					1	0	1	0	1	0	0	0	0	0	0	0	0	0	0	0	0	0	0	2	2	1
2020-02-17T11:53:15.509+03			2020-02-17	1	0	2	1	1	takusa	bergen	2	Kuya	101071911	Azamda Mazengiya	1	0	Chernet Werkay	05	1	11			3	2				1	0	1	0	1	0	0	0	0	0	0	0	0	0	0	0	0	0	0	2	2	1
2020-02-17T11:53:15.509+03			2020-02-17	1	0	2	1	1	takusa	bergen	2	Kuya	101071911	Azamda Mazengiya	1	0	Betselot Daniel	05	2	0	11							1	0	1	0	1	0	0	0	0	0	0	0	0	0	0	0	0	0	0	2	2	1
2020-02-17T15:12:18.417+03			2020-02-17	1	0	2	1	1	takusa	chanke	1	Ariko	101071415	Atkilt zewdu	1	0	Tadesse Wonde	01	1	31		2	1			1	2	3	0	1	0	2	4	june july august september	0	0	0	0	0	1	1	1	1	0	0	0	2	2	2
2020-02-17T15:12:18.417+03			2020-02-17	1	0	2	1	1	takusa	chanke	1	Ariko	101071415	Atkilt zewdu	1	0	Atkilt Zewdu	02	2	23		2	3	2		1	1	3	0	1	0	2	4	june july august september	0	0	0	0	0	1	1	1	1	0	0	0	2	2	2
2020-02-17T15:12:18.417+03			2020-02-17	1	0	2	1	1	takusa	chanke	1	Ariko	101071415	Atkilt zewdu	1	0	Amanuel Tadesse	03	1	9			3	1	3			3	0	1	0	2	4	june july august september	0	0	0	0	0	1	1	1	1	0	0	0	2	2	2
2020-02-17T15:12:18.417+03			2020-02-17	1	0	2	1	1	takusa	chanke	1	Ariko	101071415	Atkilt zewdu	1	0	Esayas Tadesse	03	1	8			2	1	0			3	0	1	0	2	4	june july august september	0	0	0	0	0	1	1	1	1	0	0	0	2	2	2
2020-02-17T15:12:18.417+03			2020-02-17	1	0	2	1	1	takusa	chanke	1	Ariko	101071415	Atkilt zewdu	1	0	Bereket Tadesse	03	1	2	31							3	0	1	0	2	4	june july august september	0	0	0	0	0	1	1	1	1	0	0	0	2	2	2
2020-02-18T08:12:32.688+03			2020-02-18	1	0	2	1	1	takusa	chanke	1	Ariko	101071413	Abosent Tenesa	1	0	Fikadu Mekuanint	01	1	30		2	0			1	2	3	0	1	0	1	0	0	0	0	0	0	0	0	0	0	0	0	0	0	2	2	2
2020-02-18T08:12:32.688+03			2020-02-18	1	0	2	1	1	takusa	chanke	1	Ariko	101071413	Abosent Tenesa	1	0	Abosrnt Tenesa	02	2	27		2	0			1	1	3	0	1	0	1	0	0	0	0	0	0	0	0	0	0	0	0	0	0	2	2	2
2020-02-18T08:12:32.688+03			2020-02-18	1	0	2	1	1	takusa	chanke	1	Ariko	101071413	Abosent Tenesa	1	0	Tiruye Fikadu	03	2	6			3	1	2			3	0	1	0	1	0	0	0	0	0	0	0	0	0	0	0	0	0	0	2	2	2
2020-02-18T08:12:32.688+03			2020-02-18	1	0	2	1	1	takusa	chanke	1	Ariko	101071413	Abosent Tenesa	1	0	Tadlo Fikadu	03	1	2	31							3	0	1	0	1	0	0	0	0	0	0	0	0	0	0	0	0	0	0	2	2	2
2020-02-18T09:58:38.268+03			2020-02-18	1	0	2	1	1	takusa	chanke	1	Chanke	101071404	Atkilt Wondale	1	0	Habtam Eshetie	01	2	58		2	0			2	2	3	0	1	0	1	0	0	0	0	0	0	0	0	0	0	0	0	0	0	2	2	2
2020-02-18T09:58:38.268+03			2020-02-18	1	0	2	1	1	takusa	chanke	1	Chanke	101071404	Atkilt Wondale	1	0	Wondale Setarge	02	1	65		2	0			2	2	3	0	1	0	1	0	0	0	0	0	0	0	0	0	0	0	0	0	0	2	2	2
2020-02-18T09:58:38.268+03			2020-02-18	1	0	2	1	1	takusa	chanke	1	Chanke	101071404	Atkilt Wondale	1	0	Atkilt Wondale	03	2	23		1	4	2		1	1	3	0	1	0	1	0	0	0	0	0	0	0	0	0	0	0	0	0	0	2	2	2
2020-02-18T09:58:38.268+03			2020-02-18	1	0	2	1	1	takusa	chanke	1	Chanke	101071404	Atkilt Wondale	1	0	Hiwet Solomon	05	2	3	42		0					3	0	1	0	1	0	0	0	0	0	0	0	0	0	0	0	0	0	0	2	2	2
2020-02-18T09:58:38.268+03			2020-02-18	1	0	2	1	1	takusa	chanke	1	Chanke	101071404	Atkilt Wondale	1	0	Yadelew Wondale	03	1	16		1	3	1	8		2	3	0	1	0	1	0	0	0	0	0	0	0	0	0	0	0	0	0	0	2	2	2
2020-02-18T09:58:38.268+03			2020-02-18	1	0	2	1	1	takusa	chanke	1	Chanke	101071404	Atkilt Wondale	1	0	Banteyihun Wondale	03	1	15		1	3	1	7		2	3	0	1	0	1	0	0	0	0	0	0	0	0	0	0	0	0	0	0	2	2	2
2020-02-18T10:10:48.119+03			2020-02-18	5	0	2	1	4	bule	Hedene	2	Gubo 2	306011407	Aster Bekele	1	0	Aster Bekele	01	2	28		2	0			1	1	1	0	2	0	2	2	july august	0	0	0	0	0	0	1	1	0	0	0	0	2	2	2
2020-02-18T10:10:48.119+03			2020-02-18	5	0	2	1	4	bule	Hedene	2	Gubo 2	306011407	Aster Bekele	1	0	Tayech Bekele	03	2	13			3	1	5			1	0	2	0	2	2	july august	0	0	0	0	0	0	1	1	0	0	0	0	2	2	2
2020-02-18T10:10:48.119+03			2020-02-18	5	0	2	1	4	bule	Hedene	2	Gubo 2	306011407	Aster Bekele	1	0	Melekamu Bekele	03	1	10			3	1	1			1	0	2	0	2	2	july august	0	0	0	0	0	0	1	1	0	0	0	0	2	2	2
2020-02-18T10:10:48.119+03			2020-02-18	5	0	2	1	4	bule	Hedene	2	Gubo 2	306011407	Aster Bekele	1	0	Ashenafi Bekele	03	1	7			2	1	0			1	0	2	0	2	2	july august	0	0	0	0	0	0	1	1	0	0	0	0	2	2	2
2020-02-18T11:05:29.093+03			2020-02-18	5	0	2	1	4	bule	Hedene	2	Gerero	306011415	Aberash Mengesha	1	0	Aberash Mengesha	01	2	28		5	1			1	1	1	0	2	0	2	3	july august october	0	0	0	0	0	0	1	1	0	1	0	0	2	2	2
2020-02-18T11:05:29.093+03			2020-02-18	5	0	2	1	4	bule	Hedene	2	Gerero	306011415	Aberash Mengesha	1	0	Netsanet kefale	03	2	10			3	1	1			1	0	2	0	2	3	july august october	0	0	0	0	0	0	1	1	0	1	0	0	2	2	2
2020-02-18T11:05:29.093+03			2020-02-18	5	0	2	1	4	bule	Hedene	2	Gerero	306011415	Aberash Mengesha	1	0	Marta Kefale	03	2	8			0	2				1	0	2	0	2	3	july august october	0	0	0	0	0	0	1	1	0	1	0	0	2	2	2
2020-02-18T11:05:29.093+03			2020-02-18	5	0	2	1	4	bule	Hedene	2	Gerero	306011415	Aberash Mengesha	1	0	Getachew Kefale	03	1	6			0	2				1	0	2	0	2	3	july august october	0	0	0	0	0	0	1	1	0	1	0	0	2	2	2
2020-02-18T11:05:29.093+03			2020-02-18	5	0	2	1	4	bule	Hedene	2	Gerero	306011415	Aberash Mengesha	1	0	Gebru Kefale	03	1	3	47		0					1	0	2	0	2	3	july august october	0	0	0	0	0	0	1	1	0	1	0	0	2	2	2
2020-02-17T13:32:50.955+03			2020-02-17	23	0	2	1	5	atsegede tsimbila	Htsats	2	Hitsats	404041603	Dembewerk Gebretintsae	1	0	Tsadik gebre	01	1	32		2	0			1	2	3	0	10	0	2	4	may june july august	0	0	0	0	1	1	1	1	0	0	0	0	2	2	2
2020-02-17T13:32:50.955+03			2020-02-17	23	0	2	1	5	atsegede tsimbila	Htsats	2	Hitsats	404041603	Dembewerk Gebretintsae	1	0	Dembewerk gebreyesus	02	2	28		2	0			2	1	3	0	10	0	2	4	may june july august	0	0	0	0	1	1	1	1	0	0	0	0	2	2	2
2020-02-17T13:32:50.955+03			2020-02-17	23	0	2	1	5	atsegede tsimbila	Htsats	2	Hitsats	404041603	Dembewerk Gebretintsae	1	0	Abeba Tsadik	03	2	3	41		0					3	0	10	0	2	4	may june july august	0	0	0	0	1	1	1	1	0	0	0	0	2	2	2
2020-02-18T10:48:18.212+03			2020-02-18	23	0	2	1	5	tahtay koraro	Haftom	2	Chumay	404020410	Selemawit zebene	1	0	Abrehaley teshale	01	1	42		2	0			1	2	3	0	1	0	1	0	0	0	0	0	0	0	0	0	0	0	0	0	0	2	1	2
2020-02-18T10:48:18.212+03			2020-02-18	23	0	2	1	5	tahtay koraro	Haftom	2	Chumay	404020410	Selemawit zebene	1	0	Selamawit zebene	02	2	39		2	3			1	1	3	0	1	0	1	0	0	0	0	0	0	0	0	0	0	0	0	0	0	2	1	2
2020-02-18T10:48:18.212+03			2020-02-18	23	0	2	1	5	tahtay koraro	Haftom	2	Chumay	404020410	Selemawit zebene	1	0	Zufan Abrehaley	03	2	18		1	4	1	9	1	2	3	0	1	0	1	0	0	0	0	0	0	0	0	0	0	0	0	0	0	2	1	2
2020-02-18T10:48:18.212+03			2020-02-18	23	0	2	1	5	tahtay koraro	Haftom	2	Chumay	404020410	Selemawit zebene	1	0	Hafte Abrehaley	03	1	16		1	3	1	2		2	3	0	1	0	1	0	0	0	0	0	0	0	0	0	0	0	0	0	0	2	1	2
2020-02-18T10:48:18.212+03			2020-02-18	23	0	2	1	5	tahtay koraro	Haftom	2	Chumay	404020410	Selemawit zebene	1	0	Hadush Abrehaley	03	1	13			3	1	6			3	0	1	0	1	0	0	0	0	0	0	0	0	0	0	0	0	0	0	2	1	2
2020-02-18T10:48:18.212+03			2020-02-18	23	0	2	1	5	tahtay koraro	Haftom	2	Chumay	404020410	Selemawit zebene	1	0	Eyob abrehaley	03	1	9			3	1	2			3	0	1	0	1	0	0	0	0	0	0	0	0	0	0	0	0	0	0	2	1	2
2020-02-18T10:48:18.212+03			2020-02-18	23	0	2	1	5	tahtay koraro	Haftom	2	Chumay	404020410	Selemawit zebene	1	0	Temesgen Abrehaley	03	1	5			0	2				3	0	1	0	1	0	0	0	0	0	0	0	0	0	0	0	0	0	0	2	1	2
2020-02-18T10:48:18.212+03			2020-02-18	23	0	2	1	5	tahtay koraro	Haftom	2	Chumay	404020410	Selemawit zebene	1	0	Kidane Abrehaley	03	1	5			0	2				3	0	1	0	1	0	0	0	0	0	0	0	0	0	0	0	0	0	0	2	1	2
2020-02-18T14:26:21.575+03			2020-02-18	23	0	2	1	5	tahtay koraro	Haftom	2	Dabo Aren	404041411	Abeba Teklay	1	0	Measho kahsay	01	1	41		2	0			1	2	3	0	1	0	1	0	0	0	0	0	0	0	0	0	0	0	0	0	0	2	1	1
2020-02-18T14:26:21.575+03			2020-02-18	23	0	2	1	5	tahtay koraro	Haftom	2	Dabo Aren	404041411	Abeba Teklay	1	0	Abeba Teklay	02	2	38		2	0			1	1	3	0	1	0	1	0	0	0	0	0	0	0	0	0	0	0	0	0	0	2	1	1
2020-02-18T14:26:21.575+03			2020-02-18	23	0	2	1	5	tahtay koraro	Haftom	2	Dabo Aren	404041411	Abeba Teklay	1	0	Selam Measho	03	2	13			3	1	7			3	0	1	0	1	0	0	0	0	0	0	0	0	0	0	0	0	0	0	2	1	1
2020-02-18T14:26:21.575+03			2020-02-18	23	0	2	1	5	tahtay koraro	Haftom	2	Dabo Aren	404041411	Abeba Teklay	1	0	Maebel Measho	03	1	11			3	1	2			3	0	1	0	1	0	0	0	0	0	0	0	0	0	0	0	0	0	0	2	1	1
2020-02-18T14:26:21.575+03			2020-02-18	23	0	2	1	5	tahtay koraro	Haftom	2	Dabo Aren	404041411	Abeba Teklay	1	0	Kapital Measho	03	2	8			0	2				3	0	1	0	1	0	0	0	0	0	0	0	0	0	0	0	0	0	0	2	1	1
2020-02-18T14:26:21.575+03			2020-02-18	23	0	2	1	5	tahtay koraro	Haftom	2	Dabo Aren	404041411	Abeba Teklay	1	0	Arseama Measho	03	2	3	36		0					3	0	1	0	1	0	0	0	0	0	0	0	0	0	0	0	0	0	0	2	1	1
2020-02-18T14:26:21.575+03			2020-02-18	23	0	2	1	5	tahtay koraro	Haftom	2	Dabo Aren	404041411	Abeba Teklay	1	0	Mamay Measho	03	2	0	6							3	0	1	0	1	0	0	0	0	0	0	0	0	0	0	0	0	0	0	2	1	1
2020-02-19T11:39:44.638+03			2020-02-19	23	0	2	1	5	tahtay koraro	Haftom	2	Endaslase	404041412	Askale kidane	1	0	Kidanemariam Berihu	01	1	28		2	3			1	2	3	0	2	0	1	0	0	0	0	0	0	0	0	0	0	0	0	0	0	2	1	1
2020-02-19T11:39:44.638+03			2020-02-19	23	0	2	1	5	tahtay koraro	Haftom	2	Endaslase	404041412	Askale kidane	1	0	Askale kidane	02	2	25		2	4			1	1	3	0	2	0	1	0	0	0	0	0	0	0	0	0	0	0	0	0	0	2	1	1
2020-02-19T11:39:44.638+03			2020-02-19	23	0	2	1	5	tahtay koraro	Haftom	2	Endaslase	404041412	Askale kidane	1	0	Fiyameta Kidanemariam	03	2	3	40		0					3	0	2	0	1	0	0	0	0	0	0	0	0	0	0	0	0	0	0	2	1	1
2020-02-19T11:39:44.638+03			2020-02-19	23	0	2	1	5	tahtay koraro	Haftom	2	Endaslase	404041412	Askale kidane	1	0	Simon Kidanemariam	03	1	0	5							3	0	2	0	1	0	0	0	0	0	0	0	0	0	0	0	0	0	0	2	1	1
2020-02-19T13:59:24.872+03			2020-02-19	23	0	2	1	5	tahtay koraro	Haftom	2	Adi Dimblo	404020405	Zemzem Abqadir	1	0	Mohamedbihan Mehamednur	01	1	45		2	3			1	2	3	0	1	0	1	0	0	0	0	0	0	0	0	0	0	0	0	0	0	2	2	2
2020-02-19T13:59:24.872+03			2020-02-19	23	0	2	1	5	tahtay koraro	Haftom	2	Adi Dimblo	404020405	Zemzem Abqadir	1	0	Zemzem Abdelqadir	02	2	34		2	3			1	1	3	0	1	0	1	0	0	0	0	0	0	0	0	0	0	0	0	0	0	2	2	2
2020-02-19T13:59:24.872+03			2020-02-19	23	0	2	1	5	tahtay koraro	Haftom	2	Adi Dimblo	404020405	Zemzem Abqadir	1	0	Hafiza Mehamedbirhan	03	2	15		1	3	2			2	3	0	1	0	1	0	0	0	0	0	0	0	0	0	0	0	0	0	0	2	2	2
2020-02-19T13:59:24.872+03			2020-02-19	23	0	2	1	5	tahtay koraro	Haftom	2	Adi Dimblo	404020405	Zemzem Abqadir	1	0	Kedir Mehamedbirhan	03	1	11			3	1	5			3	0	1	0	1	0	0	0	0	0	0	0	0	0	0	0	0	0	0	2	2	2
2020-02-19T13:59:24.872+03			2020-02-19	23	0	2	1	5	tahtay koraro	Haftom	2	Adi Dimblo	404020405	Zemzem Abqadir	1	0	Beshir Mehammedbirhan	03	1	8			3	1	2			3	0	1	0	1	0	0	0	0	0	0	0	0	0	0	0	0	0	0	2	2	2
2020-02-19T13:59:24.872+03			2020-02-19	23	0	2	1	5	tahtay koraro	Haftom	2	Adi Dimblo	404020405	Zemzem Abqadir	1	0	Anzar Mohammedbirhan	03	1	2	33							3	0	1	0	1	0	0	0	0	0	0	0	0	0	0	0	0	0	0	2	2	2
2020-02-18T17:26:23.812+03			2020-02-18	19	0	2	1	2	girar jarso	Aditsige	1	Zone 2	210010816	Emebet Tesema	1	0	Emiye Eshete	01	1	48		2	0			1	2	3	0	1	0	2	3	july august september	0	0	0	0	0	0	1	1	1	0	0	0	2	1	2
2020-02-18T17:26:23.812+03			2020-02-18	19	0	2	1	2	girar jarso	Aditsige	1	Zone 2	210010816	Emebet Tesema	1	0	Emebet Tesema	02	2	38		2	0			1	1	3	0	1	0	2	3	july august september	0	0	0	0	0	0	1	1	1	0	0	0	2	1	2
2020-02-18T17:26:23.812+03			2020-02-18	19	0	2	1	2	girar jarso	Aditsige	1	Zone 2	210010816	Emebet Tesema	1	0	Gashaw Emiye	03	1	20		1	3	2		1	2	3	0	1	0	2	3	july august september	0	0	0	0	0	0	1	1	1	0	0	0	2	1	2
2020-02-18T17:26:23.812+03			2020-02-18	19	0	2	1	2	girar jarso	Aditsige	1	Zone 2	210010816	Emebet Tesema	1	0	Asegid Emiye	03	2	18		1	3	2		1	2	3	0	1	0	2	3	july august september	0	0	0	0	0	0	1	1	1	0	0	0	2	1	2
2020-02-18T17:26:23.812+03			2020-02-18	19	0	2	1	2	girar jarso	Aditsige	1	Zone 2	210010816	Emebet Tesema	1	0	Worku emiye	03	1	15		1	3	1	3		2	3	0	1	0	2	3	july august september	0	0	0	0	0	0	1	1	1	0	0	0	2	1	2
2020-02-18T17:26:23.812+03			2020-02-18	19	0	2	1	2	girar jarso	Aditsige	1	Zone 2	210010816	Emebet Tesema	1	0	Berkinesh Emiye	03	2	12			0	1	1			3	0	1	0	2	3	july august september	0	0	0	0	0	0	1	1	1	0	0	0	2	1	2
2020-02-18T17:26:23.812+03			2020-02-18	19	0	2	1	2	girar jarso	Aditsige	1	Zone 2	210010816	Emebet Tesema	1	0	Habtam Emiye	03	2	7			0	2				3	0	1	0	2	3	july august september	0	0	0	0	0	0	1	1	1	0	0	0	2	1	2
2020-02-18T17:26:23.812+03			2020-02-18	19	0	2	1	2	girar jarso	Aditsige	1	Zone 2	210010816	Emebet Tesema	1	0	Engida Emiye	03	1	2	34							3	0	1	0	2	3	july august september	0	0	0	0	0	0	1	1	1	0	0	0	2	1	2
2020-02-19T06:32:02.219+03			2020-02-19	19	0	2	1	2	yaya gulale	Gobele Ketila	2	Sebkuni fi kefelcha	210020305	Werkaferash Nuguse	1	0	Tameru Wesenu	01	1	47		2	0			1	2	3	0	1	0	1	0	0	0	0	0	0	0	0	0	0	0	0	0	0	2	2	2
2020-02-19T06:32:02.219+03			2020-02-19	19	0	2	1	2	yaya gulale	Gobele Ketila	2	Sebkuni fi kefelcha	210020305	Werkaferash Nuguse	1	0	Werkaferash Nuguse	02	2	42		2	0			1	1	3	0	1	0	1	0	0	0	0	0	0	0	0	0	0	0	0	0	0	2	2	2
2020-02-19T06:32:02.219+03			2020-02-19	19	0	2	1	2	yaya gulale	Gobele Ketila	2	Sebkuni fi kefelcha	210020305	Werkaferash Nuguse	1	0	Abu Tameru	03	1	18		1	3	1	8	1	2	3	0	1	0	1	0	0	0	0	0	0	0	0	0	0	0	0	0	0	2	2	2
2020-02-19T08:37:38.595+03			2020-02-19	19	0	2	1	2	girar jarso	Aditsige	1	Zone 3	210010806	Tirungo Lake	1	0	Aweke Girma	01	1	33		2	0			1	2	3	0	1	0	1	0	0	0	0	0	0	0	0	0	0	0	0	0	0	2	2	2
2020-02-19T08:37:38.595+03			2020-02-19	19	0	2	1	2	girar jarso	Aditsige	1	Zone 3	210010806	Tirungo Lake	1	0	Tirungo Lake	02	2	29		2	0			1	1	3	0	1	0	1	0	0	0	0	0	0	0	0	0	0	0	0	0	0	2	2	2
2020-02-19T08:37:38.595+03			2020-02-19	19	0	2	1	2	girar jarso	Aditsige	1	Zone 3	210010806	Tirungo Lake	1	0	Sentayehu Aweke	03	2	4	58		0					3	0	1	0	1	0	0	0	0	0	0	0	0	0	0	0	0	0	0	2	2	2
2020-02-19T11:08:40.489+03			2020-02-19	19	0	2	1	2	girar jarso	Shabal fati	2	Diskeminch	210010714	Yale Simeon	1	0	Mezegebu Teshome	01	1	58		2	3			1	1	3	0	1	0	1	0	0	0	0	0	0	0	0	0	0	0	0	0	0	2	1	2
2020-02-19T11:08:40.489+03			2020-02-19	19	0	2	1	2	girar jarso	Shabal fati	2	Diskeminch	210010714	Yale Simeon	1	0	Yale Simeon	02	2	34		2	3			1	1	3	0	1	0	1	0	0	0	0	0	0	0	0	0	0	0	0	0	0	2	1	2
2020-02-19T11:08:40.489+03			2020-02-19	19	0	2	1	2	girar jarso	Shabal fati	2	Diskeminch	210010714	Yale Simeon	1	0	Bezawit Mezegebu	03	2	9			0	1	1			3	0	1	0	1	0	0	0	0	0	0	0	0	0	0	0	0	0	0	2	1	2
2020-02-19T11:08:40.489+03			2020-02-19	19	0	2	1	2	girar jarso	Shabal fati	2	Diskeminch	210010714	Yale Simeon	1	0	Bereket Mezegebu	03	1	3	42		0					3	0	1	0	1	0	0	0	0	0	0	0	0	0	0	0	0	0	0	2	1	2
2020-02-20T11:41:16.262+03			2020-02-20	19	0	2	1	2	yaya gulale	Gobele Ketila	2	Birbirsa	210020309	Sidesu Niguse	1	0	Daniel girma	01	1	33		2	3			1	2	3	0	1	0	2	2	august september	0	0	0	0	0	0	0	1	1	0	0	0	2	1	1
2020-02-20T11:41:16.262+03			2020-02-20	19	0	2	1	2	yaya gulale	Gobele Ketila	2	Birbirsa	210020309	Sidesu Niguse	1	0	Sidesu Niguse	02	2	29		2	0			1	1	3	0	1	0	2	2	august september	0	0	0	0	0	0	0	1	1	0	0	0	2	1	1
2020-02-20T11:41:16.262+03			2020-02-20	19	0	2	1	2	yaya gulale	Gobele Ketila	2	Birbirsa	210020309	Sidesu Niguse	1	0	Kenenisa Daniel	03	1	7			0	2				3	0	1	0	2	2	august september	0	0	0	0	0	0	0	1	1	0	0	0	2	1	1
2020-02-20T11:41:16.262+03			2020-02-20	19	0	2	1	2	yaya gulale	Gobele Ketila	2	Birbirsa	210020309	Sidesu Niguse	1	0	Tedy Daniel	03	1	6			0	2				3	0	1	0	2	2	august september	0	0	0	0	0	0	0	1	1	0	0	0	2	1	1
2020-02-20T11:41:16.262+03			2020-02-20	19	0	2	1	2	yaya gulale	Gobele Ketila	2	Birbirsa	210020309	Sidesu Niguse	1	0	Abdisa Daniel	03	1	1	22							3	0	1	0	2	2	august september	0	0	0	0	0	0	0	1	1	0	0	0	2	1	1
2020-02-18T16:38:46.443+03			2020-02-18	19	0	2	1	2	girar jarso	Aditsige	1	Zone 2	210010815	Emebet Beshawered	1	0	Shimeles Aweke	01	1	35		2	0			1	2	3	0	1	0	1	0	0	0	0	0	0	0	0	0	0	0	0	0	0	2	1	2
2020-02-18T16:38:46.443+03			2020-02-18	19	0	2	1	2	girar jarso	Aditsige	1	Zone 2	210010815	Emebet Beshawered	1	0	Emebet Beshawered	02	2	30		2	0			1	1	3	0	1	0	1	0	0	0	0	0	0	0	0	0	0	0	0	0	0	2	1	2
2020-02-18T16:38:46.443+03			2020-02-18	19	0	2	1	2	girar jarso	Aditsige	1	Zone 2	210010815	Emebet Beshawered	1	0	Maseresha Shimeles	03	2	14			3	1	4			3	0	1	0	1	0	0	0	0	0	0	0	0	0	0	0	0	0	0	2	1	2
2020-02-18T16:38:46.443+03			2020-02-18	19	0	2	1	2	girar jarso	Aditsige	1	Zone 2	210010815	Emebet Beshawered	1	0	Yaschile Shimeles	03	1	9			3	1	2			3	0	1	0	1	0	0	0	0	0	0	0	0	0	0	0	0	0	0	2	1	2
2020-02-18T16:38:46.443+03			2020-02-18	19	0	2	1	2	girar jarso	Aditsige	1	Zone 2	210010815	Emebet Beshawered	1	0	Endegena Shimeles	03	1	6			0	1	1			3	0	1	0	1	0	0	0	0	0	0	0	0	0	0	0	0	0	0	2	1	2
2020-02-18T16:38:46.443+03			2020-02-18	19	0	2	1	2	girar jarso	Aditsige	1	Zone 2	210010815	Emebet Beshawered	1	0	Habtam shimeles	03	2	2	25							3	0	1	0	1	0	0	0	0	0	0	0	0	0	0	0	0	0	0	2	1	2
2020-02-19T06:11:04.705+03			2020-02-19	19	0	2	1	2	yaya gulale	Gobele Ketila	2	Alaltu Amare	210020310	Birke kebeda	1	0	Nigusu kebeda	01	1	60		2	0			1	2	3	0	1	0	2	3	july august september	0	0	0	0	0	0	1	1	1	0	0	0	2	2	2
2020-02-19T06:11:04.705+03			2020-02-19	19	0	2	1	2	yaya gulale	Gobele Ketila	2	Alaltu Amare	210020310	Birke kebeda	1	0	Birke kebeda	02	2	51		2	0			1	1	3	0	1	0	2	3	july august september	0	0	0	0	0	0	1	1	1	0	0	0	2	2	2
2020-02-19T06:11:04.705+03			2020-02-19	19	0	2	1	2	yaya gulale	Gobele Ketila	2	Alaltu Amare	210020310	Birke kebeda	1	0	Konjit Nigusu	03	2	14			0	2				3	0	1	0	2	3	july august september	0	0	0	0	0	0	1	1	1	0	0	0	2	2	2
2020-02-19T06:11:04.705+03			2020-02-19	19	0	2	1	2	yaya gulale	Gobele Ketila	2	Alaltu Amare	210020310	Birke kebeda	1	0	Sifan Nigusu	05	2	5			0	2				3	0	1	0	2	3	july august september	0	0	0	0	0	0	1	1	1	0	0	0	2	2	2
2020-02-19T07:35:47.054+03			2020-02-19	19	0	2	1	2	girar jarso	Aditsige	1	Zone 3	210020805	Zebider Ayfokir	1	0	Zemed Tesema	01	1	45		2	0			1	2	3	0	1	0	2	3	july august september	0	0	0	0	0	0	1	1	1	0	0	0	2	1	1
2020-02-19T07:35:47.054+03			2020-02-19	19	0	2	1	2	girar jarso	Aditsige	1	Zone 3	210020805	Zebider Ayfokir	1	0	Zebider Ayfokir	02	2	31		2	0			1	1	3	0	1	0	2	3	july august september	0	0	0	0	0	0	1	1	1	0	0	0	2	1	1
2020-02-19T07:35:47.054+03			2020-02-19	19	0	2	1	2	girar jarso	Aditsige	1	Zone 3	210020805	Zebider Ayfokir	1	0	Asegid Zemed	03	1	17		1	3	2			2	3	0	1	0	2	3	july august september	0	0	0	0	0	0	1	1	1	0	0	0	2	1	1
2020-02-19T07:35:47.054+03			2020-02-19	19	0	2	1	2	girar jarso	Aditsige	1	Zone 3	210020805	Zebider Ayfokir	1	0	Goshu Zemed	03	1	11			0	2				3	0	1	0	2	3	july august september	0	0	0	0	0	0	1	1	1	0	0	0	2	1	1
2020-02-19T07:35:47.054+03			2020-02-19	19	0	2	1	2	girar jarso	Aditsige	1	Zone 3	210020805	Zebider Ayfokir	1	0	Enate Zemed	03	2	6			0	2				3	0	1	0	2	3	july august september	0	0	0	0	0	0	1	1	1	0	0	0	2	1	1
2020-02-19T07:35:47.054+03			2020-02-19	19	0	2	1	2	girar jarso	Aditsige	1	Zone 3	210020805	Zebider Ayfokir	1	0	Dagnew Zemed	03	1	3	36		0					3	0	1	0	2	3	july august september	0	0	0	0	0	0	1	1	1	0	0	0	2	1	1
2020-02-19T07:35:47.054+03			2020-02-19	19	0	2	1	2	girar jarso	Aditsige	1	Zone 3	210020805	Zebider Ayfokir	1	0	Meseret Zemed	03	2	0	0							3	0	1	0	2	3	july august september	0	0	0	0	0	0	1	1	1	0	0	0	2	1	1
2020-02-19T11:49:46.272+03			2020-02-19	19	0	2	1	2	girar jarso	Shabal fati	2	Diskeminch	210010707	Ayinalem Shimeles	1	0	Amare Gashaw	01	1	58		2	3			1	2	3	0	1	0	2	3	july august september	0	0	0	0	0	0	1	1	1	0	0	0	2	1	2
2020-02-19T11:49:46.272+03			2020-02-19	19	0	2	1	2	girar jarso	Shabal fati	2	Diskeminch	210010707	Ayinalem Shimeles	1	0	Ayinalem Shimeles	02	2	42		2	0			1	1	3	0	1	0	2	3	july august september	0	0	0	0	0	0	1	1	1	0	0	0	2	1	2
2020-02-19T11:49:46.272+03			2020-02-19	19	0	2	1	2	girar jarso	Shabal fati	2	Diskeminch	210010707	Ayinalem Shimeles	1	0	Tomas Amare	03	1	18		1	3	2		1	2	3	0	1	0	2	3	july august september	0	0	0	0	0	0	1	1	1	0	0	0	2	1	2
2020-02-19T11:49:46.272+03			2020-02-19	19	0	2	1	2	girar jarso	Shabal fati	2	Diskeminch	210010707	Ayinalem Shimeles	1	0	Ambereber Amare	03	1	15		1	3	2			2	3	0	1	0	2	3	july august september	0	0	0	0	0	0	1	1	1	0	0	0	2	1	2
2020-02-19T11:49:46.272+03			2020-02-19	19	0	2	1	2	girar jarso	Shabal fati	2	Diskeminch	210010707	Ayinalem Shimeles	1	0	Webit Amare	03	2	12			3	1	3			3	0	1	0	2	3	july august september	0	0	0	0	0	0	1	1	1	0	0	0	2	1	2
2020-02-19T11:49:46.272+03			2020-02-19	19	0	2	1	2	girar jarso	Shabal fati	2	Diskeminch	210010707	Ayinalem Shimeles	1	0	Ketaw Amare	03	1	9			0	1	1			3	0	1	0	2	3	july august september	0	0	0	0	0	0	1	1	1	0	0	0	2	1	2
2020-02-19T11:49:46.272+03			2020-02-19	19	0	2	1	2	girar jarso	Shabal fati	2	Diskeminch	210010707	Ayinalem Shimeles	1	0	Mushera Amare	03	2	2	32							3	0	1	0	2	3	july august september	0	0	0	0	0	0	1	1	1	0	0	0	2	1	2
2020-02-19T11:49:46.272+03			2020-02-19	19	0	2	1	2	girar jarso	Shabal fati	2	Diskeminch	210010707	Ayinalem Shimeles	1	0	Chalew Amare	05	1	2	35							3	0	1	0	2	3	july august september	0	0	0	0	0	0	1	1	1	0	0	0	2	1	2
2020-02-19T12:37:07.713+03			2020-02-19	19	0	2	1	2	girar jarso	Shabal fati	2	Sidesto	210010711	Yeshimebet Teshome	1	0	Teshome ketsela	01	1	42		2	0			1	2	3	0	1	0	2	3	july august september	0	0	0	0	0	0	1	1	1	0	0	0	2	1	1
2020-02-19T12:37:07.713+03			2020-02-19	19	0	2	1	2	girar jarso	Shabal fati	2	Sidesto	210010711	Yeshimebet Teshome	1	0	Yeshimebet Teshome	02	2	36		2	0			1	1	3	0	1	0	2	3	july august september	0	0	0	0	0	0	1	1	1	0	0	0	2	1	1
2020-02-19T12:37:07.713+03			2020-02-19	19	0	2	1	2	girar jarso	Shabal fati	2	Sidesto	210010711	Yeshimebet Teshome	1	0	Yehones Teshome	03	1	14			3	2				3	0	1	0	2	3	july august september	0	0	0	0	0	0	1	1	1	0	0	0	2	1	1
2020-02-19T12:37:07.713+03			2020-02-19	19	0	2	1	2	girar jarso	Shabal fati	2	Sidesto	210010711	Yeshimebet Teshome	1	0	Mareshet Teshome	03	1	12			3	1	2			3	0	1	0	2	3	july august september	0	0	0	0	0	0	1	1	1	0	0	0	2	1	1
2020-02-19T12:37:07.713+03			2020-02-19	19	0	2	1	2	girar jarso	Shabal fati	2	Sidesto	210010711	Yeshimebet Teshome	1	0	Sentayehu Teshome	03	1	9			0	1	1			3	0	1	0	2	3	july august september	0	0	0	0	0	0	1	1	1	0	0	0	2	1	1
2020-02-19T12:37:07.713+03			2020-02-19	19	0	2	1	2	girar jarso	Shabal fati	2	Sidesto	210010711	Yeshimebet Teshome	1	0	Ejigsemaw Teshome	03	2	7			0	2				3	0	1	0	2	3	july august september	0	0	0	0	0	0	1	1	1	0	0	0	2	1	1
2020-02-19T12:37:07.713+03			2020-02-19	19	0	2	1	2	girar jarso	Shabal fati	2	Sidesto	210010711	Yeshimebet Teshome	1	0	Taye Teshome	03	1	2	35							3	0	1	0	2	3	july august september	0	0	0	0	0	0	1	1	1	0	0	0	2	1	1
2020-02-19T12:37:07.713+03			2020-02-19	19	0	2	1	2	girar jarso	Shabal fati	2	Sidesto	210010711	Yeshimebet Teshome	1	0	Chalkut Teshome	03	1	0	11							3	0	1	0	2	3	july august september	0	0	0	0	0	0	1	1	1	0	0	0	2	1	1
2020-02-19T13:19:06.684+03			2020-02-19	19	0	2	1	2	girar jarso	Shabal fati	2	Sidesto	210010710	Shinbera Beshaw	1	0	Chekole Tegene	01	1	48		2	3			1	2	3	0	1	0	2	3	july august september	0	0	0	0	0	0	1	1	1	0	0	0	2	1	2
2020-02-19T13:19:06.684+03			2020-02-19	19	0	2	1	2	girar jarso	Shabal fati	2	Sidesto	210010710	Shinbera Beshaw	1	0	Shinbera Beshaw	02	2	34		2	0			1	1	3	0	1	0	2	3	july august september	0	0	0	0	0	0	1	1	1	0	0	0	2	1	2
2020-02-19T13:19:06.684+03			2020-02-19	19	0	2	1	2	girar jarso	Shabal fati	2	Sidesto	210010710	Shinbera Beshaw	1	0	Hailu chekole	03	1	16		2	3	1	8		2	3	0	1	0	2	3	july august september	0	0	0	0	0	0	1	1	1	0	0	0	2	1	2
2020-02-19T13:19:06.684+03			2020-02-19	19	0	2	1	2	girar jarso	Shabal fati	2	Sidesto	210010710	Shinbera Beshaw	1	0	Sisay chekole	03	1	12			3	1	3			3	0	1	0	2	3	july august september	0	0	0	0	0	0	1	1	1	0	0	0	2	1	2
2020-02-19T13:19:06.684+03			2020-02-19	19	0	2	1	2	girar jarso	Shabal fati	2	Sidesto	210010710	Shinbera Beshaw	1	0	Yehones	03	1	5			0	2				3	0	1	0	2	3	july august september	0	0	0	0	0	0	1	1	1	0	0	0	2	1	2
2020-02-19T13:19:06.684+03			2020-02-19	19	0	2	1	2	girar jarso	Shabal fati	2	Sidesto	210010710	Shinbera Beshaw	1	0	Gashaw chekole	03	1	3	41		0					3	0	1	0	2	3	july august september	0	0	0	0	0	0	1	1	1	0	0	0	2	1	2
2020-02-18T16:56:04.236+03			2020-02-18	8	0	1	1	2	girar jarso	Aditsige	1	Zone 2	210010814	Shewarag demene k/meriam	1	0	Gashu Ababu	01	1	45		2	0			1	2	3	0	1	0	2	2	july august	0	0	0	0	0	0	1	1	0	0	0	0	2	1	1
2020-02-18T16:56:04.236+03			2020-02-18	8	0	1	1	2	girar jarso	Aditsige	1	Zone 2	210010814	Shewarag demene k/meriam	1	0	Shewarag demene	02	2	36		2	0			1	1	3	0	1	0	2	2	july august	0	0	0	0	0	0	1	1	0	0	0	0	2	1	1
2020-02-18T16:56:04.236+03			2020-02-18	8	0	1	1	2	girar jarso	Aditsige	1	Zone 2	210010814	Shewarag demene k/meriam	1	0	Getaye Gashu	03	1	13			0	2				3	0	1	0	2	2	july august	0	0	0	0	0	0	1	1	0	0	0	0	2	1	1
2020-02-18T16:56:04.236+03			2020-02-18	8	0	1	1	2	girar jarso	Aditsige	1	Zone 2	210010814	Shewarag demene k/meriam	1	0	Tewabu Gashu	03	2	8			0	1	1			3	0	1	0	2	2	july august	0	0	0	0	0	0	1	1	0	0	0	0	2	1	1
2020-02-18T16:56:04.236+03			2020-02-18	8	0	1	1	2	girar jarso	Aditsige	1	Zone 2	210010814	Shewarag demene k/meriam	1	0	Goromsi Gashu	03	1	3	37		0					3	0	1	0	2	2	july august	0	0	0	0	0	0	1	1	0	0	0	0	2	1	1
2020-02-18T16:56:04.236+03			2020-02-18	8	0	1	1	2	girar jarso	Aditsige	1	Zone 2	210010814	Shewarag demene k/meriam	1	0	Kebarku Gashu	03	1	0	0							3	0	1	0	2	2	july august	0	0	0	0	0	0	1	1	0	0	0	0	2	1	1
2020-02-19T07:37:47.760+03			2020-02-19	8	0	1	1	2	girar jarso	Aditsige	1	Zone 1	210010812	Yekmach Debalke Habteweld	1	0	Yekmach Debalke	01	2	35		5	0			1	1	1	0	1	0	2	3	july august september	0	0	0	0	0	0	1	1	1	0	0	0	2	2	2
2020-02-19T07:37:47.760+03			2020-02-19	8	0	1	1	2	girar jarso	Aditsige	1	Zone 1	210010812	Yekmach Debalke Habteweld	1	0	Aleyu zemed	03	1	16		1	3	2			2	1	0	1	0	2	3	july august september	0	0	0	0	0	0	1	1	1	0	0	0	2	2	2
2020-02-19T07:37:47.760+03			2020-02-19	8	0	1	1	2	girar jarso	Aditsige	1	Zone 1	210010812	Yekmach Debalke Habteweld	1	0	Bebirush zemed	03	2	13			0	1	1			1	0	1	0	2	3	july august september	0	0	0	0	0	0	1	1	1	0	0	0	2	2	2
2020-02-19T07:37:47.760+03			2020-02-19	8	0	1	1	2	girar jarso	Aditsige	1	Zone 1	210010812	Yekmach Debalke Habteweld	1	0	Besigat zemed	03	2	9			0	1	1			1	0	1	0	2	3	july august september	0	0	0	0	0	0	1	1	1	0	0	0	2	2	2
2020-02-19T07:37:47.760+03			2020-02-19	8	0	1	1	2	girar jarso	Aditsige	1	Zone 1	210010812	Yekmach Debalke Habteweld	1	0	Uleneyehu zemed	03	2	5			0	2				1	0	1	0	2	3	july august september	0	0	0	0	0	0	1	1	1	0	0	0	2	2	2
2020-02-19T08:07:50.456+03			2020-02-19	8	0	1	1	2	girar jarso	Aditsige	1	Zone 1	210010810	Demiru Jembar negad	1	0	Getahun Ager	01	1	36		2	0			1	2	3	0	1	0	2	2	july august	0	0	0	0	0	0	1	1	0	0	0	0	2	2	2
2020-02-19T08:07:50.456+03			2020-02-19	8	0	1	1	2	girar jarso	Aditsige	1	Zone 1	210010810	Demiru Jembar negad	1	0	Demiru Jembar	02	2	30		2	0			1	1	3	0	1	0	2	2	july august	0	0	0	0	0	0	1	1	0	0	0	0	2	2	2
2020-02-19T08:07:50.456+03			2020-02-19	8	0	1	1	2	girar jarso	Aditsige	1	Zone 1	210010810	Demiru Jembar negad	1	0	Bire getahun	03	2	11			0	1	1			3	0	1	0	2	2	july august	0	0	0	0	0	0	1	1	0	0	0	0	2	2	2
2020-02-19T08:07:50.456+03			2020-02-19	8	0	1	1	2	girar jarso	Aditsige	1	Zone 1	210010810	Demiru Jembar negad	1	0	Bemachal getahun	03	1	9			0	2				3	0	1	0	2	2	july august	0	0	0	0	0	0	1	1	0	0	0	0	2	2	2
2020-02-19T08:07:50.456+03			2020-02-19	8	0	1	1	2	girar jarso	Aditsige	1	Zone 1	210010810	Demiru Jembar negad	1	0	Yenenesh Getahun	03	2	3	38		0					3	0	1	0	2	2	july august	0	0	0	0	0	0	1	1	0	0	0	0	2	2	2
2020-02-19T08:54:42.989+03			2020-02-19	8	0	1	1	2	girar jarso	Aditsige	1	Zone 1	210010811	Emamish kibrat Tetak	1	0	Mamuye Teka	01	1	52		2	0			1	2	3	0	1	0	2	4	july august september october november	0	0	0	0	0	0	1	1	1	1	1	0	2	2	2
2020-02-19T08:54:42.989+03			2020-02-19	8	0	1	1	2	girar jarso	Aditsige	1	Zone 1	210010811	Emamish kibrat Tetak	1	0	Emamish kibrat	02	2	40		2	0			1	1	3	0	1	0	2	4	july august september october november	0	0	0	0	0	0	1	1	1	1	1	0	2	2	2
2020-02-19T08:54:42.989+03			2020-02-19	8	0	1	1	2	girar jarso	Aditsige	1	Zone 1	210010811	Emamish kibrat Tetak	1	0	Kasahun mamuye	03	1	16		1	3	2			2	3	0	1	0	2	4	july august september october november	0	0	0	0	0	0	1	1	1	1	1	0	2	2	2
2020-02-19T08:54:42.989+03			2020-02-19	8	0	1	1	2	girar jarso	Aditsige	1	Zone 1	210010811	Emamish kibrat Tetak	1	0	Meriamwerk mamuye	03	2	13			3	1	5			3	0	1	0	2	4	july august september october november	0	0	0	0	0	0	1	1	1	1	1	0	2	2	2
2020-02-19T08:54:42.989+03			2020-02-19	8	0	1	1	2	girar jarso	Aditsige	1	Zone 1	210010811	Emamish kibrat Tetak	1	0	Asimerawu mamuye	03	2	10			0	1	1			3	0	1	0	2	4	july august september october november	0	0	0	0	0	0	1	1	1	1	1	0	2	2	2
2020-02-19T08:54:42.989+03			2020-02-19	8	0	1	1	2	girar jarso	Aditsige	1	Zone 1	210010811	Emamish kibrat Tetak	1	0	Melese mamuye	03	1	5			0	2				3	0	1	0	2	4	july august september october november	0	0	0	0	0	0	1	1	1	1	1	0	2	2	2
2020-02-19T09:17:50.368+03			2020-02-19	8	0	1	1	2	girar jarso	Aditsige	1	Zone 1	210010807	Emame yazu Adamike	1	0	Belayehun Abiyene	01	1	30		2	0			1	2	3	0	1	0	2	4	july august september october	0	0	0	0	0	0	1	1	1	1	0	0	2	1	2
2020-02-19T09:17:50.368+03			2020-02-19	8	0	1	1	2	girar jarso	Aditsige	1	Zone 1	210010807	Emame yazu Adamike	1	0	Emame yazu	02	2	29		2	0			1	1	3	0	1	0	2	4	july august september october	0	0	0	0	0	0	1	1	1	1	0	0	2	1	2
2020-02-19T09:17:50.368+03			2020-02-19	8	0	1	1	2	girar jarso	Aditsige	1	Zone 1	210010807	Emame yazu Adamike	1	0	Alemishet belayihun	03	2	13			0	2				3	0	1	0	2	4	july august september october	0	0	0	0	0	0	1	1	1	1	0	0	2	1	2
2020-02-19T09:17:50.368+03			2020-02-19	8	0	1	1	2	girar jarso	Aditsige	1	Zone 1	210010807	Emame yazu Adamike	1	0	Buziye belayihun	03	2	11			0	1	1			3	0	1	0	2	4	july august september october	0	0	0	0	0	0	1	1	1	1	0	0	2	1	2
2020-02-19T09:17:50.368+03			2020-02-19	8	0	1	1	2	girar jarso	Aditsige	1	Zone 1	210010807	Emame yazu Adamike	1	0	Tayu belayihun	03	2	9			0	2				3	0	1	0	2	4	july august september october	0	0	0	0	0	0	1	1	1	1	0	0	2	1	2
2020-02-19T09:17:50.368+03			2020-02-19	8	0	1	1	2	girar jarso	Aditsige	1	Zone 1	210010807	Emame yazu Adamike	1	0	Goromsa belayihun	03	1	7			0	2				3	0	1	0	2	4	july august september october	0	0	0	0	0	0	1	1	1	1	0	0	2	1	2
2020-02-19T09:17:50.368+03			2020-02-19	8	0	1	1	2	girar jarso	Aditsige	1	Zone 1	210010807	Emame yazu Adamike	1	0	Lesalifewu belayihun	03	1	3	43		0					3	0	1	0	2	4	july august september october	0	0	0	0	0	0	1	1	1	1	0	0	2	1	2
2020-02-19T09:17:50.368+03			2020-02-19	8	0	1	1	2	girar jarso	Aditsige	1	Zone 1	210010807	Emame yazu Adamike	1	0	Yedaneku belayihun	03	1	2	29							3	0	1	0	2	4	july august september october	0	0	0	0	0	0	1	1	1	1	0	0	2	1	2
2020-02-19T23:08:57.778+03			2020-02-19	8	0	1	1	2	girar jarso	Aditsige	1	Zone 1	210010808	Genzeb worku Dase	1	0	Shankut Emawe	01	1	46		2	1			1	2	3	0	1	0	2	5	july august september october november	0	0	0	0	0	0	1	1	1	1	1	0	2	2	2
2020-02-19T23:08:57.778+03			2020-02-19	8	0	1	1	2	girar jarso	Aditsige	1	Zone 1	210010808	Genzeb worku Dase	1	0	Genzeb worku	02	2	42		2	0			1	1	3	0	1	0	2	5	july august september october november	0	0	0	0	0	0	1	1	1	1	1	0	2	2	2
2020-02-19T23:08:57.778+03			2020-02-19	8	0	1	1	2	girar jarso	Aditsige	1	Zone 1	210010808	Genzeb worku Dase	1	0	Zemedkun shankut	03	1	10			0	1	1			3	0	1	0	2	5	july august september october november	0	0	0	0	0	0	1	1	1	1	1	0	2	2	2
2020-02-19T23:08:57.778+03			2020-02-19	8	0	1	1	2	girar jarso	Aditsige	1	Zone 1	210010808	Genzeb worku Dase	1	0	Kasahun shankut	03	1	8			0	2				3	0	1	0	2	5	july august september october november	0	0	0	0	0	0	1	1	1	1	1	0	2	2	2
2020-02-19T23:08:57.778+03			2020-02-19	8	0	1	1	2	girar jarso	Aditsige	1	Zone 1	210010808	Genzeb worku Dase	1	0	Befikadu shankut	03	1	5			0	2				3	0	1	0	2	5	july august september october november	0	0	0	0	0	0	1	1	1	1	1	0	2	2	2
2020-02-19T23:08:57.778+03			2020-02-19	8	0	1	1	2	girar jarso	Aditsige	1	Zone 1	210010808	Genzeb worku Dase	1	0	Tariku shankut	03	1	5			0	2				3	0	1	0	2	5	july august september october november	0	0	0	0	0	0	1	1	1	1	1	0	2	2	2
2020-02-17T09:23:41.282+03			2020-02-17	3	0	2	1	2	were jarso	Oddo Fura	1	Sake	213000109	Tadelu Dame	1	0	Jote Techan	01	1	47		2	3			1	2	3	0	1	0	2	3	july august september	0	0	0	0	0	0	1	1	1	0	0	0	2	1	2
2020-02-17T09:23:41.282+03			2020-02-17	3	0	2	1	2	were jarso	Oddo Fura	1	Sake	213000109	Tadelu Dame	1	0	Tadelu Dame	02	2	38		2	3			1	1	3	0	1	0	2	3	july august september	0	0	0	0	0	0	1	1	1	0	0	0	2	1	2
2020-02-17T09:23:41.282+03			2020-02-17	3	0	2	1	2	were jarso	Oddo Fura	1	Sake	213000109	Tadelu Dame	1	0	Derartu Jote	03	2	19		1	3	2		1	2	3	0	1	0	2	3	july august september	0	0	0	0	0	0	1	1	1	0	0	0	2	1	2
2020-02-17T09:23:41.282+03			2020-02-17	3	0	2	1	2	were jarso	Oddo Fura	1	Sake	213000109	Tadelu Dame	1	0	Tolera Jote	03	1	17		1	3	1	9		2	3	0	1	0	2	3	july august september	0	0	0	0	0	0	1	1	1	0	0	0	2	1	2
2020-02-17T09:23:41.282+03			2020-02-17	3	0	2	1	2	were jarso	Oddo Fura	1	Sake	213000109	Tadelu Dame	1	0	Lemlem Jote	03	2	12			3	1	5			3	0	1	0	2	3	july august september	0	0	0	0	0	0	1	1	1	0	0	0	2	1	2
2020-02-17T09:23:41.282+03			2020-02-17	3	0	2	1	2	were jarso	Oddo Fura	1	Sake	213000109	Tadelu Dame	1	0	Toleshi Jote	03	2	9			3	1	3			3	0	1	0	2	3	july august september	0	0	0	0	0	0	1	1	1	0	0	0	2	1	2
2020-02-17T09:23:41.282+03			2020-02-17	3	0	2	1	2	were jarso	Oddo Fura	1	Sake	213000109	Tadelu Dame	1	0	Ayantu Jote	03	2	4	58		0					3	0	1	0	2	3	july august september	0	0	0	0	0	0	1	1	1	0	0	0	2	1	2
2020-02-17T09:23:41.282+03			2020-02-17	3	0	2	1	2	were jarso	Oddo Fura	1	Sake	213000109	Tadelu Dame	1	0	Abdisa Jote	03	1	2	35							3	0	1	0	2	3	july august september	0	0	0	0	0	0	1	1	1	0	0	0	2	1	2
2020-02-17T10:26:53.907+03			2020-02-17	3	0	2	1	2	were jarso	Oddo Fura	1	sake	210030116	Tsige Bogale Mange	1	0	Damise Ababa	01	1	41		2	0			1	2	3	0	1	0	2	2	september october	0	0	0	0	0	0	0	0	1	1	0	0	2	1	1
2020-02-17T10:26:53.907+03			2020-02-17	3	0	2	1	2	were jarso	Oddo Fura	1	sake	210030116	Tsige Bogale Mange	1	0	Tsige Bogale	02	2	32		2	3			1	1	3	0	1	0	2	2	september october	0	0	0	0	0	0	0	0	1	1	0	0	2	1	1
2020-02-17T10:26:53.907+03			2020-02-17	3	0	2	1	2	were jarso	Oddo Fura	1	sake	210030116	Tsige Bogale Mange	1	0	Dema Damise	03	2	16		2	4	1	10		2	3	0	1	0	2	2	september october	0	0	0	0	0	0	0	0	1	1	0	0	2	1	1
2020-02-17T10:26:53.907+03			2020-02-17	3	0	2	1	2	were jarso	Oddo Fura	1	sake	210030116	Tsige Bogale Mange	1	0	Kiso Damise	03	1	12			3	1	6			3	0	1	0	2	2	september october	0	0	0	0	0	0	0	0	1	1	0	0	2	1	1
2020-02-17T10:26:53.907+03			2020-02-17	3	0	2	1	2	were jarso	Oddo Fura	1	sake	210030116	Tsige Bogale Mange	1	0	Burtuke Damise	03	2	9			3	1	3			3	0	1	0	2	2	september october	0	0	0	0	0	0	0	0	1	1	0	0	2	1	1
2020-02-17T10:26:53.907+03			2020-02-17	3	0	2	1	2	were jarso	Oddo Fura	1	sake	210030116	Tsige Bogale Mange	1	0	Tamirat Damise	03	1	2	32							3	0	1	0	2	2	september october	0	0	0	0	0	0	0	0	1	1	0	0	2	1	1
2020-02-17T10:26:53.907+03			2020-02-17	3	0	2	1	2	were jarso	Oddo Fura	1	sake	210030116	Tsige Bogale Mange	1	0	Asteru Damise	03	2	0	13							3	0	1	0	2	2	september october	0	0	0	0	0	0	0	0	1	1	0	0	2	1	1
2020-02-19T23:31:24.536+03			2020-02-19	8	0	1	1	2	girar jarso	Aditsige	1	Zone 1	210010809	Meserasha Endeshewu	1	0	Shimalis Habtemeriam	01	1	36		2	0			1	2	3	0	1	0	2	1	august	0	0	0	0	0	0	0	1	0	0	0	0	2	2	2
2020-02-19T23:31:24.536+03			2020-02-19	8	0	1	1	2	girar jarso	Aditsige	1	Zone 1	210010809	Meserasha Endeshewu	1	0	Meserasha Endeshewu	02	2	28		2	0			1	1	3	0	1	0	2	1	august	0	0	0	0	0	0	0	1	0	0	0	0	2	2	2
2020-02-19T23:31:24.536+03			2020-02-19	8	0	1	1	2	girar jarso	Aditsige	1	Zone 1	210010809	Meserasha Endeshewu	1	0	Kabtemer Shimalis	03	1	13			0	2				3	0	1	0	2	1	august	0	0	0	0	0	0	0	1	0	0	0	0	2	2	2
2020-02-19T23:31:24.536+03			2020-02-19	8	0	1	1	2	girar jarso	Aditsige	1	Zone 1	210010809	Meserasha Endeshewu	1	0	Asebe Shimalis	03	1	11			0	2				3	0	1	0	2	1	august	0	0	0	0	0	0	0	1	0	0	0	0	2	2	2
2020-02-19T23:31:24.536+03			2020-02-19	8	0	1	1	2	girar jarso	Aditsige	1	Zone 1	210010809	Meserasha Endeshewu	1	0	Etagegnu Shimalis	03	2	8			0	2				3	0	1	0	2	1	august	0	0	0	0	0	0	0	1	0	0	0	0	2	2	2
2020-02-19T23:31:24.536+03			2020-02-19	8	0	1	1	2	girar jarso	Aditsige	1	Zone 1	210010809	Meserasha Endeshewu	1	0	Semere Shimalis	03	1	6			0	2				3	0	1	0	2	1	august	0	0	0	0	0	0	0	1	0	0	0	0	2	2	2
2020-02-19T23:31:24.536+03			2020-02-19	8	0	1	1	2	girar jarso	Aditsige	1	Zone 1	210010809	Meserasha Endeshewu	1	0	Tigist Shimalis	03	2	3	46		0					3	0	1	0	2	1	august	0	0	0	0	0	0	0	1	0	0	0	0	2	2	2
2020-02-17T11:56:18.729+03			2020-02-17	3	0	2	1	2	were jarso	Oddo Fura	1	Oddo	210030110	Diribe Mekonin	1	0	Teferi Mokonin	01	1	36		2	3			1	2	3	0	1	0	2	1	october	0	0	0	0	0	0	0	0	0	1	0	0	2	1	1
2020-02-17T11:56:18.729+03			2020-02-17	3	0	2	1	2	were jarso	Oddo Fura	1	Oddo	210030110	Diribe Mekonin	1	0	Diribe Mekonin	02	2	32		2	3			1	1	3	0	1	0	2	1	october	0	0	0	0	0	0	0	0	0	1	0	0	2	1	1
2020-02-17T11:56:18.729+03			2020-02-17	3	0	2	1	2	were jarso	Oddo Fura	1	Oddo	210030110	Diribe Mekonin	1	0	Tadesse Teferi	03	1	11			3	1	3			3	0	1	0	2	1	october	0	0	0	0	0	0	0	0	0	1	0	0	2	1	1
2020-02-17T11:56:18.729+03			2020-02-17	3	0	2	1	2	were jarso	Oddo Fura	1	Oddo	210030110	Diribe Mekonin	1	0	Negesa Teferi	03	1	8			3	1	3			3	0	1	0	2	1	october	0	0	0	0	0	0	0	0	0	1	0	0	2	1	1
2020-02-17T11:56:18.729+03			2020-02-17	3	0	2	1	2	were jarso	Oddo Fura	1	Oddo	210030110	Diribe Mekonin	1	0	Dereje Teferi	03	1	6			0	2				3	0	1	0	2	1	october	0	0	0	0	0	0	0	0	0	1	0	0	2	1	1
2020-02-17T11:56:18.729+03			2020-02-17	3	0	2	1	2	were jarso	Oddo Fura	1	Oddo	210030110	Diribe Mekonin	1	0	Abdisa Teferi	03	1	3	45		0					3	0	1	0	2	1	october	0	0	0	0	0	0	0	0	0	1	0	0	2	1	1
2020-02-17T11:56:18.729+03			2020-02-17	3	0	2	1	2	were jarso	Oddo Fura	1	Oddo	210030110	Diribe Mekonin	1	0	Bontu Teferi	03	2	0	11							3	0	1	0	2	1	october	0	0	0	0	0	0	0	0	0	1	0	0	2	1	1
2020-02-17T11:56:18.729+03			2020-02-17	3	0	2	1	2	were jarso	Oddo Fura	1	Oddo	210030110	Diribe Mekonin	1	0	Mekonin Motuma	06	1	82		5	0			1	2	3	0	1	0	2	1	october	0	0	0	0	0	0	0	0	0	1	0	0	2	1	1
2020-02-17T13:27:51.226+03			2020-02-17	3	0	2	1	2	were jarso	Oddo Fura	1	Kobisa	210030111	Daso Mengistu	1	0	Ketema Bekele	01	1	31		2	0			1	2	3	0	1	0	2	3	august september october	0	0	0	0	0	0	0	1	1	1	0	0	2	2	2
2020-02-17T13:27:51.226+03			2020-02-17	3	0	2	1	2	were jarso	Oddo Fura	1	Kobisa	210030111	Daso Mengistu	1	0	Daso Mengisu Geleta	02	2	27		2	0			1	1	3	0	1	0	2	3	august september october	0	0	0	0	0	0	0	1	1	1	0	0	2	2	2
2020-02-17T13:27:51.226+03			2020-02-17	3	0	2	1	2	were jarso	Oddo Fura	1	Kobisa	210030111	Daso Mengistu	1	0	Burtuke Ketema	03	2	6			0	2				3	0	1	0	2	3	august september october	0	0	0	0	0	0	0	1	1	1	0	0	2	2	2
2020-02-17T13:27:51.226+03			2020-02-17	3	0	2	1	2	were jarso	Oddo Fura	1	Kobisa	210030111	Daso Mengistu	1	0	Addisu Ketema	03	1	3	46		0					3	0	1	0	2	3	august september october	0	0	0	0	0	0	0	1	1	1	0	0	2	2	2
2020-02-17T13:27:51.226+03			2020-02-17	3	0	2	1	2	were jarso	Oddo Fura	1	Kobisa	210030111	Daso Mengistu	1	0	Tolesa Ketema	03	1	2	32							3	0	1	0	2	3	august september october	0	0	0	0	0	0	0	1	1	1	0	0	2	2	2
2020-02-17T15:06:55.548+03			2020-02-17	3	0	2	1	2	were jarso	Oddo Fura	1	Dar kobisa	210030112	Boge Alemu	1	0	Ketema Tadese	01	1	34		2	0			1	2	3	0	1	0	2	3	july august september	0	0	0	0	0	0	1	1	1	0	0	0	2	1	2
2020-02-17T15:06:55.548+03			2020-02-17	3	0	2	1	2	were jarso	Oddo Fura	1	Dar kobisa	210030112	Boge Alemu	1	0	Boge Alemu	02	2	30		2	0			1	1	3	0	1	0	2	3	july august september	0	0	0	0	0	0	1	1	1	0	0	0	2	1	2
2020-02-17T15:06:55.548+03			2020-02-17	3	0	2	1	2	were jarso	Oddo Fura	1	Dar kobisa	210030112	Boge Alemu	1	0	Dhekebe Ketema	03	1	12			3	1	3			3	0	1	0	2	3	july august september	0	0	0	0	0	0	1	1	1	0	0	0	2	1	2
2020-02-17T15:06:55.548+03			2020-02-17	3	0	2	1	2	were jarso	Oddo Fura	1	Dar kobisa	210030112	Boge Alemu	1	0	Faye Ketema	03	1	9			0	1	1			3	0	1	0	2	3	july august september	0	0	0	0	0	0	1	1	1	0	0	0	2	1	2
2020-02-17T15:06:55.548+03			2020-02-17	3	0	2	1	2	were jarso	Oddo Fura	1	Dar kobisa	210030112	Boge Alemu	1	0	Damte Ketema	03	1	7			0	2				3	0	1	0	2	3	july august september	0	0	0	0	0	0	1	1	1	0	0	0	2	1	2
2020-02-17T15:06:55.548+03			2020-02-17	3	0	2	1	2	were jarso	Oddo Fura	1	Dar kobisa	210030112	Boge Alemu	1	0	Addisu Ketema	03	2	2	34							3	0	1	0	2	3	july august september	0	0	0	0	0	0	1	1	1	0	0	0	2	1	2
2020-02-18T16:57:11.088+03			2020-02-18	3	0	2	1	2	girar jarso	Aditsige	1	zone 2	210010801	Kabtishmer Takele	1	0	Mekuanit Gemech	01	1	32		2	3			1	2	3	0	1	0	2	3	july august september	0	0	0	0	0	0	1	1	1	0	0	0	2	1	2
2020-02-18T16:57:11.088+03			2020-02-18	3	0	2	1	2	girar jarso	Aditsige	1	zone 2	210010801	Kabtishmer Takele	1	0	Kabtishmer Takele	02	2	30		2	3			1	1	3	0	1	0	2	3	july august september	0	0	0	0	0	0	1	1	1	0	0	0	2	1	2
2020-02-18T16:57:11.088+03			2020-02-18	3	0	2	1	2	girar jarso	Aditsige	1	zone 2	210010801	Kabtishmer Takele	1	0	Hana Mekuanit	03	2	3	40		0					3	0	1	0	2	3	july august september	0	0	0	0	0	0	1	1	1	0	0	0	2	1	2
2020-02-18T19:31:08.948+03			2020-02-18	3	0	2	1	2	girar jarso	Aditsige	1	zone 2	210010802	Amelework Teso	1	0	Getachew H/meskel	01	1	34		2	0			1	2	3	0	1	0	2	3	july august september	0	0	0	0	0	0	1	1	1	0	0	0	2	1	2
2020-02-18T19:31:08.948+03			2020-02-18	3	0	2	1	2	girar jarso	Aditsige	1	zone 2	210010802	Amelework Teso	1	0	Alemwork Tasew	02	2	31		2	0			1	1	3	0	1	0	2	3	july august september	0	0	0	0	0	0	1	1	1	0	0	0	2	1	2
2020-02-18T19:31:08.948+03			2020-02-18	3	0	2	1	2	girar jarso	Aditsige	1	zone 2	210010802	Amelework Teso	1	0	Zenebu Getachew	03	2	10			3	1	3			3	0	1	0	2	3	july august september	0	0	0	0	0	0	1	1	1	0	0	0	2	1	2
2020-02-18T19:31:08.948+03			2020-02-18	3	0	2	1	2	girar jarso	Aditsige	1	zone 2	210010802	Amelework Teso	1	0	Alemnesh Getachew	03	2	8			3	1	2			3	0	1	0	2	3	july august september	0	0	0	0	0	0	1	1	1	0	0	0	2	1	2
2020-02-18T19:31:08.948+03			2020-02-18	3	0	2	1	2	girar jarso	Aditsige	1	zone 2	210010802	Amelework Teso	1	0	Inatwoy Getachew	03	2	3	44		0					3	0	1	0	2	3	july august september	0	0	0	0	0	0	1	1	1	0	0	0	2	1	2
2020-02-19T08:23:12.887+03			2020-02-19	3	0	2	1	2	girar jarso	Aditsige	1	zone 3	210010803	Almaz Nebsu	1	0	Zimbelachew Fetene	01	1	38		2	3			1	2	3	0	1	0	2	3	august september october	0	0	0	0	0	0	0	1	1	1	0	0	2	1	2
2020-02-19T08:23:12.887+03			2020-02-19	3	0	2	1	2	girar jarso	Aditsige	1	zone 3	210010803	Almaz Nebsu	1	0	Almaz Nebsu	02	2	28		2	0			1	1	3	0	1	0	2	3	august september october	0	0	0	0	0	0	0	1	1	1	0	0	2	1	2
2020-02-19T08:23:12.887+03			2020-02-19	3	0	2	1	2	girar jarso	Aditsige	1	zone 3	210010803	Almaz Nebsu	1	0	Bogiye Zimbelachew	03	2	3	42		0					3	0	1	0	2	3	august september october	0	0	0	0	0	0	0	1	1	1	0	0	2	1	2
2020-02-19T11:05:05.917+03			2020-02-19	3	0	2	1	2	girar jarso	Shabal fati	2	Forfodo	210010705	Workuwa Amare	1	0	Ayalkibet Asaminew	01	1	37		2	0			1	2	3	0	1	0	2	3	july august september	0	0	0	0	0	0	1	1	1	0	0	0	2	2	2
2020-02-19T11:05:05.917+03			2020-02-19	3	0	2	1	2	girar jarso	Shabal fati	2	Forfodo	210010705	Workuwa Amare	1	0	Workuwa Amare	02	2	34		2	0			1	1	3	0	1	0	2	3	july august september	0	0	0	0	0	0	1	1	1	0	0	0	2	2	2
2020-02-19T11:05:05.917+03			2020-02-19	3	0	2	1	2	girar jarso	Shabal fati	2	Forfodo	210010705	Workuwa Amare	1	0	Yitages Ayalkibet	03	1	10			3	1	3			3	0	1	0	2	3	july august september	0	0	0	0	0	0	1	1	1	0	0	0	2	2	2
2020-02-19T11:05:05.917+03			2020-02-19	3	0	2	1	2	girar jarso	Shabal fati	2	Forfodo	210010705	Workuwa Amare	1	0	Ayofokiru Ayalkibet	03	1	5			0	2				3	0	1	0	2	3	july august september	0	0	0	0	0	0	1	1	1	0	0	0	2	2	2
2020-02-19T11:45:36.618+03			2020-02-19	3	0	2	1	2	girar jarso	Shabal fati	2	Yero	210010715	Etetu Geti	1	0	Worku Mamuye	01	1	40		2	1			1	2	3	0	1	0	2	5	june july august september october	0	0	0	0	0	1	1	1	1	1	0	0	2	1	2
2020-02-19T11:45:36.618+03			2020-02-19	3	0	2	1	2	girar jarso	Shabal fati	2	Yero	210010715	Etetu Geti	1	0	Etetu Geti	02	2	36		2	0			1	1	3	0	1	0	2	5	june july august september october	0	0	0	0	0	1	1	1	1	1	0	0	2	1	2
2020-02-19T11:45:36.618+03			2020-02-19	3	0	2	1	2	girar jarso	Shabal fati	2	Yero	210010715	Etetu Geti	1	0	Wubalem Worku	03	2	14			3	1	4			3	0	1	0	2	5	june july august september october	0	0	0	0	0	1	1	1	1	1	0	0	2	1	2
2020-02-19T11:45:36.618+03			2020-02-19	3	0	2	1	2	girar jarso	Shabal fati	2	Yero	210010715	Etetu Geti	1	0	Andamlak Worku	03	1	9			3	1	2			3	0	1	0	2	5	june july august september october	0	0	0	0	0	1	1	1	1	1	0	0	2	1	2
2020-02-19T11:45:36.618+03			2020-02-19	3	0	2	1	2	girar jarso	Shabal fati	2	Yero	210010715	Etetu Geti	1	0	Meaza Worku	03	2	3	47		0					3	0	1	0	2	5	june july august september october	0	0	0	0	0	1	1	1	1	1	0	0	2	1	2
2020-02-19T12:26:05.151+03			2020-02-19	3	0	2	1	2	girar jarso	Shabal fati	2	Xumano	210010701	Birkinesh Teshome	1	0	Eshetu Deresu	01	1	31		2	3			1	2	3	0	1	0	2	5	may june july august september	0	0	0	0	1	1	1	1	1	0	0	0	2	1	2
2020-02-19T12:26:05.151+03			2020-02-19	3	0	2	1	2	girar jarso	Shabal fati	2	Xumano	210010701	Birkinesh Teshome	1	0	Birkinesh Teshome	02	2	24		2	0	2		1	1	3	0	1	0	2	5	may june july august september	0	0	0	0	1	1	1	1	1	0	0	0	2	1	2
2020-02-19T12:26:05.151+03			2020-02-19	3	0	2	1	2	girar jarso	Shabal fati	2	Xumano	210010701	Birkinesh Teshome	1	0	Ayofokiru Eshetu	03	1	3	37		0					3	0	1	0	2	5	may june july august september	0	0	0	0	1	1	1	1	1	0	0	0	2	1	2
2020-02-19T13:01:22.716+03			2020-02-19	3	0	2	1	2	girar jarso	Shabal fati	2	Faxi	210010704	Belayinesh Chanfar	1	0	Ferenj Ashebir	01	1	38		2	3			1	2	3	0	1	0	2	4	july august september october	0	0	0	0	0	0	1	1	1	1	0	0	2	1	1
2020-02-19T13:01:22.716+03			2020-02-19	3	0	2	1	2	girar jarso	Shabal fati	2	Faxi	210010704	Belayinesh Chanfar	1	0	Belayinesh Chanfar	02	2	29		2	0			1	1	3	0	1	0	2	4	july august september october	0	0	0	0	0	0	1	1	1	1	0	0	2	1	1
2020-02-19T13:01:22.716+03			2020-02-19	3	0	2	1	2	girar jarso	Shabal fati	2	Faxi	210010704	Belayinesh Chanfar	1	0	Habtamu Ferenj	03	1	12			3	1	3			3	0	1	0	2	4	july august september october	0	0	0	0	0	0	1	1	1	1	0	0	2	1	1
2020-02-19T13:01:22.716+03			2020-02-19	3	0	2	1	2	girar jarso	Shabal fati	2	Faxi	210010704	Belayinesh Chanfar	1	0	Hirut Ferenj	03	2	8			0	1	1			3	0	1	0	2	4	july august september october	0	0	0	0	0	0	1	1	1	1	0	0	2	1	1
2020-02-19T13:01:22.716+03			2020-02-19	3	0	2	1	2	girar jarso	Shabal fati	2	Faxi	210010704	Belayinesh Chanfar	1	0	Kokob Ferenj	03	2	3	39		0					3	0	1	0	2	4	july august september october	0	0	0	0	0	0	1	1	1	1	0	0	2	1	1
2020-02-19T13:01:22.716+03			2020-02-19	3	0	2	1	2	girar jarso	Shabal fati	2	Faxi	210010704	Belayinesh Chanfar	1	0	Maseesha Ferenj	03	1	3	39		0					3	0	1	0	2	4	july august september october	0	0	0	0	0	0	1	1	1	1	0	0	2	1	1
2020-02-19T13:01:22.716+03			2020-02-19	3	0	2	1	2	girar jarso	Shabal fati	2	Faxi	210010704	Belayinesh Chanfar	1	0	Dagnachew Ferenj	03	1	0	3							3	0	1	0	2	4	july august september october	0	0	0	0	0	0	1	1	1	1	0	0	2	1	1
2020-02-15T06:49:10.146+03			2020-02-16	22	0	1	1	2	agarfa	amalama	1	3	207010811	Kemeriya Abdulahi	1	0	Amid Muhammed	01	1	45		2	0			1	2	3	0	2	0	2	3	october november december	0	0	0	0	0	0	0	0	0	1	1	1	1	2	2
2020-02-15T06:49:10.146+03			2020-02-16	22	0	1	1	2	agarfa	amalama	1	3	207010811	Kemeriya Abdulahi	1	0	Kemeriya Abdulahi	02	2	36		2	0			1	1	3	0	2	0	2	3	october november december	0	0	0	0	0	0	0	0	0	1	1	1	1	2	2
2020-02-15T06:49:10.146+03			2020-02-16	22	0	1	1	2	agarfa	amalama	1	3	207010811	Kemeriya Abdulahi	1	0	Zabiya Amid	03	2	20		1	3	2		2	2	3	0	2	0	2	3	october november december	0	0	0	0	0	0	0	0	0	1	1	1	1	2	2
2020-02-15T06:49:10.146+03			2020-02-16	22	0	1	1	2	agarfa	amalama	1	3	207010811	Kemeriya Abdulahi	1	0	Mahammed Amid	03	1	12			3	1	4			3	0	2	0	2	3	october november december	0	0	0	0	0	0	0	0	0	1	1	1	1	2	2
2020-02-15T06:49:10.146+03			2020-02-16	22	0	1	1	2	agarfa	amalama	1	3	207010811	Kemeriya Abdulahi	1	0	Saude Amid	03	1	10			3	1	3			3	0	2	0	2	3	october november december	0	0	0	0	0	0	0	0	0	1	1	1	1	2	2
2020-02-15T06:49:10.146+03			2020-02-16	22	0	1	1	2	agarfa	amalama	1	3	207010811	Kemeriya Abdulahi	1	0	Hajo Amid	03	2	8			3	1	2			3	0	2	0	2	3	october november december	0	0	0	0	0	0	0	0	0	1	1	1	1	2	2
2020-02-15T06:49:10.146+03			2020-02-16	22	0	1	1	2	agarfa	amalama	1	3	207010811	Kemeriya Abdulahi	1	0	Sebontu Amid	03	2	6			2	1	0			3	0	2	0	2	3	october november december	0	0	0	0	0	0	0	0	0	1	1	1	1	2	2
2020-02-15T06:49:10.146+03			2020-02-16	22	0	1	1	2	agarfa	amalama	1	3	207010811	Kemeriya Abdulahi	1	0	Muskira Amid	03	2	3	46		0					3	0	2	0	2	3	october november december	0	0	0	0	0	0	0	0	0	1	1	1	1	2	2
2020-02-16T03:03:05.999+03			2020-02-16	22	0	1	1	2	agarfa	amalama	1	2	207010814	Hamziya Ibrahim	1	0	Abda Aliyi	01	1	45		2	3			1	2	3	0	1	0	2	3	option_1 november december	1	0	0	0	0	0	0	0	0	0	1	1	1	2	2
2020-02-16T03:03:05.999+03			2020-02-16	22	0	1	1	2	agarfa	amalama	1	2	207010814	Hamziya Ibrahim	1	0	Hamziya Ibrahim	02	2	37		2	3			1	1	3	0	1	0	2	3	option_1 november december	1	0	0	0	0	0	0	0	0	0	1	1	1	2	2
2020-02-16T03:03:05.999+03			2020-02-16	22	0	1	1	2	agarfa	amalama	1	2	207010814	Hamziya Ibrahim	1	0	Mahadi Abda	03	1	17		1	4	2			2	3	0	1	0	2	3	option_1 november december	1	0	0	0	0	0	0	0	0	0	1	1	1	2	2
2020-02-16T03:03:05.999+03			2020-02-16	22	0	1	1	2	agarfa	amalama	1	2	207010814	Hamziya Ibrahim	1	0	Abdisa Abda	03	1	13			3	1	5			3	0	1	0	2	3	option_1 november december	1	0	0	0	0	0	0	0	0	0	1	1	1	2	2
2020-02-16T03:03:05.999+03			2020-02-16	22	0	1	1	2	agarfa	amalama	1	2	207010814	Hamziya Ibrahim	1	0	Kubra Abda	03	2	11			3	1	5			3	0	1	0	2	3	option_1 november december	1	0	0	0	0	0	0	0	0	0	1	1	1	2	2
2020-02-16T03:03:05.999+03			2020-02-16	22	0	1	1	2	agarfa	amalama	1	2	207010814	Hamziya Ibrahim	1	0	Fakiya Abda	03	2	9			3	1	3			3	0	1	0	2	3	option_1 november december	1	0	0	0	0	0	0	0	0	0	1	1	1	2	2
2020-02-16T03:03:05.999+03			2020-02-16	22	0	1	1	2	agarfa	amalama	1	2	207010814	Hamziya Ibrahim	1	0	Hanifa Abda	03	2	2	30							3	0	1	0	2	3	option_1 november december	1	0	0	0	0	0	0	0	0	0	1	1	1	2	2
2020-02-16T03:37:19.182+03			2020-02-16	22	0	1	1	2	agarfa	amalama	1	2	207010813	Semira Basha	1	0	Yasin Hasen	01	1	24		2	3	2		1	2	3	0	9	0	1	0	0	0	0	0	0	0	0	0	0	0	0	0	0	1	1	1
2020-02-16T03:37:19.182+03			2020-02-16	22	0	1	1	2	agarfa	amalama	1	2	207010813	Semira Basha	1	0	Yasin Hasen	02	2	22		2	0	2		1	1	3	0	9	0	1	0	0	0	0	0	0	0	0	0	0	0	0	0	0	1	1	1
2020-02-16T03:37:19.182+03			2020-02-16	22	0	1	1	2	agarfa	amalama	1	2	207010813	Semira Basha	1	0	Abdisa Yasin	03	1	3	37		0					3	0	9	0	1	0	0	0	0	0	0	0	0	0	0	0	0	0	0	1	1	1
2020-02-16T03:37:19.182+03			2020-02-16	22	0	1	1	2	agarfa	amalama	1	2	207010813	Semira Basha	1	0	Bilisa Yasin	03	1	0	7							3	0	9	0	1	0	0	0	0	0	0	0	0	0	0	0	0	0	0	1	1	1
2020-02-16T04:22:20.315+03			2020-02-17	22	0	1	1	2	agarfa	amalama	1	2	207010803	Worku Burka	1	0	Worku Burka	01	2	27		2	3			1	1	1	0	1	0	2	4	july august september october	0	0	0	0	0	0	1	1	1	1	0	0	1	1	1
2020-02-16T04:22:20.315+03			2020-02-17	22	0	1	1	2	agarfa	amalama	1	2	207010803	Worku Burka	1	0	Ibsa Esmael	03	1	7			0	2				1	0	1	0	2	4	july august september october	0	0	0	0	0	0	1	1	1	1	0	0	1	1	1
2020-02-16T04:22:20.315+03			2020-02-17	22	0	1	1	2	agarfa	amalama	1	2	207010803	Worku Burka	1	0	Mujaid Esmael	03	1	5			0	2				1	0	1	0	2	4	july august september october	0	0	0	0	0	0	1	1	1	1	0	0	1	1	1
2020-02-16T04:22:20.315+03			2020-02-17	22	0	1	1	2	agarfa	amalama	1	2	207010803	Worku Burka	1	0	Murad Esmael	03	1	3	38		0					1	0	1	0	2	4	july august september october	0	0	0	0	0	0	1	1	1	1	0	0	1	1	1
2020-02-16T04:22:20.315+03			2020-02-17	22	0	1	1	2	agarfa	amalama	1	2	207010803	Worku Burka	1	0	Fetira Ebrahim	03	2	0	7							1	0	1	0	2	4	july august september october	0	0	0	0	0	0	1	1	1	1	0	0	1	1	1
2020-02-16T04:57:53.195+03			2020-02-17	22	0	1	1	2	agarfa	amalama	1	2	207010816	Tekiya SheHaji	1	0	Ali Abduselam	01	1	40		2	0			1	2	3	0	1	0	2	4	september october november december	0	0	0	0	0	0	0	0	1	1	1	1	1	1	1
2020-02-16T04:57:53.195+03			2020-02-17	22	0	1	1	2	agarfa	amalama	1	2	207010816	Tekiya SheHaji	1	0	Tekiya Shehaji	02	2	28		2	3			1	1	3	0	1	0	2	4	september october november december	0	0	0	0	0	0	0	0	1	1	1	1	1	1	1
2020-02-16T04:57:53.195+03			2020-02-17	22	0	1	1	2	agarfa	amalama	1	2	207010816	Tekiya SheHaji	1	0	Raya Ali	03	1	9			3	1	2			3	0	1	0	2	4	september october november december	0	0	0	0	0	0	0	0	1	1	1	1	1	1	1
2020-02-16T04:57:53.195+03			2020-02-17	22	0	1	1	2	agarfa	amalama	1	2	207010816	Tekiya SheHaji	1	0	Ibsa Ali	03	1	7			3	1	2			3	0	1	0	2	4	september october november december	0	0	0	0	0	0	0	0	1	1	1	1	1	1	1
2020-02-16T04:57:53.195+03			2020-02-17	22	0	1	1	2	agarfa	amalama	1	2	207010816	Tekiya SheHaji	1	0	Jemal Ali	03	1	3	39		0					3	0	1	0	2	4	september october november december	0	0	0	0	0	0	0	0	1	1	1	1	1	1	1
2020-02-16T04:57:53.195+03			2020-02-17	22	0	1	1	2	agarfa	amalama	1	2	207010816	Tekiya SheHaji	1	0	Felmeta Ali	03	1	0	0							3	0	1	0	2	4	september october november december	0	0	0	0	0	0	0	0	1	1	1	1	1	1	1
2020-02-17T03:40:47.972+03			2020-02-18	7	0	2	1	3	wonchi	Oddo Fura	1	Kaso	201031907	Turu kena	1	0	Kena Bedada	01	1	27		2	3			1	2	3	0	1	0	2	4	june july august september	0	0	0	0	0	1	1	1	1	0	0	0	2	2	2
2020-02-17T03:40:47.972+03			2020-02-18	7	0	2	1	3	wonchi	Oddo Fura	1	Kaso	201031907	Turu kena	1	0	Turu kena	02	2	26		2	0			1	1	3	0	1	0	2	4	june july august september	0	0	0	0	0	1	1	1	1	0	0	0	2	2	2
2020-02-17T03:40:47.972+03			2020-02-18	7	0	2	1	3	wonchi	Oddo Fura	1	Kaso	201031907	Turu kena	1	0	Milkiyas Kena	03	1	7			0	2				3	0	1	0	2	4	june july august september	0	0	0	0	0	1	1	1	1	0	0	0	2	2	2
2020-02-17T03:40:47.972+03			2020-02-18	7	0	2	1	3	wonchi	Oddo Fura	1	Kaso	201031907	Turu kena	1	0	Daniel Kena	03	1	3	40		0					3	0	1	0	2	4	june july august september	0	0	0	0	0	1	1	1	1	0	0	0	2	2	2
2020-02-17T04:08:57.109+03			2020-02-18	7	0	2	1	3	wonchi	Oddo Fura	1	Chancho	201031904	Lelo Warkina	1	0	Warkina Jabesa	01	1	40		2	3			1	2	3	0	1	0	2	3	july august september	0	0	0	0	0	0	1	1	1	0	0	0	2	2	2
2020-02-17T04:08:57.109+03			2020-02-18	7	0	2	1	3	wonchi	Oddo Fura	1	Chancho	201031904	Lelo Warkina	1	0	Lelo Warkina	02	2	38		2	0			1	1	3	0	1	0	2	3	july august september	0	0	0	0	0	0	1	1	1	0	0	0	2	2	2
2020-02-17T04:08:57.109+03			2020-02-18	7	0	2	1	3	wonchi	Oddo Fura	1	Chancho	201031904	Lelo Warkina	1	0	Getu Warkina	03	1	20		2	3	2		1	2	3	0	1	0	2	3	july august september	0	0	0	0	0	0	1	1	1	0	0	0	2	2	2
2020-02-17T04:08:57.109+03			2020-02-18	7	0	2	1	3	wonchi	Oddo Fura	1	Chancho	201031904	Lelo Warkina	1	0	Adisu Warkina	03	1	18		2	4	1	10	2	2	3	0	1	0	2	3	july august september	0	0	0	0	0	0	1	1	1	0	0	0	2	2	2
2020-02-17T04:08:57.109+03			2020-02-18	7	0	2	1	3	wonchi	Oddo Fura	1	Chancho	201031904	Lelo Warkina	1	0	Batru Warkina	03	1	15		2	4	1	9		2	3	0	1	0	2	3	july august september	0	0	0	0	0	0	1	1	1	0	0	0	2	2	2
2020-02-17T04:08:57.109+03			2020-02-18	7	0	2	1	3	wonchi	Oddo Fura	1	Chancho	201031904	Lelo Warkina	1	0	Milkitu Warkina	03	2	10			3	1	3			3	0	1	0	2	3	july august september	0	0	0	0	0	0	1	1	1	0	0	0	2	2	2
2020-02-17T04:08:57.109+03			2020-02-18	7	0	2	1	3	wonchi	Oddo Fura	1	Chancho	201031904	Lelo Warkina	1	0	Alemitu Warkina	03	2	7			3	1	1			3	0	1	0	2	3	july august september	0	0	0	0	0	0	1	1	1	0	0	0	2	2	2
2020-02-17T04:52:52.649+03			2020-02-19	7	0	2	1	3	wonchi	Oddo Fura	1	Chancho	201031910	Alemi Debala	1	0	Debala Gemechu	01	1	30		2	3			1	2	3	0	1	0	2	3	july august september	0	0	0	0	0	0	1	1	1	0	0	0	2	1	1
2020-02-17T04:52:52.649+03			2020-02-19	7	0	2	1	3	wonchi	Oddo Fura	1	Chancho	201031910	Alemi Debala	1	0	Alemi Debala	02	2	25		2	0			1	1	3	0	1	0	2	3	july august september	0	0	0	0	0	0	1	1	1	0	0	0	2	1	1
2020-02-17T04:52:52.649+03			2020-02-19	7	0	2	1	3	wonchi	Oddo Fura	1	Chancho	201031910	Alemi Debala	1	0	Megertu Debala	03	2	6			0	2				3	0	1	0	2	3	july august september	0	0	0	0	0	0	1	1	1	0	0	0	2	1	1
2020-02-17T04:52:52.649+03			2020-02-19	7	0	2	1	3	wonchi	Oddo Fura	1	Chancho	201031910	Alemi Debala	1	0	Elias Debala	03	1	3	39		0					3	0	1	0	2	3	july august september	0	0	0	0	0	0	1	1	1	0	0	0	2	1	1
2020-02-17T04:52:52.649+03			2020-02-19	7	0	2	1	3	wonchi	Oddo Fura	1	Chancho	201031910	Alemi Debala	1	0	Abraham Debala	03	1	0	0							3	0	1	0	2	3	july august september	0	0	0	0	0	0	1	1	1	0	0	0	2	1	1
2020-02-17T05:32:06.651+03			2020-02-19	7	0	2	1	3	wonchi	Oddo Fura	1	Wato gara	201031914	Workinesh Bekele	1	0	Bekele Kebede	01	1	30		2	3			1	2	3	0	1	0	2	3	july august september	0	0	0	0	0	0	1	1	1	0	0	0	2	1	1
2020-02-17T05:32:06.651+03			2020-02-19	7	0	2	1	3	wonchi	Oddo Fura	1	Wato gara	201031914	Workinesh Bekele	1	0	Workinesh Bekele	02	2	25		2	3			1	1	3	0	1	0	2	3	july august september	0	0	0	0	0	0	1	1	1	0	0	0	2	1	1
2020-02-17T05:32:06.651+03			2020-02-19	7	0	2	1	3	wonchi	Oddo Fura	1	Wato gara	201031914	Workinesh Bekele	1	0	Hirpe Bekele	03	2	3	40		0					3	0	1	0	2	3	july august september	0	0	0	0	0	0	1	1	1	0	0	0	2	1	1
2020-02-17T05:32:06.651+03			2020-02-19	7	0	2	1	3	wonchi	Oddo Fura	1	Wato gara	201031914	Workinesh Bekele	1	0	Bube Bekele	03	2	0	9							3	0	1	0	2	3	july august september	0	0	0	0	0	0	1	1	1	0	0	0	2	1	1
2020-02-17T06:13:19.734+03			2020-02-19	7	0	2	1	3	wonchi	Oddo Fura	1	Chancho	201031912	Gete Gizawu	1	0	Gizawu Dida	01	1	28		2	3			1	2	3	0	1	0	2	3	july august september	0	0	0	0	0	0	1	1	1	0	0	0	2	1	1
2020-02-17T06:13:19.734+03			2020-02-19	7	0	2	1	3	wonchi	Oddo Fura	1	Chancho	201031912	Gete Gizawu	1	0	Gete Gizawu	02	2	25		2	3			1	1	3	0	1	0	2	3	july august september	0	0	0	0	0	0	1	1	1	0	0	0	2	1	1
2020-02-17T06:13:19.734+03			2020-02-19	7	0	2	1	3	wonchi	Oddo Fura	1	Chancho	201031912	Gete Gizawu	1	0	Latera Gizawu	03	1	10			3	1	2			3	0	1	0	2	3	july august september	0	0	0	0	0	0	1	1	1	0	0	0	2	1	1
2020-02-17T06:13:19.734+03			2020-02-19	7	0	2	1	3	wonchi	Oddo Fura	1	Chancho	201031912	Gete Gizawu	1	0	Jitu Gizawu	03	2	7			0	2				3	0	1	0	2	3	july august september	0	0	0	0	0	0	1	1	1	0	0	0	2	1	1
2020-02-17T06:13:19.734+03			2020-02-19	7	0	2	1	3	wonchi	Oddo Fura	1	Chancho	201031912	Gete Gizawu	1	0	Hachalu Gizawu	03	1	4	0		0					3	0	1	0	2	3	july august september	0	0	0	0	0	0	1	1	1	0	0	0	2	1	1
2020-02-17T06:13:19.734+03			2020-02-19	7	0	2	1	3	wonchi	Oddo Fura	1	Chancho	201031912	Gete Gizawu	1	0	Robe Gizawu	03	2	1	18							3	0	1	0	2	3	july august september	0	0	0	0	0	0	1	1	1	0	0	0	2	1	1
2020-02-17T06:44:17.485+03			2020-02-20	7	0	2	1	3	wonchi	Oddo Fura	1	Wato gara	201031916	Chaltu Bayisa	1	0	Bayisa Hirpa	01	1	20		2	3	2		1	2	3	0	1	0	2	3	july august september	0	0	0	0	0	0	1	1	1	0	0	0	2	1	2
2020-02-17T06:44:17.485+03			2020-02-20	7	0	2	1	3	wonchi	Oddo Fura	1	Wato gara	201031916	Chaltu Bayisa	1	0	Chaltu Bayisa	02	2	18		2	3	2		1	1	3	0	1	0	2	3	july august september	0	0	0	0	0	0	1	1	1	0	0	0	2	1	2
2020-02-17T06:44:17.485+03			2020-02-20	7	0	2	1	3	wonchi	Oddo Fura	1	Wato gara	201031916	Chaltu Bayisa	1	0	Rabira Bayisa	03	1	2	25							3	0	1	0	2	3	july august september	0	0	0	0	0	0	1	1	1	0	0	0	2	1	2
2020-02-17T07:13:42.925+03			2020-02-20	7	0	2	1	3	wonchi	Oddo Fura	1	Chancho	201031913	Lomi Tafesa	1	0	Tafesa Dama	01	1	27		2	3			1	2	3	0	1	0	2	4	june july august september	0	0	0	0	0	1	1	1	1	0	0	0	2	1	2
2020-02-17T07:13:42.925+03			2020-02-20	7	0	2	1	3	wonchi	Oddo Fura	1	Chancho	201031913	Lomi Tafesa	1	0	Lomi Tafesa	02	2	23		2	3	2		1	1	3	0	1	0	2	4	june july august september	0	0	0	0	0	1	1	1	1	0	0	0	2	1	2
2020-02-17T07:13:42.925+03			2020-02-20	7	0	2	1	3	wonchi	Oddo Fura	1	Chancho	201031913	Lomi Tafesa	1	0	Tsiyon Tafesa	03	2	4	0		0					3	0	1	0	2	4	june july august september	0	0	0	0	0	1	1	1	1	0	0	0	2	1	2
2020-02-17T07:39:31.929+03			2020-02-20	7	0	2	1	3	wonchi	Oddo Fura	1	Chancho	201031905	Galo Duguma	1	0	Duguna Furgasa	01	1	40		2	3			1	2	3	0	1	0	2	3	july august september	0	0	0	0	0	0	1	1	1	0	0	0	2	1	2
2020-02-17T07:39:31.929+03			2020-02-20	7	0	2	1	3	wonchi	Oddo Fura	1	Chancho	201031905	Galo Duguma	1	0	Galo Duguma	02	2	32		2	3			1	1	3	0	1	0	2	3	july august september	0	0	0	0	0	0	1	1	1	0	0	0	2	1	2
2020-02-17T07:39:31.929+03			2020-02-20	7	0	2	1	3	wonchi	Oddo Fura	1	Chancho	201031905	Galo Duguma	1	0	Burtukan Duguma	03	2	18		2	3	1	5	2	2	3	0	1	0	2	3	july august september	0	0	0	0	0	0	1	1	1	0	0	0	2	1	2
2020-02-17T07:39:31.929+03			2020-02-20	7	0	2	1	3	wonchi	Oddo Fura	1	Chancho	201031905	Galo Duguma	1	0	Chaluma Duguma	03	1	14			3	1	5			3	0	1	0	2	3	july august september	0	0	0	0	0	0	1	1	1	0	0	0	2	1	2
2020-02-17T07:39:31.929+03			2020-02-20	7	0	2	1	3	wonchi	Oddo Fura	1	Chancho	201031905	Galo Duguma	1	0	Gasho Duguma	03	1	10			3	1	3			3	0	1	0	2	3	july august september	0	0	0	0	0	0	1	1	1	0	0	0	2	1	2
2020-02-17T07:39:31.929+03			2020-02-20	7	0	2	1	3	wonchi	Oddo Fura	1	Chancho	201031905	Galo Duguma	1	0	Bontu Duguma	03	1	7			3	1	1			3	0	1	0	2	3	july august september	0	0	0	0	0	0	1	1	1	0	0	0	2	1	2
2020-02-17T07:39:31.929+03			2020-02-20	7	0	2	1	3	wonchi	Oddo Fura	1	Chancho	201031905	Galo Duguma	1	0	Yomiyu Duguma	03	1	6			0	2				3	0	1	0	2	3	july august september	0	0	0	0	0	0	1	1	1	0	0	0	2	1	2
2020-02-17T07:39:31.929+03			2020-02-20	7	0	2	1	3	wonchi	Oddo Fura	1	Chancho	201031905	Galo Duguma	1	0	Abdi Duguma	03	1	2	32							3	0	1	0	2	3	july august september	0	0	0	0	0	0	1	1	1	0	0	0	2	1	2
2020-02-17T04:18:57.060+03			2020-02-18	22	0	2	1	2	gasera	Birbirsa	1	Adedure	207020510	Tirunash Asefa	1	0	Bayu Barihun	01	1	32		2	0			1	2	3	0	1	0	1	0	0	0	0	0	0	0	0	0	0	0	0	0	0	1	2	2
2020-02-17T04:18:57.060+03			2020-02-18	22	0	2	1	2	gasera	Birbirsa	1	Adedure	207020510	Tirunash Asefa	1	0	Tirunash Asefa	02	2	24		2	3	2		1	1	3	0	1	0	1	0	0	0	0	0	0	0	0	0	0	0	0	0	0	1	2	2
2020-02-17T04:18:57.060+03			2020-02-18	22	0	2	1	2	gasera	Birbirsa	1	Adedure	207020510	Tirunash Asefa	1	0	Addisu Bayu	03	1	3	40		0					3	0	1	0	1	0	0	0	0	0	0	0	0	0	0	0	0	0	0	1	2	2
2020-02-18T03:17:44.246+03			2020-02-19	4	0	2	1	1	dejen	emuyane	2	Borebor	105021011	Nitsu Belete	1	0	Demile Bitraw	01	1	45		2	0			1	2	3	0	1	0	2	1	september	0	0	0	0	0	0	0	0	1	0	0	0	2	1	2
2020-02-18T03:17:44.246+03			2020-02-19	4	0	2	1	1	dejen	emuyane	2	Borebor	105021011	Nitsu Belete	1	0	Nitsu Belete	02	2	35		2	0			1	1	3	0	1	0	2	1	september	0	0	0	0	0	0	0	0	1	0	0	0	2	1	2
2020-02-18T03:17:44.246+03			2020-02-19	4	0	2	1	1	dejen	emuyane	2	Borebor	105021011	Nitsu Belete	1	0	Birehan Demile	03	1	3	41		2					3	0	1	0	2	1	september	0	0	0	0	0	0	0	0	1	0	0	0	2	1	2
2020-02-18T04:29:28.930+03			2020-02-19	4	0	2	1	1	dejen	emuyane	2	Borobor	105021004	Werkinesh Demil	1	0	Degu mihret	01	1	59		2	1			1	2	3	0	1	0	2	2	september december	0	0	0	0	0	0	0	0	1	0	0	1	2	1	2
2020-02-18T04:29:28.930+03			2020-02-19	4	0	2	1	1	dejen	emuyane	2	Borobor	105021004	Werkinesh Demil	1	0	Werkinesh Demil	02	2	35		2	0			1	1	3	0	1	0	2	2	september december	0	0	0	0	0	0	0	0	1	0	0	1	2	1	2
2020-02-18T04:29:28.930+03			2020-02-19	4	0	2	1	1	dejen	emuyane	2	Borobor	105021004	Werkinesh Demil	1	0	Tadele kassaw	10	1	17		2	3	1	8		2	3	0	1	0	2	2	september december	0	0	0	0	0	0	0	0	1	0	0	1	2	1	2
2020-02-18T04:29:28.930+03			2020-02-19	4	0	2	1	1	dejen	emuyane	2	Borobor	105021004	Werkinesh Demil	1	0	Sintayew Degu	03	1	2	35							3	0	1	0	2	2	september december	0	0	0	0	0	0	0	0	1	0	0	1	2	1	2
2020-02-18T05:23:17.273+03			2020-02-19	4	0	2	1	1	dejen	emuyane	2	Sherar	105021002	Etsubdink Taye	1	0	Belesti Mitiku	01	1	40		2	0			1	2	3	0	4	0	2	3	august september october	0	0	0	0	0	0	0	1	1	1	0	0	2	1	2
2020-02-18T05:23:17.273+03			2020-02-19	4	0	2	1	1	dejen	emuyane	2	Sherar	105021002	Etsubdink Taye	1	0	Etsubdink Taye	02	2	30		2	0			1	1	3	0	4	0	2	3	august september october	0	0	0	0	0	0	0	1	1	1	0	0	2	1	2
2020-02-18T05:23:17.273+03			2020-02-19	4	0	2	1	1	dejen	emuyane	2	Sherar	105021002	Etsubdink Taye	1	0	Zigbalew Belesti	03	2	14			3	1	8			3	0	4	0	2	3	august september october	0	0	0	0	0	0	0	1	1	1	0	0	2	1	2
2020-02-18T05:23:17.273+03			2020-02-19	4	0	2	1	1	dejen	emuyane	2	Sherar	105021002	Etsubdink Taye	1	0	Hawilte Belesti	03	1	12			3	2				3	0	4	0	2	3	august september october	0	0	0	0	0	0	0	1	1	1	0	0	2	1	2
2020-02-18T05:23:17.273+03			2020-02-19	4	0	2	1	1	dejen	emuyane	2	Sherar	105021002	Etsubdink Taye	1	0	Habitamu Belesti	03	1	2	29							3	0	4	0	2	3	august september october	0	0	0	0	0	0	0	1	1	1	0	0	2	1	2
2020-02-18T03:25:04.931+03			2020-02-19	15	0	1	1	1	dejen	emuyane	2	Borebor	105021010	Tiruset Degwale	1	0	Manaye Andualem	01	1	37		2	0			1	2	3	0	1	0	2	3	september october november	0	0	0	0	0	0	0	0	1	1	1	0	2	1	2
2020-02-18T03:25:04.931+03			2020-02-19	15	0	1	1	1	dejen	emuyane	2	Borebor	105021010	Tiruset Degwale	1	0	Tiruset Degwale	02	2	25		2	3			1	1	3	0	1	0	2	3	september october november	0	0	0	0	0	0	0	0	1	1	1	0	2	1	2
2020-02-18T03:25:04.931+03			2020-02-19	15	0	1	1	1	dejen	emuyane	2	Borebor	105021010	Tiruset Degwale	1	0	Belayneh Manaye	03	1	7			2	1	2			3	0	1	0	2	3	september october november	0	0	0	0	0	0	0	0	1	1	1	0	2	1	2
2020-02-18T03:25:04.931+03			2020-02-19	15	0	1	1	1	dejen	emuyane	2	Borebor	105021010	Tiruset Degwale	1	0	Denekew Manaye	03	1	3	39		0					3	0	1	0	2	3	september october november	0	0	0	0	0	0	0	0	1	1	1	0	2	1	2
2020-02-18T07:01:48.258+03			2020-02-19	4	0	2	1	1	dejen	emuyane	2	Gubrit	105021005	Seged Mose	1	0	Banete Kefale	01	1	45		2	1			1	2	3	0	1	0	1	0	0	0	0	0	0	0	0	0	0	0	0	0	0	2	1	2
2020-02-18T07:01:48.258+03			2020-02-19	4	0	2	1	1	dejen	emuyane	2	Gubrit	105021005	Seged Mose	1	0	Seged Mose	02	2	33		2	0			1	1	3	0	1	0	1	0	0	0	0	0	0	0	0	0	0	0	0	0	0	2	1	2
2020-02-18T07:01:48.258+03			2020-02-19	4	0	2	1	1	dejen	emuyane	2	Gubrit	105021005	Seged Mose	1	0	Kenu Banet	03	2	18		1	4	1	12	1	2	3	0	1	0	1	0	0	0	0	0	0	0	0	0	0	0	0	0	0	2	1	2
2020-02-18T07:01:48.258+03			2020-02-19	4	0	2	1	1	dejen	emuyane	2	Gubrit	105021005	Seged Mose	1	0	Demeku Bante	03	2	15		1	3	1	8		2	3	0	1	0	1	0	0	0	0	0	0	0	0	0	0	0	0	0	0	2	1	2
2020-02-18T07:01:48.258+03			2020-02-19	4	0	2	1	1	dejen	emuyane	2	Gubrit	105021005	Seged Mose	1	0	Tsehayinesh	03	2	12			3	1	6			3	0	1	0	1	0	0	0	0	0	0	0	0	0	0	0	0	0	0	2	1	2
2020-02-18T07:01:48.258+03			2020-02-19	4	0	2	1	1	dejen	emuyane	2	Gubrit	105021005	Seged Mose	1	0	Zigiju Bante	03	2	2	34							3	0	1	0	1	0	0	0	0	0	0	0	0	0	0	0	0	0	0	2	1	2
2020-02-18T04:59:35.253+03			2020-02-19	15	0	1	1	1	dejen	emuyane	2	Tekeremariam	105021001	Tena Yersaw	1	0	Gobeze Tadese	01	1	36		2	3			1	2	3	0	1	0	1	0	0	0	0	0	0	0	0	0	0	0	0	0	0	2	1	2
2020-02-18T04:59:35.253+03			2020-02-19	15	0	1	1	1	dejen	emuyane	2	Tekeremariam	105021001	Tena Yersaw	1	0	Tena Yersaw	02	2	31		2	0			1	1	3	0	1	0	1	0	0	0	0	0	0	0	0	0	0	0	0	0	0	2	1	2
2020-02-18T04:59:35.253+03			2020-02-19	15	0	1	1	1	dejen	emuyane	2	Tekeremariam	105021001	Tena Yersaw	1	0	Demeku Gobeze	03	2	9			2	1	2			3	0	1	0	1	0	0	0	0	0	0	0	0	0	0	0	0	0	0	2	1	2
2020-02-18T04:59:35.253+03			2020-02-19	15	0	1	1	1	dejen	emuyane	2	Tekeremariam	105021001	Tena Yersaw	1	0	Esubalew Gobeze	03	1	2	31							3	0	1	0	1	0	0	0	0	0	0	0	0	0	0	0	0	0	0	2	1	2
2020-02-19T02:30:10.061+03			2020-02-20	4	0	2	1	1	dejen	yenegat	1	Yedmit	105020813	Desta Gebeyehu	1	0	Desta Gebeyehu	01	1	36		2	0			1	2	3	0	1	0	2	4	july august september october	0	0	0	0	0	0	1	1	1	1	0	0	2	1	2
2020-02-19T02:30:10.061+03			2020-02-20	4	0	2	1	1	dejen	yenegat	1	Yedmit	105020813	Desta Gebeyehu	1	0	Desta Gebeyehu	02	2	25		2	3			1	1	3	0	1	0	2	4	july august september october	0	0	0	0	0	0	1	1	1	1	0	0	2	1	2
2020-02-19T02:30:10.061+03			2020-02-20	4	0	2	1	1	dejen	yenegat	1	Yedmit	105020813	Desta Gebeyehu	1	0	Fiker Maste	03	2	3	39		0					3	0	1	0	2	4	july august september october	0	0	0	0	0	0	1	1	1	1	0	0	2	1	2
2020-02-18T05:47:55.049+03			2020-02-19	15	0	1	1	1	dejen	emuyane	2	Tekeremariam	105021009	Banchymol Munya	1	0	Ayiwa Abebe	01	1	30		2	0			1	2	3	0	1	0	2	3	september october november	0	0	0	0	0	0	0	0	1	1	1	0	2	1	2
2020-02-18T05:47:55.049+03			2020-02-19	15	0	1	1	1	dejen	emuyane	2	Tekeremariam	105021009	Banchymol Munya	1	0	Banchymol Munya	02	2	26		2	3			1	1	3	0	1	0	2	3	september october november	0	0	0	0	0	0	0	0	1	1	1	0	2	1	2
[truncated: 1,538 more rows]
[truncated: 872 more columns]
